# Supplementary material for: Ensemble Feature Learning of Genomic Data Using Support Vector Machine
Source: PLoS One. 2016 Jun 15;11(6):e0157330. doi: 10.1371/journal.pone.0157330 (PMC4909287; doi:10.1371/journal.pone.0157330)
Supplement: S1 Text — This dataset contains data for 60 patients with expression values for 22,277 probes. It is generated from the U133A platform and collected from The Children’s Hospital at Westmead. (CSV) [file pone.0157330.s001.csv]

Category	Relapse	Non-Relapse	Non-Relapse	Relapse	Relapse	Non-Relapse	Relapse	Non-Relapse	Non-Relapse	Non-Relapse	Relapse	Non-Relapse	Relapse	Non-Relapse	Relapse	Relapse	Non-Relapse	Relapse	Non-Relapse	Non-Relapse	Non-Relapse	Non-Relapse	Relapse	Non-Relapse	Non-Relapse	Non-Relapse	Non-Relapse	Non-Relapse	Non-Relapse	Non-Relapse	Relapse	Non-Relapse	Non-Relapse	Non-Relapse	Relapse	Relapse	Non-Relapse	Non-Relapse	Non-Relapse	Non-Relapse	Relapse	Non-Relapse	Relapse	Non-Relapse	Relapse	Non-Relapse	Relapse	Non-Relapse	Relapse
Probeset_ID	ALL101	ALL104	ALL112	ALL120	ALL121	ALL122	ALL123	ALL124	ALL125	ALL126	ALL127	ALL128	ALL129	ALL131	ALL132	ALL133	ALL134	ALL144	ALL286	ALL287	ALL288	ALL290	ALL291	ALL294	ALL296	ALL298	ALL302	ALL303	ALL304	ALL305	ALL306	ALL307	ALL308	ALL309	ALL310	ALL311	ALL312	ALL313	ALL314	ALL316	ALL317	ALL318	ALL319	ALL320	ALL321	ALL322	ALL323	ALL324	ALL326
1007_s_at	313	444.7	234.2	121.5	271.6	231	489.4	350.3	134.1	486.5	136.2	359.7	99.6	164.6	214.6	419.5	383.3	120.3	480.1	164.9	304	305.7	219.9	252.9	241.2	163.1	172.2	161.3	119.2	426.7	228.7	265.4	227.3	162.7	161.6	33.3	52.7	420	262.8	200.9	309.8	211.5	115.5	167.3	144.6	130.7	245.7	202.5	184.2
1053_at	235.9	453.6	327.1	239.7	393.1	159.5	266.7	159.2	204.1	326.8	119.2	277	182.6	119.4	150.3	137.5	230.7	128.8	151.3	339.8	344.6	180	383.5	263.8	103	116.3	147.1	184.4	163.9	156.4	184.8	238.1	203.3	192.2	198.4	44.3	145.8	171.9	190.1	276.7	240.5	140.7	92.3	183.9	227.5	127.6	280.7	124.5	130.4
117_at	22.7	22.1	4.3	57.3	27.1	67.9	33.6	13.3	27.2	21.4	25.3	99.6	122.5	45.7	39.4	70.7	20	2.1	9.2	36.1	14.6	82.3	25.1	16.4	65.7	25.3	12.4	12.9	16.4	16.6	11.7	21.7	18.2	3.3	24.8	149.2	2.3	17.5	5.2	26.8	19.8	13.4	14.6	6.3	5.7	45.6	32.8	27	9.8
121_at	146.4	121.7	134	174.2	141.9	145.1	174.4	122.8	87.3	124.7	171.4	187.3	212.3	73.9	177.8	128.3	112.3	105.8	216.6	141.9	159.4	194.6	176.8	180.7	203.2	151.8	164.6	132.8	115.4	171.8	113.2	129.9	102.8	119.4	141.2	113.2	65.8	152.8	90.3	145.4	151.8	125.5	50.5	84.7	113.1	136.4	143	95.2	122.8
1255_g_at	6.8	4.5	10.7	4.5	11.6	1.5	6.7	10.8	17.2	1.1	2.9	10.3	11.6	6.7	3.4	1.4	5	9.8	17.5	5	14.2	10.2	7	12.6	7.5	12.8	10.8	2.3	0.9	12.4	10.5	1.4	2	14.2	3.8	3	9.3	2.2	1.7	2.2	1.6	3.8	4.7	3.3	2	2.4	6.7	7	3.7
1294_at	494.5	633.5	280.4	380.1	378.4	245.3	502.4	218.9	407.3	421.1	249	196.4	287.8	246.6	317.1	417.6	352.7	297.5	320.1	591.2	624.5	510.2	595.4	531.9	212.2	452.6	284.6	305.7	245.5	310.2	232.1	253.5	247.8	384.2	243.2	79.1	131.2	271.1	369.2	222	636.8	426.6	293.7	271.5	415	333	390	410.8	190.4
1316_at	23.7	34.3	39.5	36.2	33.8	23.8	48.2	39.2	16.2	28.6	26.5	24.5	40.9	33.3	42.7	28.4	28.1	28.9	31.1	47	28.6	38	32.1	37.9	33.3	19.1	25.2	36.1	22.8	19.6	40.9	43.7	22.4	16.9	24.4	30.2	19.8	26	32.9	51.5	28.6	34.9	15.8	24.8	32.9	20.8	15	32.1	17.4
1320_at	1.5	4.5	9.1	3.2	2.1	2.1	2.9	2.5	5.7	2.3	7.9	7.8	1.9	3.1	4.2	1.8	10.2	3.2	2.5	1.6	2.2	18.4	4.4	18	2.5	1.4	1.5	1.9	9.8	1.6	3.9	2.4	7.8	2	6.1	2.5	1.7	1.9	2.1	2.3	3.7	3.5	1	3.1	2.5	8	2.1	14.2	3.8
1405_i_at	115	143.5	96.2	75.6	280.2	260	138.8	87	126.7	195.3	170.6	580.3	514.8	127.8	33.2	433.3	81.8	30.6	120.2	89	133.1	83	78.6	90.6	511.9	252.5	101.6	177.3	96.3	169.8	104.8	159.3	43.9	106	131.5	485.1	47.5	273.3	172	145.8	101.9	58.2	229.4	56.8	138.1	723.5	79.5	17.4	42.3
1431_at	17.6	11.9	11.9	3	22.8	18.3	15.1	23	5.5	23.8	8.3	23.7	19.7	11	8.7	13.7	13.3	6.1	15.9	37.8	22.6	21.8	5.6	25	15.3	9.9	15	9.7	11.5	12.4	10.8	12	11.1	10.2	11	4.9	8.6	12.7	13.1	16	54.5	19.8	4.4	7.6	15	10.8	7.8	25.6	7
1438_at	27.6	17.5	43.9	26.4	7	91.7	11.1	18	31.2	3	20.1	3.5	7.6	36.7	49.9	11	34.7	23	15.2	16.7	31.8	23.9	26.9	10.9	10.5	5.6	6.9	44.1	6.8	5.7	69	58.6	20.9	2.4	27.2	2	4.1	19.4	3.1	26.5	16.2	28.4	5	18.5	22.1	7.4	38.3	15	4.9
1487_at	105.6	155.7	73.3	129.3	123.1	69.7	122	87.4	91.2	194.2	121.1	222.4	251	70.9	109.7	102	110.1	59.6	90.1	111.9	118.7	98	173.4	104.9	77.2	77.5	69.6	82.1	78.1	60.3	44.5	63.8	75.5	64.6	71.9	52.9	57.5	91	68.4	67.6	136.6	63.6	72	72.6	103	90.4	134.9	57	80.5
1494_f_at	36.1	36.5	31.3	32.9	23.3	39.8	32.5	30.2	15.3	27.6	29.7	34.3	48.8	8.2	7	9.2	24.1	22.6	28.1	46.5	17.9	24.7	29.9	32.5	30.2	28.8	24.8	21.4	29.4	22.5	18.2	25.9	21	26.9	1.1	30.7	20.3	27.7	27.8	23.8	16.5	27.2	11.2	4.1	21.8	9.9	30.7	22.3	49.6
1598_g_at	55.8	123.2	76.8	56.7	51.1	62.6	64.4	43.1	39.4	126.8	48.7	54.8	97.1	41.1	36.6	262.2	81	58.7	86.3	84.1	106	76.7	89.2	62	48.9	57.9	116.2	66.7	56.5	71.4	45.1	76.8	59.8	48.4	69.8	33	34	46.4	32.7	94.6	80.9	47.7	106.3	58.1	55.1	79.9	157.4	62.4	74.2
160020_at	46.5	51	100	61.9	51.8	81.6	51.1	52.6	56.6	66.7	44	86.2	94.8	43.1	57.7	31.9	50.3	39.9	105.3	69.9	107	187.6	98.8	69.4	83.3	43.8	54.5	43.5	38.3	61.4	58.4	45.1	67.4	37.7	63.4	58.2	36	90.2	52.3	90.3	70.4	114.6	18.2	62.1	30.3	61.3	60.2	59.8	60.8
1729_at	165.2	170.2	89.4	104.5	115.9	83.7	105.5	103.7	168.9	192.3	50.6	209.7	102.2	74.3	122.5	176.8	150.5	118.2	48.6	105.2	106	97.8	262.3	136.5	80.7	98.3	37.6	109.8	80.4	44.6	100.2	143.5	60.8	73.9	80.7	15.1	38.6	41.9	94.9	117.9	189.7	81.4	94.1	70.2	95.9	93.5	153.8	71.2	110.8
1773_at	51.7	82.6	45.7	85.5	63.9	59.1	58.3	36	86.1	77.5	41.7	67.2	86.1	67.6	57.1	49.2	94	53.2	65.8	107.6	110.6	20.4	100.3	65.1	55.1	54.1	33.2	52.5	42.6	41.6	49.4	123.1	69.6	51.9	58.8	20.8	36.1	51.9	45.8	84.2	60.1	46.7	12	41.5	62.4	37.1	64.9	52.8	75
177_at	15.8	19	25.9	27.1	10.7	13.8	11.1	12.7	15.6	6.9	29.4	7.5	18.8	3	11.9	9.8	26.8	12.3	18.2	16.3	13.6	39.2	22.2	12.4	29.4	17.3	18.5	1.9	11.9	7.1	7.6	16.3	8.8	10.6	15.1	17.5	11.7	12.8	5.9	9.8	1.4	14.2	12.3	11	15.5	10.4	5.4	8.1	18.8
179_at	15.8	66.5	45.4	120.9	82.4	56.9	102.6	69.8	101.2	122.9	164.4	58.7	212.3	54	58.9	49.6	81.4	98.9	112.5	53.3	79.1	182.9	53.2	72.4	114.1	76.2	67.5	28.7	53.9	129.4	116.7	53.9	76.8	40.1	99.2	77.4	31.9	55.9	78.1	105.7	137.7	109	4.7	60.8	87.5	75.6	60	102.2	95.8
1861_at	118.9	138.8	130.9	115.3	97.4	68.2	97.6	63.3	88.2	145.3	48.1	106.2	95.4	68.5	66.1	55	96.3	75.9	65	156.9	148.6	144.6	131.6	101.6	70.9	79.5	63.1	75.5	57.9	55.4	71.2	75.9	77	65.6	65.7	35.6	59.2	59.1	78.6	98.7	137.7	85.3	21.1	63.9	88.9	61.7	72.4	50.7	73.6
200000_s_at	990.9	1367.6	1631.5	679	1428.5	402.6	876.8	799.1	831.9	576.7	467.9	814.8	1023.2	594.3	463.6	800.7	1579.4	1055.9	419.2	1421.7	1119.3	858.6	1106.2	831.9	382.7	494.9	390.7	533	532.4	412.1	503.6	1262.9	513.9	485.2	857.6	178.5	700.8	451.3	541.5	1002.7	746.4	526.7	353.9	402.5	715.7	444.9	938.1	397.1	843.7
200001_at	1438	1357.6	889.2	822.9	905.2	718.4	1058.7	674.4	1121.9	1344.9	1091.3	1134.8	1789.4	645.8	1169.2	849.4	982.1	883	879.6	1177	1173.9	1181.3	1945.5	1053.1	1001.9	963.4	669	662.6	447.9	451.5	641.7	893.5	956.9	677.2	913.2	459.3	482.9	812.3	715.7	963.3	1690.3	823.6	117.4	535.9	1012.7	691	855.5	492.6	592.1
200002_at	7461.2	9555.1	7252.2	7755.8	7617.6	4704	6736.1	6179.3	6799	9771.6	4632.4	6811.2	7908.5	2828.8	3221.6	6062.6	6514.6	5913.9	5284	7802.7	8422.1	3480.5	9536.6	8258.3	3728.4	3784.8	4321.6	4188	6139.7	5337.4	5829.7	7382.8	3715	5004.5	3770.2	1279.3	4178.7	4104.9	5062.8	4625.9	6333.7	4783.5	4415.6	4429.4	4925.5	5377.9	8015.4	2985.7	4709
200003_s_at	11406.9	14286.4	12447.6	15558.1	13025.9	10950.6	12465.9	12543.9	10982.8	14109.9	10702.7	13157.7	15419.2	7241.2	9787.2	11533.4	12353.4	11371.4	11778.8	13576.8	14684.9	11086.2	14756.1	13734.4	10104.6	8713.8	10715.4	8479.1	11197.1	11131.6	11180.2	10695.7	10486.1	9732.5	9485.6	6183.1	7795.1	10288.1	9593	11461.4	11429.5	10943	7291.1	9684.6	10268.4	11687.7	12815	6747.2	9218.2
200004_at	4069.7	3635.9	4088.4	4397.8	5037.1	2260.4	2849.8	3650.4	2395.2	2368.3	1989.6	5066.4	4458.7	1765.8	1488.8	1477.8	3851.6	2533.9	2566.3	5179.9	5778.6	2718.6	4431.2	3581	3030	2850.4	2098.2	3179.2	2256.4	2512.3	2346.9	2677.4	2566.8	2666.1	3052.5	1440	4191	2744.2	2329.1	3221.9	3689	3324.9	3063.5	3107.1	2776.2	2917.1	4003.5	2010.6	2276.1
200005_at	2648.9	2788.8	2325.1	2623.4	2587.2	1400.4	3419.3	2577.8	2157.4	2451.5	1709.6	2365.9	2605.3	835.2	1342.9	2231.2	2357.6	1656.2	1458.8	2547.2	2524.9	2177.5	3323.5	2339.7	1424.3	1546.3	1541.9	1738.4	1508.3	1975.7	2332.5	1197.2	1262.4	1584.3	1585.3	498.8	1423.8	2077.3	1967.1	1809.6	2215.8	2060.4	1334.4	1779.6	1597.8	2277.1	2476.7	1170.8	1301.9
200006_at	2449.6	4535.5	2803.3	2600.3	3196.1	1827.7	3533.8	2703.9	2042.5	3324.2	2352.5	3536.8	3749.2	1149.9	1256.5	2164.2	2773.1	1669.3	2284.8	2581.8	2856	2110.6	4057.2	2868.9	2287.4	2291.9	2181.1	1896.1	2047.5	2938.7	2314	2269.5	2345.7	2163.1	2231.1	1198	2595.7	3266.1	1870.6	2507.2	2935.9	1582.7	2533	1874.4	2209.9	1996.8	3645.6	1140.7	1666
200007_at	3626.8	5166.3	3301.2	3401.1	3307.8	2539.4	2910.6	2682.6	2369.6	2838	1944.5	4048.3	3641.3	1841	1535.7	2128.7	3461.5	1934.2	1896	3560.8	3959.2	2154.8	4245.7	3216.8	2648.8	2739.2	1992.5	2715.7	2262.5	2504.7	2566.8	2911.2	2317.1	2366	2870.2	1157.7	2886.2	2119.9	2965.2	2974.4	3110.9	1833.5	2132.5	2388	2294	2046.3	3750.9	1589	1872.3
200008_s_at	1132.8	1831	1391.9	2206	1680.5	1057.8	1995.2	1146.6	1543.9	748.3	1317	1455.5	2096.5	1011.7	774.9	892.6	2030	576.6	1314	1532.8	1627.1	1014.1	2422.7	1359	1020.2	1036.9	862	838.5	1069.1	907.7	1224	1927.2	1856	1164.6	1290.9	332.7	1403.1	1129	1504.9	1519.8	1988.9	1291.6	45.9	872.2	1449.1	1355.7	2496.3	638.9	870.5
200009_at	2986.7	3677.6	3372.8	4529.8	4545.7	2535.6	4486.4	3010.7	3436	2187.7	3363.5	3365.1	4280.3	2263.7	1735.5	2237.6	4198.5	2417.7	2830.2	3568.3	4441.6	2895.4	4933	3282.2	2534	2834.5	2207.3	2340.2	2768.4	2287.2	3283.4	3505.5	4008.1	2728	2880.5	1313.7	2778	2649	3176.6	2861.3	3754.5	2650.5	2498.4	2173.4	3025.5	2771.2	4233.1	1875.1	2180.8
200010_at	8712.2	11673.3	9303.7	11514.7	9433.2	9293.3	9982.5	9950.9	9393.5	10613.2	8219.2	8569.2	12235.7	4547.3	5135.1	7722.9	10048.2	7793.8	9339.5	9761.1	10754.3	8509.3	10199.1	10240.7	7602.2	7212.6	8476.5	6133.7	9154	9207.7	9884	7377.4	7724.9	7041.5	7790.9	4462.8	5578.2	8458.8	7779.2	8467.2	8069.9	8502.1	5669.6	7321	7163	9137.8	9610.6	5091.3	7672.9
200011_s_at	839	940.1	541.8	463.6	663	308.2	725.8	376.1	494	888.2	303.3	460.2	563.2	210.5	412.8	863.5	555.6	272	559.6	550.2	671.2	336.7	934.4	618	329.7	562.5	434.3	477.6	290.9	289.3	630.8	465.1	380.9	411.2	721.2	285.2	288.7	466.7	357.6	432.1	548	339.8	244.6	142.7	452.1	330.5	515	158.3	216.8
200012_x_at	6483.8	8595.6	7176.5	9543.8	7546.6	7087.4	7149.8	8176.3	7296.4	6980.5	7276.9	6874.3	9997.2	3910.1	3475.2	6772.3	7452.7	7006.3	7790	8447.3	8145.1	6157	6756.3	7230.8	6707.4	5090.3	6888.9	5505.2	7778.7	7581.8	7918.4	6130.2	6347.6	6561.5	6421.2	5679.4	5156	6779.5	6343.3	7282.5	6560.3	6765	5678.2	6016.3	5594.1	7266.8	7738.7	4630.2	6114.3
200013_at	6809.4	10005.8	8432.2	10760.6	8776.9	5689.3	9321.2	8741.5	7689.6	8885.4	7004.4	8437.8	10969.3	3931.1	4216.1	6586.3	8305.8	6171.1	6797.1	8687.6	9380.9	5676.6	9360.1	8741.7	5743.3	5612.9	6766.7	5587.1	7843.1	7335.8	7600.5	6579.8	5696.1	6617.1	6260	2521.9	6007.6	6712.4	6910.3	6663.9	7207.9	7040	4448.2	6673.1	5924.5	7917.7	9031.1	4133.3	5259.8
200014_s_at	1978.9	2622.2	2081.9	1792	2189.9	1272.4	1949.6	1630.6	1037.6	2150.6	736.6	1879.2	1637.3	855.7	954.7	1015.1	1870.9	1434.5	875.7	1818.2	2276.9	1258	2439.2	1957.5	1051.8	1493.3	992.8	1002	1234.5	1286.5	1077.4	1745.4	1163.3	1116.7	1273.9	663.5	1332.1	1503	1297.3	1469.1	1357.9	1111.1	2105.6	989	1082.7	1030.2	2024.3	793.3	971.2
200015_s_at	1219.7	1403.7	1111.7	1233.1	1555.3	1139.3	1067.8	1483.5	842.1	851.3	823.8	1307.3	1425.8	618.5	468.2	900.7	1232.1	600.3	969.2	1476.3	1880.5	966.4	1230.2	1239.2	759.4	929.8	770.7	989.2	1197.9	994.9	979.8	972.7	883.9	889.1	874.3	556.1	952.1	1298.6	684.9	968.3	1037.5	1014.4	829.1	538.2	1469	1150.7	1120.5	597.8	706.6
200016_x_at	7645.9	9807.1	10597.5	9754.5	10646.6	8092.2	8386.3	10564.8	8162.7	6284.2	8566.3	9869.2	9910.9	4985.2	2724.4	4554.4	10708.8	8294.7	8513.2	10769.4	11501	5851.3	8478.4	8792.1	6711.4	5430.2	6979.9	7750.4	9526.8	8458.4	8389.9	9777.8	7598.9	7586.2	9481.4	3898.3	7464.5	8136.2	7113.9	8754.8	7335.1	7992.8	8441	7445	6990.4	7655.1	9085.5	5461.2	8139
200017_at	8389.6	11920.1	9145.6	12298.9	10847.2	8675.8	9626.5	10282.7	9045.7	11267.2	7548.4	9615.5	13705.2	5096.6	4165.3	6847	10086.5	9461	9008.4	10540.2	12298.7	8115.1	10318.4	10159.3	6723.9	5452.8	8247.8	7324.2	9764.7	10374.8	10336.8	8522.6	8625.7	7045.5	7640.3	5787	6605.3	9956.5	7196.7	8954.7	7610.4	8860.4	9753.2	7220.4	6592.1	9373.6	10538.9	5613.2	6972.9
200018_at	10224.4	11876.9	10173.8	12197.9	10984.7	9619.5	10828.3	10854.4	9507.3	12052.7	8738.8	10177.5	14249.2	4904	6646.8	8712	10887.5	8900.4	10119.3	10225.7	11958.4	9546.8	12263.2	10992.9	8831.7	7647.4	8660.7	7719.5	9015.6	9785.5	10891.9	8717.2	8422.7	8239.7	8832.7	5169.7	7443.4	9518	8153.2	9924.5	8854.6	9125.8	6715.1	8289.6	7437.9	9236.9	10448.6	6075.7	8690.3
200019_s_at	9045	9725.2	7815.7	9439.6	8711.2	6163	8093.6	6159.7	8414.9	10773.1	6221.9	8750.5	8154.6	3854.7	4579.7	8006.6	7273.2	5815.6	6355.7	7766.3	8218.7	6730	10188.5	8880	5818.6	5723.7	6442.3	5255.8	7005.9	6872.9	6651	6201.2	5085.1	5645.9	5870.8	2602.7	4263.8	5881	6689.7	5536.2	7535.9	6440.7	5861	5882.9	5345.9	6115.9	7805.2	4081.6	5382
200020_at	817.1	1146.4	789.3	820.8	1314.3	674.3	939.9	837.4	649.2	550.1	522.9	1016.1	913.4	368.9	549.3	454.3	845.2	487.5	666	922	1016.2	610.7	880.3	705.2	450.7	594.1	390.9	535.2	560.3	658.1	631.7	769.6	637.7	502	811.1	212.3	729.5	480.7	619.2	734	776	677.4	915.6	549.5	686.1	539.6	908.7	382.3	483.6
200021_at	7119.3	7018.2	5511.7	7052.1	6570	4696.6	6212.8	5068.7	6631.1	6536.2	5871.6	7760.6	7475.7	3213.9	4138.7	4264.9	5677.7	4143.8	5129.6	6974.6	7693.7	5860.8	8345.4	6308.4	6919.8	5893.6	4470.8	5532	4504.4	4639.7	4565.9	5659.4	5371.5	4963.2	5376.3	4625.5	4990.2	5014	5628.9	5125.7	6739	5970.2	3997	4537.4	5252.5	4266.8	5224.8	4181.7	4400.6
200022_at	10882.3	11376.3	9585.7	11502	10052.3	7353.3	10062.1	9014.9	10461.7	12323.5	7248.6	9492.9	11785.9	5817.3	6809.1	9241.2	9381.1	8731.7	6262.7	10962.8	10514.8	7811.7	12750.1	11704.7	5964.6	6917.2	7024	7121.9	10002.6	7797.2	7622.2	7525.8	6266.6	7747.8	6099.1	2019.7	5908.2	6621.7	8431.8	7674.5	8361	7968.6	5163.8	6559.2	7302.3	8487.3	10140	4975.5	6959.3
200023_s_at	5863.3	7135.1	5269.1	4944.8	4648.1	9308.9	7211.7	4423.3	4509.9	5669.5	3908.1	4378.7	4445.1	2657.4	3264.6	3927.3	5930.9	4564.4	2428.7	4539.1	4478	4680	5637.1	6639.5	2999.9	2822.8	3391.2	2948.4	5957.3	4070	5566.9	3658.7	6167.5	3224.3	3574.5	869.3	2523.8	3347.3	4529.2	3892.4	4843.6	4060.4	3332.6	2998.8	3470.1	2944.6	5309.2	2098.1	3728.4
200024_at	7483.7	9217.9	6868.5	9881.5	7597.7	6471.3	8277	7990.4	8015.2	10228.5	7567.3	7182.4	10387.2	3758.4	5021.5	7010.6	7504.6	6952.6	5714.1	6333.7	7864.7	6991.4	9498.3	8228.6	5757.2	5647.6	6461.2	4772.9	6866.1	6106.5	7999.9	5132.3	6288.7	6523.9	4632.9	1864.7	4521.1	6335.6	6088.8	6571.1	6742.6	6166.4	4115.8	5749.8	5722	6591.8	7404.7	4389	6419.4
200025_s_at	9465.4	10333.7	10079.1	10644.4	9681.9	8293.1	9346.3	9069.1	7895.9	11385.7	7309.5	9203.7	11370.3	4756.7	5456.8	7380.3	9681.3	8546.9	9209.2	9487.2	10345.9	8268.8	10658.1	9744	7011	6371.7	7990.6	6587.2	8965.2	8306.8	8736.4	8567.8	6921.8	6831.7	7669.1	4625.6	5730.9	8393.3	7037.9	9116.5	8033.2	7879.5	8138.1	6676.8	6224.8	7630.3	9068.9	5097.7	8418.3
200026_at	8481	11240	10300.9	11330.7	9366.2	8676	9553.7	9766.2	9325.1	10895.1	7624.6	9406.6	12263.1	6185.7	5522.7	7774.4	10698.9	7943.8	6466.1	9943.4	11185.9	8235.7	10933	10240.1	7040.9	6462.7	7412.9	7114.2	8669.5	8864.3	9426.6	9232.7	6618.5	7604.2	8884.1	3354.7	6111.2	7633.7	8264.8	10967	8720.5	8972.8	8700.9	8026.3	8668.2	9516.5	9513.2	6187.6	10264.8
200027_at	597.8	757	1611.5	915.4	1400.6	1312.9	945.4	1188.7	968.2	458.4	757.6	1247.7	1190	652.2	172.5	427.4	1447.9	510.6	992.9	1163.3	1401.8	661.9	777.6	797.5	733	651.5	668.9	747	973.7	834.8	852.8	1602.7	1081.9	691.3	1040.5	571.2	1346.4	915.5	537.7	1018.7	620	477.4	852.6	560.4	650.9	890.1	1412	365.8	898.3
200028_s_at	920.1	1774.5	1047.9	1022.8	1600.4	718.8	1043.5	863.5	724.9	1545.5	629.9	1008.3	1308.2	554.4	392	1026.2	1055.2	686.2	1130.1	916.9	995	1367.2	1233.1	994.7	511.1	740.8	1194.8	790.1	417.2	598.2	765.9	1134	783.3	728.2	668.8	249.5	662.1	722.1	617.8	847.5	1108.3	442.3	516.6	464.4	916.2	667.2	1142.1	318.3	562.7
200029_at	8690.8	9806.6	10356.8	10762.5	9225.3	7850.8	10215.8	9441.1	8531.6	10600.3	8798.5	9913.5	11125	5326.5	4701.7	7586.7	9789.1	8988.4	6967.3	9711.3	10039.4	7595.5	10309.2	9820.2	7173.3	6690.1	7682.4	6188.2	9185	8949.4	8622.2	8586.3	7018.8	6889.6	8759.7	3165.1	5606	7349.4	7329.4	9423.7	7474.9	7786.7	8620.7	8029.9	6738.9	8200.4	8732.1	4655	8336.3
200030_s_at	3664.5	3340.9	2479	3248.4	3533.1	1893	4314.4	3542	2567.2	3796.6	3332.2	3620.8	5185.7	1324.2	2084	2341.5	2801.4	1961.9	2253.7	3793.6	3958.2	3102.3	5017.4	3672.1	2905.9	2299.8	2217.9	2484.1	2805.7	2504.1	2272.9	2070.5	2235.8	2606.5	3014.9	1062.7	2489	3012.2	2742.6	2124.4	3441.2	3644.9	1020.8	2393.7	2567	2832	2954.3	1770.4	1605
200031_s_at	13705.7	15817.6	14138.6	16214.6	13654.9	11996.4	13809.3	13053.2	14026.3	15377.4	12213.6	13800.8	15201.5	7884.2	9318.7	12622.7	13756.1	12271.8	12009.1	13611.5	15668	12423.5	16106.2	14031	11984.1	11109.1	12382.2	10387.6	12614.4	12905.9	12944	12189.4	10918.7	10667.6	11886.7	7506.8	9452.1	11034.8	11967	12697.5	13461.4	11288.4	9516.2	11294.9	10755.9	11828.6	13232.2	9499.4	12944
200032_s_at	10786.4	14448.5	12541.6	14144.5	11797	10173.2	11401.1	12043.4	9459.5	13215.1	9705.4	11582.8	15294.2	7939.9	8154.8	9584.4	12509.1	9438.7	11175.5	11217.9	13306.7	10419.1	14592.4	12911.6	9841	8462.5	9933.7	8495.2	10905.1	10772.2	11050.5	10661.5	8511.3	9465.6	10263	5260.5	7497.5	10528.2	9566.8	13527.6	10586.2	10703.8	9525.3	9244.3	10570.3	11543.1	12104.3	7506.1	11717.4
200033_at	3978	4733.6	6891.1	3967.8	5060.7	4223.4	3319.7	4207.4	4438.4	2820.7	3261.7	5296.7	4901.8	2798.9	1821.8	2766	6373.9	4433.5	4572.5	5810.9	7188.9	3799.8	5124.3	4660.5	4701.9	3538.7	3775.6	4215.7	3334.7	4201.4	5683.3	5343.5	3559	3484.1	5253.9	2588.4	3625.7	4267.7	2853.9	6782.7	5045.9	5807.1	3596	4335	3809.1	4747.5	5134.2	3754.7	4776.8
200034_s_at	6002.2	9115.4	7507.7	9165.8	7285	5302.5	6519.4	7682.6	5920.8	6194.6	5128.9	6777.9	10494.3	3172.4	3276.3	4181.1	7799.1	5916.5	5561.9	9032.3	9064.2	4933.6	8059.5	7748.7	5229.7	4162.1	5383.7	5475.5	6291.3	6134.7	7351.3	6343.7	5808.1	5956.9	6394.8	2401.7	5056.1	6445.7	5916.9	6843.5	6593.6	6656.4	4171.1	5601.1	5382.7	7511.1	8462.2	4252.6	6127.6
200035_at	454.3	381.6	354.4	263.7	298.5	157.6	343.6	230.1	273.2	373.4	230.4	255.3	442.2	191.9	293.7	264.1	358.9	295.9	200.3	407.9	365.7	359.4	421.3	292.7	200.3	232.8	202.7	226.1	213	156.2	250.9	339.7	166.6	204.7	285.1	189.5	126.1	119.2	212.5	298.8	305	252.7	291.6	203.5	179	224.2	302.9	196.9	232.1
200036_s_at	7009.4	7962.7	6573.7	8126.2	6992.4	5165.7	6729.8	7624.5	7727	7795.2	6181.2	6373.2	8203.3	2872.4	3134.3	6002.3	7013.6	5001.7	4107.1	7022.8	7170.3	5385.3	8879.1	7770.6	4440.4	4166.2	5553.8	4191.6	6521.1	6475.7	6296.8	4944.4	4974.5	4870.6	5033.4	1311.7	3606.1	5389.8	5911.9	5557.8	4879.2	4892.3	4342.8	4219.4	5364.8	5640.3	6871.6	3007.3	4735.9
200037_s_at	793.3	1218.1	1868.3	2210.2	2428.1	1420.8	1158.4	2381.2	1014.9	853.7	731.4	1670	1862.3	597.2	273.2	381.8	1949.4	901.7	1640.6	2616.1	3094.6	1067.4	1054.5	1213.3	1159.9	778.9	1045.3	1475	1501.8	1688.8	1477.9	1559.5	1434.6	1159.5	1417.7	911.1	1565.3	1378.7	873.9	1514.9	986.3	1104.1	2173.2	1920.5	1179.6	1334.9	1967	749.6	1110.3
200038_s_at	7346.4	10869.7	10304.2	12233.5	9343	10113.3	9195	9971.8	7933.2	10101.7	7622.3	8702.5	13295.5	5536.3	5031.2	6929.1	11220.5	8826.5	8692.1	11275.8	12541.5	8541	10351.5	10992.8	7345.9	6593.4	8279.9	7748.6	9657.4	8545.5	10291.9	10274.1	8428.3	7601.4	8624.6	4597	6478.7	8510.1	8154.7	9837.3	8516.6	9648.2	7409.7	7738.9	7557.3	9606	10835.2	6318.3	9572.3
200039_s_at	943.1	1660.7	1014.6	900.5	1114.9	617.3	981.5	761.2	1004.8	1530.4	798.7	1265.1	1163	496.6	679.6	779.4	1143.9	436.9	561.4	1212.5	949.8	1445.2	1688.6	1094.3	940.9	1021.7	608.6	687.8	608.3	729.5	682.3	1022.5	884.7	743.1	1048.2	392.5	1039.3	946	695.3	956.7	1059.9	623.1	485.4	506.1	964.1	524.9	1113.4	329.7	643.3
200040_at	1567.1	2985.7	2518.9	1578.9	2878.3	1502	2115.8	2131.7	1640.6	2054.8	1138.9	2377.4	1874.6	891.1	684.5	1170.2	2644.4	1498.8	828.2	2860.7	2532.3	1663.2	2530.6	1703.4	1486	1065.5	1051.3	1366.6	1213.8	1525.1	1599	1881.5	1491.2	1120.9	1803.6	538.8	1344	1705	875.8	1567.2	1474	1092.6	1360.6	1007.5	1764.7	1032.4	1785.2	911.4	1240.8
200041_s_at	2677.7	3408.5	2688	1841	2750.6	1882	2704.1	1902.7	1927.9	2946.9	1420.4	2604.2	2033.3	1250.6	1777.6	1665.8	2747.8	1826	1332.2	3371.9	2995.4	2107	3376.7	2373.6	1309.9	1708.3	1203	1260.3	1211.4	1242.7	1383.7	1996.3	1600	1082.3	2085.4	544.7	1187.6	1094.7	1393.9	2000.2	2238.1	1603.1	1848.8	1041	2441.1	1210.3	2107.9	1059.1	1856.1
200042_at	428.5	521.7	417	441.1	626.8	354.1	522	468.1	372.8	431.4	360.7	577	469.6	242.9	327.8	352.9	452.6	349.4	302.8	421.7	479	830.5	630	448.3	364.7	345.3	256.4	352.7	334.2	348.6	357.5	393.8	374.7	283.5	359.1	118.8	353.4	393.2	316.8	366.9	394.7	260.3	371.4	319.7	419.1	334.1	443	314.4	229.8
200043_at	2652.2	4261.7	2851.6	2858.2	3633	2991.1	3505.2	2800.1	1920.8	3856.3	1881.4	3863	3123.7	1772.9	917	848.9	3785.7	2030.6	2013.4	4205	3272	2435.3	3895.3	3246.7	1972.6	1919.5	1614.2	1946.9	2307.2	2293.9	2063.9	4469.5	2295.6	1520	2830.3	845.1	2778.3	2243.6	1964.4	3173	1949	1201.6	2509.9	1634.3	2825.3	1573.3	2882.5	797.9	2151
200044_at	1658.1	2524.6	1684.6	1208.9	1483.9	884.7	1741.6	1138.3	1055.6	2345.6	999.2	2161.4	1523.4	753.3	686.8	1037.1	1581.4	697.3	765.1	1766.2	1864.3	834.9	1352.8	1888.5	1058.3	1224.6	910.1	1200.8	938.2	912.6	861	1184.6	974.2	942.3	1575.9	459.7	1171.8	1052.5	1137.9	1144.4	1216.9	992.3	660.5	872.5	1145.8	837.6	1655.5	585.3	689.9
200045_at	312.2	390.5	444.7	335	472.4	168	431.9	284.6	331.5	294.4	264.5	361.1	440.2	239.2	268.1	238.1	562	332.6	288.7	374.8	419.3	395.3	464	393.6	251	288.2	177.8	234.8	195.7	181.1	228.8	392.5	337.2	224.8	297	111	237.9	263	219.9	449.4	339.7	249	324.6	170.1	488.3	184.6	377.7	170.1	299.9
200046_at	1149.2	1233.6	976	1004.6	750.4	1201.7	1233.1	582.6	958.6	1424.2	581.6	990.3	1506.8	833.2	549.9	695	1463.6	425.8	693.4	844.5	1310.4	1048.8	2069.4	1061.2	796.4	1293.4	720.2	731.5	747.2	863	738.3	1383.8	739.5	656.8	994.6	399.1	720.4	1072	1007.2	1282.6	921.3	781.4	511	497.3	1060.5	789.6	1266.5	354.9	830.4
200047_s_at	1803.7	2385.2	1846	2051	2533.1	1758.2	1753.5	1647.6	692.2	1953.3	1215.7	2247.7	1790.9	1017.3	849.3	458	2303.6	1614	1093.5	2028.2	1875.7	1634.1	2098.6	1764.4	1142.3	1172.7	1131.3	1325	1390.3	1114.7	1124.9	2431.8	1254.2	1263	1509.6	803.8	1278.3	1428.6	1193.9	1353.4	1820.8	1088.4	1670	832.5	1520	987.5	1847.8	698.9	1124.8
200048_s_at	2815.1	3089.4	1872.7	1858.5	1937.3	1110.9	2576.6	1673.7	1574.6	3018.9	1428.1	3017.4	2570.7	898.3	1123.5	1556.4	1560.5	965.6	1262.5	2124.6	2071.5	1550.3	3082.7	2082.1	1441.1	1694.8	1203.3	1607.5	1104.8	1253.3	1204.4	1368.3	1433.8	1310.4	1364.4	869.3	1340.5	1644.9	1551.6	1411.8	2017.2	1638.2	923.4	1121.9	1191.6	1347.3	2373.7	939.7	1180
200049_at	267.7	464.9	416.6	308.3	300.3	183.4	230	174.6	262.7	293.5	137.3	256.2	220.9	162.3	166	253.8	465.2	165.4	213.9	332	284	233.6	315.5	283.2	197.9	234.8	192.4	172.2	155.7	193.6	226.3	346.6	221.3	164	299.3	106	177.4	182	190.4	317.6	167.7	265.8	200.6	83.4	244.1	139.8	281.2	74.8	182.9
200050_at	244.1	409.9	743	1151.1	1040.2	566.4	256.1	981.4	538.3	205.7	312.3	402.1	927.2	374.7	100.8	131	980.2	598.7	654.9	1327.4	1210.8	308.8	227.6	360.7	156.4	193.6	467.9	691.6	663.3	407.2	749	806.3	536.5	365.2	533.2	331.7	471.4	224.7	406.6	595.6	422.5	313.6	1194.1	466.3	525.4	667.3	732.1	518.1	677.8
200051_at	286	405.1	340.4	248.9	394.6	194	302.1	289	280.2	286.1	179.8	324.1	203.3	146.2	169.6	233.1	291.7	248.9	233.9	298.7	279.3	287.9	357.7	298.2	176.8	168.5	179.8	207.5	183.7	202.4	180.5	292.4	157.7	196.2	189.6	88.8	171	189.6	127.6	247.1	263.6	182.7	185.5	192.8	208.3	192.7	310.9	138.7	154.6
200052_s_at	1259.5	2135.5	1357.8	1467.3	1925.8	885.6	1175.7	1340.8	1017.6	1592.9	931.9	1968.3	1365.2	576.6	719.5	815.7	1395.9	765.6	814.4	1704.3	1671.8	1249.7	2163.5	1441.7	1086.2	1131	635.7	862.6	979	908.7	756.3	1211.1	1168.2	738.9	1113.2	229.5	1423.7	1193	1073.3	1155.5	1461.7	1027	549.1	737.8	1190.8	918.4	1671.3	679.9	863.7
200053_at	519.1	849.2	665.6	471.2	593	275.9	669.7	393.2	478	622.1	366.2	596.6	490.1	422.6	447.7	422.5	794.6	493.2	333.2	491.2	739.6	541.9	827.3	584	344.7	355.4	426.8	384.8	362.7	429.6	350.4	537.8	197.9	348	561.7	123.9	217.6	354.2	432.2	630.2	447.3	392.1	428.7	318.2	530.7	391.5	471	308.4	466.3
200054_at	210.5	201.9	133.4	197.8	213.6	106.8	173.4	187	103	200.2	151.4	163.2	199	77.8	161.4	102.7	127.2	97.2	134.2	125	191.1	62	258.8	127.5	116.3	85.4	95.8	97.3	116.8	122.6	122.5	102	86.3	94	119.3	54.1	129.3	167.2	79.2	118.6	141.9	83.3	122.3	98.1	69.6	89.2	175	52.6	89.9
200055_at	944	1070.6	537.7	747.3	769.9	446	1018.9	707	626.3	1085.3	658.1	841.7	956.8	274	614.3	887.1	693.3	459.2	506.5	817.2	785.8	744.1	1306.6	796.7	602.4	586	641.1	516.5	417.8	445.1	452.2	280.7	533.8	547.9	552.8	326.2	394.8	578.6	510.4	507.9	744.7	505.6	626.3	403.5	539.2	569.2	684.6	323.4	327.8
200056_s_at	236	510.7	477.2	392.7	522.6	293.5	291.4	368.2	225.8	404.6	231.5	465.1	415.8	175.9	126.8	154.1	474.3	151.3	457	472.9	387.8	342.4	427.6	333	222.7	210.6	251.4	233.1	291.3	317.9	371.7	403.2	387.6	204.9	329.4	229.2	292.9	349.5	165.2	314.8	254.5	154.3	309.6	124.2	244.2	259.8	384.8	68.4	180.3
200057_s_at	4022.1	7122.6	6157.6	2964.8	3843.1	3994.5	3256.7	3291.2	4417.1	5498	2335.8	3989.2	3477.6	2459.1	2122.4	2333	5655.5	3284.1	1814.5	4784	4886.3	3397.9	4802.8	4038.1	2183	2622	1819.4	2704.5	2720.3	2209.2	4198.1	4525.8	2510.6	2404.4	4276	759.1	2195.7	2329.9	2875.5	4446.5	2862.5	3120.7	4044.5	2110.7	4437.7	2063.7	5016.6	1696.7	3268.9
200058_s_at	1886.3	1899.2	1752.8	1257.8	2420.2	820	1430.9	1203.6	933	1210.7	677.5	1451.3	1380.5	538.2	738.6	778.7	1585.5	1093.6	645.4	2135.1	2041	1436.4	1505.3	1360	706.8	936.8	790.7	975	830	732.4	789	1116.8	814	801.8	1060.7	378.6	1145.7	788.3	874.7	987.4	1183.2	1182.1	828.4	783.2	1000.9	676.8	1142.9	721.2	811.2
200059_s_at	7308.9	7881.2	6248	4332.9	5678.4	3769.7	5436.2	3050.3	5273.9	6878.7	3214.1	5822.3	5169.8	3138.4	3756.7	3165.8	6105.9	4148.6	3448.4	5549.1	4082.4	4255.9	9330	5102.3	4036	4548	4048.2	3821.7	3163.4	2804.6	3703.8	5695.1	3385	4026.5	4027.1	2282.8	2853	3317	3770.5	6070.4	5255	4439.6	1349.4	4010.3	4885.1	3796.6	6200.2	2291.4	3523.5
200060_s_at	1536.3	2020.8	1584.2	1318.1	1812.2	1004.9	1490.6	1146.8	1185.6	1661.5	983.3	1398.3	1593.4	604.2	807.8	723.2	1495	1008.1	944.2	1952.7	1957.3	1235.2	2049.7	1562.3	880.3	917.9	776.4	976.4	887.3	844.6	913.9	1427.5	887.3	857.3	1133.4	312.3	797	886.7	986.1	1267.8	1338.9	1106	1059.2	755.2	1195.3	928.4	1469.3	840.9	1254.9
200061_s_at	6256.8	9542.3	8770.8	11391.3	8984.4	8850.4	8125.9	9462.2	9446.7	8312.2	8732.7	8636.6	11499	5846.9	3605.8	6357	9593.3	9019.5	10100.1	9470.5	10573.1	7738.2	8494.2	8644	7793.2	6420.3	8259.5	7047.5	9338.4	8556.8	9533.4	8979.4	8568.5	7885.5	8330.1	6199.1	6553.9	7447.7	7438	9226	7612.7	7884.2	8477.1	8167	6525.7	8686.1	8975.7	5863.8	8643.9
200062_s_at	10756.8	12382.4	10636	12942	11381.1	10955.6	11349.2	10738.7	9835.6	12325.1	9499.6	12363.8	12403.6	5971.3	6273.7	9493.9	10122	8947.1	8993.2	10546.9	10909.1	9486.2	13039.8	12115.8	8691.8	7336.5	8320.1	8129.8	10685.6	9671.1	10775.6	8268.9	8067.8	9206	7849.2	4886.3	6387.8	9108.2	9504.1	7870.4	8760.7	8476	9185.2	9273.9	7512.4	8243.2	10553.9	5888.7	7312.9
200063_s_at	3265.8	5379.1	5620.4	8169.2	7644.3	4501.7	3262	6954.7	5204.4	3069.6	3513.1	6814.2	7853	2238.3	983.1	1750.2	6201.3	4708.3	5734.2	6658.5	7569.7	2838.9	4794.3	5417.8	3119.9	1947	3318.6	4059.9	5778.5	4966.8	5232.6	6606.4	3479.1	4856.2	4680.1	1668.1	4570.9	3323.3	2830.6	3962.2	3587.5	4401.1	4988.6	5247.9	4304.5	4524.7	6832	2487.6	3225.5
200064_at	3298.4	2940.7	2708	4288.1	3518.3	1598.5	2415.8	3571.5	2355.5	1830.6	2922.6	3206.5	4635.9	1608	3190.2	1655.2	3159.8	2676.2	1970.8	2458	3910.1	1903.1	3872.3	3151.2	1570.4	2718.3	1705.6	1292	1859.3	2689.3	2279.4	2932.8	2556.3	2023.2	1873.8	533.5	2125.9	2041.1	1893.7	2965.2	1936.6	2110	1466.3	2188.1	2755.2	2008.5	5272.7	1274.5	2398.9
200065_s_at	2004.5	2765.8	1877.4	1771.3	1511.7	1333.8	2421.8	1619.8	1873.6	2397	2675.9	2572.8	2530.3	1394.3	1627.2	1975.9	1883.2	1110.6	1591.3	2091.8	1904.4	2423.8	2593.6	2053.4	2571.9	2075.8	1130.9	1238.6	1158.5	1234	1296.3	1443.8	1455.1	1185.5	1541.8	1099.1	1093.2	1892.4	1946.6	1951.9	2363.7	1999.8	474.3	1065.3	1893.4	1598.7	2130.2	896.2	1364.9
200066_at	299	434.1	553.3	576.7	610.5	439.3	274.9	423.9	650	175.1	379.5	501.9	738.7	345.3	204	208.3	608.7	313.2	536.8	640.9	732.8	426.3	346.5	376.1	375.3	267.4	315.8	441.9	331.8	305.7	363.5	695.5	468.4	372.1	653	204.9	389.2	371.2	347.9	541.3	429.9	396.9	337.4	483.6	400.7	450	596.5	360.6	336.8
200067_x_at	1915.5	1896	1551.7	1278.2	921.4	1077.2	1549.3	838.6	1014.6	1764.6	1055.7	1277.4	2118.2	729.9	798.4	1197.2	2008.6	950.8	1679.5	1326	1354.6	1593.2	2060.7	1476	1485.4	1643.6	1049.3	569	952.2	1139.2	1329.9	1276	1500.1	792	1612.7	1670.3	605.2	2315.3	1162.5	1686.2	1040.2	1185.9	956.7	445	1392.6	1260.5	1582	415.6	1223.1
200068_s_at	988.7	1670.3	1693	1528.5	1810.2	1137.7	1889.3	1589.9	1329.3	1230.4	941.7	1863.7	2248.4	1121.4	769.2	1209	1425.6	881.7	1259.1	1493.9	1925.2	1088.9	1581.6	1572.6	1030.2	1064.4	938.8	1020.9	974.5	1088	1387.4	1783	1018.6	1158.5	1553.1	612.9	1097.8	1125	975.5	1373.6	1437	1190.7	841.4	1258.1	1478.8	1259.2	2155.2	729.5	991.5
200069_at	363.7	471	343.2	201.7	309.8	149.8	378.1	280.8	215.6	204.7	119.8	269.4	155.6	74	79.6	160.7	279.1	123.4	146.2	314.2	321.3	188.6	270.5	264.1	123.5	164.3	99.2	176.1	175.5	132.4	198.1	245	174.7	110.1	265.9	61.7	170	181.6	201.6	182.8	205.8	124.4	204.8	127.4	180.3	168.3	279.9	127.4	132.2
200070_at	329.7	273	238.8	266.3	339.1	211.2	258.9	256.1	243.9	389.7	377.7	350.5	417	190	303.3	120.6	214.8	207.2	591.8	245	281.1	389.3	403.6	158.8	356.6	282.1	325.2	142.5	138.5	203.6	261.9	163	296.2	212.9	218.3	247.4	143	408.7	191.9	277.2	322.3	344.4	270.9	181.3	165.6	172.6	246.9	122.7	172.8
200071_at	784.2	871.3	862.2	686.3	1237	577.4	1043.5	715.4	421.7	819.1	466.6	870.3	747	340.8	205.1	399.3	794.6	421.6	637.8	894.7	1040.3	642.9	863	550	418.8	444.6	514.7	627.6	574.6	605.5	635.2	936.1	821.8	206.5	553.2	401.8	914.9	690	411.2	545.1	493.3	613.8	877.3	274.7	378.5	417.9	777.2	277.3	343.9
200072_s_at	1301.6	2089	2120.8	1791.2	2310.8	1008.3	1655.5	1542.2	1640.9	1295	899.3	2045.1	1661.1	888.7	940.1	995.5	1906.1	959.6	990.8	2499.4	2592.2	1474.9	1775	1808.9	1167.2	1026.7	788.4	1386.7	1116.2	929.5	1043.8	1774.9	963.9	1161.6	1318	371.6	1337.8	912.6	1370.5	1736.1	2214.2	2015.3	965.4	1576.5	1412.5	1142.5	2142.9	1294.9	1286.4
200073_s_at	2060.8	4011.7	4064.8	1461.6	3569.9	1432.9	2171.7	2492.4	1445.9	1972.6	1154.4	3156.2	1355.6	1330.1	765.5	854.3	2820.9	1317.1	887.1	3088.6	2724.9	1690.7	2452.3	2322.4	1276.4	983.8	806.9	1803	1607.3	1573	1408.5	2472.4	1464.3	1289.6	2050.1	566.4	2048	1633.2	1364	2197.4	1712.3	1382.2	1646.6	1495.3	1732.8	1275.1	2338	943.1	1349.5
200074_s_at	4129.3	6072.7	4554.9	6682.3	5761	4106.3	4604.5	5379.4	4921.7	4057.7	3990.8	5081.3	6383.9	2334	2548.5	3170.9	5629.9	3775.7	3396	5016	5856.7	3460.2	5890.1	5223.3	2798.1	2970	3708.1	3549.9	5633.9	4497.6	4788	3607.5	3316.8	4003.8	3357.8	1226.3	3027.5	3713.1	3984.9	3734.4	4475.1	4239.4	1196.1	3714.1	3477.4	4035.2	5421.7	2211.2	3064.3
200075_s_at	764.2	1051.6	592.1	755.7	764.4	596	875.7	638.8	894.4	1216.3	1233.7	753.3	1091.9	590	862	575	581.7	456.9	2167.2	1046.9	917.3	1113.1	1144.6	994.5	1033.5	1101.4	697.4	475.8	647.6	688.5	774.5	568.1	889.5	532	861.7	1257.2	522.2	1404.1	701.3	589.8	1084.8	863.2	162.5	533.5	689.9	767.8	897.9	528.9	589.4
200076_s_at	264.4	359.2	252.4	248.5	251	151.5	253.6	189.6	310.1	378	138.2	269.1	277.3	162.9	214	266	264.5	163.8	188.9	271.5	279.9	194.4	493.3	274.6	149.4	179.9	149.5	151.1	148.1	152.1	169.9	181.4	161.1	195.8	164.9	107.4	127.1	191.2	167.7	281.7	284.3	226.5	124.2	159.3	256.3	172	270.8	131.8	153.4
200077_s_at	6149.8	7831.7	5867.6	6671.7	5311.4	5363.4	5142.2	4375.4	4374.4	7555.9	4822.3	6113.1	6785.7	2924.9	3903.6	4664.4	5579.6	3809.4	8134.4	6623.8	6259.9	6016.3	7721.7	6147.3	6098.8	4627.1	5629.1	4258.3	4008.6	5170.4	4994.5	4600.1	5197.6	3787.9	5880.3	6079.6	3221.6	6162.7	5193.2	6458.5	6709.6	5413.4	3415.2	4573.8	4272	6084.4	6471.4	3384	4671.8
200078_s_at	704	994.4	663.6	759.5	814.7	656.2	718.3	471	712.6	1229.8	583.5	969.6	1002.4	405.9	520.8	873.3	582.7	398.7	699.7	641.8	798.8	558.7	1509.4	733.7	926.5	716	541.7	645.9	332.7	478	560.4	525.5	526.6	548.9	499.5	623	462.9	799	520	832.1	1366.1	1088.9	297.4	702.3	805.6	600.6	1001.4	424.1	438.5
200079_s_at	1147.7	1745	1129.6	1015.7	1621.4	690	1238.7	1219.7	835.4	1114.7	1157.2	1339.6	1323.7	462.4	599.8	999.9	1120.1	721.1	844.5	1037.6	1240.8	904	1798.2	1032.2	787.1	833.6	601.1	706.8	669.2	803.9	736.9	1266.7	696	844.7	1079.9	332.7	839.7	896.4	654.3	792.1	1001.9	635.5	464	746.1	852.9	673	1336.7	492.2	487.9
200080_s_at	7744.1	8950.9	7979.3	7271.8	7976.9	6402.7	7404.8	7335.5	3441	8632.7	5382.5	8627.9	7933.8	3743.7	3535.4	4074.7	6724.6	4586.4	5982.8	8603.1	8100.7	6544.9	8579.7	7170.4	6572.6	5152.9	4989.1	5035.4	5928.9	5985.8	5108.1	6633.7	5670.1	4310.7	5880.1	6218.8	5328.1	6625.9	4783.8	6033.9	5482.4	5180.6	5123.5	5409.1	4094.5	5937	6494.5	2930.8	4770.6
200081_s_at	7215.9	11028.3	8642.5	12483.6	9056.6	7696.8	9246.5	9843.4	10254.8	7678.6	9593.1	8399.4	12531.9	5719.4	5285.1	7550.2	10591.1	7973.9	5403.7	10479.6	11815.8	6794.2	11193.4	10454.6	7928.7	4749.8	7655	6910.9	9170.2	8894.1	10157.4	9345.1	7039.7	8465.1	6876.7	3693.4	6159	7660.9	8846	9151.6	9122.3	8754.7	4643.5	8246.7	7951.3	10208.9	10869	6361.3	9580.4
200082_s_at	6442.8	9642.5	7177.6	10572.8	7759.5	5039.6	7478.6	6678.3	7537.2	9165	6010.8	7709.7	10373.3	3258.8	4673.4	6047.1	7821.5	4355.9	4549.4	9106.1	9134.3	6122.5	9513.5	8443.5	4787.9	4770.8	5251.1	5348	7309.9	5790.1	7787	5675.2	4428.2	6228.7	5669.7	1555.3	4979.4	4875.9	6357.1	5845.9	7510.6	6585.3	4181.4	5539.2	6515	7319.8	8909.6	4154.3	5827
200083_at	1019.3	1214.4	1505.8	632.9	1066.5	491.5	765.8	686.3	595.6	868.3	488.8	781.3	801.6	439.9	532.1	475.2	979.6	1360.9	564.6	1131	1211.8	899.2	1022.8	890	599	698.9	409.3	779.2	460.7	451.8	540.1	965.6	589.2	365.7	938.7	270.1	351.1	659.8	450.7	749.8	633.7	599.4	667.8	494.2	458.2	423.9	852.8	441.1	560
200084_at	789.5	1352.6	1403.7	1463.3	1347.2	892.2	858.8	1287.6	1022.6	730.4	829.7	1395.2	1533.1	559.7	350.8	382.9	1593.5	792.9	1142.5	1706.6	1824.9	1034.7	1053	1118.1	948.8	866.8	955.5	1088.8	978.5	975.4	1123.9	1235.1	1104.6	948.1	1243.5	528.7	1121.3	1056.8	888.4	1337.8	1246.5	820.9	801.9	836.8	881.3	986.6	1254.5	537.7	715
200085_s_at	1798.8	3352.6	1956.4	1623.1	1738.3	1246.6	2267.2	1473.3	1664.3	2778.2	1469.9	2389.4	2260.8	1005.4	1130.4	1340	1782.4	1212.5	1861.2	2155.7	2068.9	2100.9	3118.9	1829.5	1872.2	1759.9	1390.9	1243.9	1128.4	1142.7	1482.5	1982.2	1484.9	1200.8	2342.1	1343.6	1706.3	1677	1481.8	1765	2175.8	1376.3	1881.5	1547.5	1695.4	1253.9	1941.5	1000	1177.4
200086_s_at	2635.4	3636.3	2682.3	2210.8	2687	1537.2	2711.9	2032	2076.5	3951.6	1346	2558.2	2608.1	1152.1	1363.2	1898.3	2358.7	2000.3	1285	2396.1	2567.8	2294.9	3518.5	2529.1	1466.4	1393.2	1408.8	1545.8	1653.2	1777.6	2100.2	2397.6	1415.4	1641.4	2445.2	817.9	1439.3	1929.2	1557.5	1767.6	1989.7	1521.6	1829.6	1712.1	1756.6	1734	2631.4	986	1321.2
200087_s_at	1547.6	2344.3	2168.8	1457.6	1855.3	1370	2044.4	1485.9	1121.4	1810.6	749.5	1921.9	1999.4	1531.6	837	1051.6	1621.1	970.6	1119.9	2129.1	2288.4	1237.6	2146.1	1736.9	1041.4	1228.4	874.3	1386.9	1074.5	1045	1450.2	1528.7	1112.9	1036.2	1445.7	768	1573.9	1287.1	1176.2	1316	1384.9	1209.4	1046	925.5	1483.8	1125.7	2202.3	610.6	1094.9
200088_x_at	8860.6	10345.7	8223.9	10901.3	8614.2	8592.5	10573.2	10173.6	9480.8	11471.4	9603.4	9712.7	12161.6	4600.5	5257.1	8961.1	8416.2	7220.3	9222.2	8228.2	9985.6	6994.8	11439.4	8949.6	8832.7	6547.8	8081.7	5317.4	9759	9293.2	8881.1	6080.7	6818.9	7373.9	7011.3	3920.1	5025.5	7867	7246.8	8563.4	6622.3	7571.6	6716.8	6198.7	7378.7	8204	8829	4071.7	7505.5
200089_s_at	7188.5	8137.1	7030.8	7610	8278.1	5606.7	7327.4	7532.3	5044.7	7383.6	4519.1	6442.5	9075.1	3088	3775.7	4526.5	6450.5	5390.8	4402.2	7317.4	7932.6	4308.4	9669.8	7357.1	3710.3	3360.5	4317.4	4605.7	6289.3	6075	6201.9	4521.9	4225.1	4597.5	4190.5	1852.4	3968	5515.5	4744.9	4873.6	5805.5	5334.4	4842.8	4202.4	4137.3	5997	7379.3	3095	4548.6
200090_at	1507.9	1713.3	1596.3	2239	1591.9	2860.1	1579.6	1744.1	1625.5	1028.1	1310.5	1969.6	1755.8	1088	947.6	835.9	1681.6	1421.5	1040.8	2093.9	3535.6	1297.7	2169.5	1525	1019.4	1414.3	995.4	1297.1	1207.9	1134.7	1598.3	1039.2	1199.1	1322.9	1256.7	579	974.5	1135.7	1482.2	1410.6	1488.4	1271.5	1644.5	1370.3	1532.7	1649	2119.9	1111.4	1174.1
200091_s_at	6928.9	9358.5	7895.5	9268.7	8736.6	5888.6	7403.4	7978.9	5135.7	8274.4	4833.3	7744.5	7862.4	3306.3	2969.1	3347.6	7462	5126.3	6131.1	8495.2	8919.9	5842.1	8160.6	8174.5	4356.6	3190.6	5678.1	5259.4	7460.6	6681.4	6744.1	6080.6	5132	5167.1	5166.9	3027.2	4760	6315.5	5350.7	5358.9	6035	4986.6	6095.3	5151.5	4493.5	6252	6987.5	2824.9	5118.6
200092_s_at	9581.1	10826.3	10389.8	13257.3	11773.6	9167.6	11181.3	10943	9384.7	13079.8	9614.4	10201.7	13541.1	5459.3	6414.1	8226.7	10476.4	8741.2	11484.6	10113.2	11198.2	8573.4	12217.4	10375.6	7906	6908	9357.9	7285.8	10400.3	9433.3	10646.9	8786.8	8199.8	8572.1	8686.2	5826.4	6551.1	9055.5	8336.3	8729.1	8784.6	8463	7661.6	8457.2	7237.2	9178.6	10455.3	5069.7	8103.9
200093_s_at	2526	3256	2234.7	1946.9	2195.7	1008.8	1579.4	1608.8	1974.3	3864.2	1297.1	2778.5	2564.3	843.2	1020.2	1336.9	2164.3	1326.4	1129.6	1803	2017.9	1228	3519	1918.6	1093.1	1090.5	1219.7	941.2	1250.8	1268.4	1487.3	2061.5	1351.6	1228.7	1480.1	531.3	1312.3	1032	1230.5	1553.8	1641.6	1218.4	1856	1871.3	1353.1	1006.3	2351.6	460.9	1181.1
200094_s_at	5381.1	4623.5	4317.7	4696.1	5107.2	4009.5	6885.7	6948.8	4967.2	5784.8	4227.1	4071.3	8269.1	2066.7	3629.5	4050.4	3957.3	3418.1	4523.1	5131.8	4250.8	4353	6765.5	5218.8	3104.1	2333.3	3298.1	2761	4741.8	4633.9	5797	2892.2	2917.9	3511.6	3028.1	1219.6	1678	4451.5	3721	3908.7	4933.3	5025.5	2861.9	2629.6	2770.4	3768.9	4824.4	2081.3	3549.2
200095_x_at	12740.7	12333.8	12598.7	14097.6	12958.5	9358.4	11311.5	11085.9	11412.5	13949.8	8893.1	12350.6	13714.8	6691.1	7812.5	10315.9	12718.6	11378.5	9378.6	11946.7	12572.3	9288.9	13044	11772.2	7862.5	7376	8550.2	8872.3	10711.6	10233.8	9874.4	11573	8553.6	9132.3	9271.5	5138.7	7253.5	8692.4	9664.3	10045.5	9466.8	9340.5	10651.1	8316.1	9462.7	9363.9	11893.8	6294.2	10514.9
200096_s_at	1681.3	2430.6	1408.3	1615	1091.8	1037	1069.9	591.8	1479.6	2175.6	910.9	1554.1	2238.3	521.4	948.1	1094.9	1731.9	521	1824.7	1337.9	1400.3	898.5	2814.6	1440.7	1138.3	1497.9	1242.6	941.9	836	720.6	1416.3	1510.1	1035.4	994.4	1667.4	998.5	739.7	1493.4	1444.2	1511.9	1169	749.6	512.3	384.1	1500.9	1260.4	1698.2	409.4	845.4
200097_s_at	1454.7	2337.3	2472.9	1558.2	2317.3	2137.7	1749.2	2121.6	897.6	1596.8	1681.2	2127.7	1945.9	985.9	620.5	979.1	2162.8	1792.6	2419	2756.3	3307.6	1129.1	2277.5	2334.2	1779.3	1456.5	1358.3	2083.3	1404	1844	1689.6	2305	1465.2	1572.9	1763.2	1031.2	1220.4	2342.5	1245.2	1767	1657.5	2391.1	1080.8	1317.8	1545	1606.5	2188.6	1430.9	1259.9
200098_s_at	1244.9	1307.3	1340.1	1312.7	1626.6	799.9	1654.4	1481.7	1058.8	1769.8	682.8	1327.5	1080.2	509.1	635.5	763.1	977.3	859.5	645.4	1398.3	1422.7	845.8	1933.4	1325.3	700.4	878.7	562.3	771.9	934.9	895.8	744.1	894.5	591.3	779.8	1064.3	372.6	709.5	869.3	855.2	826.2	1109.1	766.9	661.3	819.1	882.6	1058.7	1154.9	618	681.4
200099_s_at	10559.3	14067.4	13000	13813.7	11909.6	10688.3	10961.7	12161.7	10147.1	10113.4	10189.3	11012.9	15627.5	7725.6	6035.6	8416.4	13331	10091.2	11220.2	12769.1	13402.7	10003	12064.8	11796	9853	9054.3	10028.7	8189.9	11415.9	11139.3	11617.7	11444	9023.4	9079.3	11264.3	5336.4	8259.7	10346.7	9370.7	13314.5	10588.1	10526.7	9617	9693.1	10045	11401	12696.7	7067.3	12630.2
200593_s_at	688	1077.7	1056.8	1066.8	1166.9	651.2	959	1088.9	923.1	605.8	690.8	1576	1211	708	682.7	488.2	1208.5	713.3	666.4	1511.5	1386.3	724.5	1213.3	984.3	792.6	616.5	409.2	776.5	634	687.4	537.4	1069.2	552.2	775.2	758.3	318.8	783.1	620.6	897	1087.3	1105.4	1089.2	254.4	1321.8	865.6	732.7	1392.8	815	705.9
200594_x_at	2546.3	3263	3028.8	3029.9	4089.5	2125	2980.9	3229.1	1955	2097.9	2213.4	3545.4	2923.5	1249.6	1271.5	1587.2	2921.3	2085.1	2485.3	3805.1	3522.9	2145.6	3220.9	2912.7	2196.5	2237.5	1495.3	1930.5	1929.6	2192.7	2028.2	2789.1	1944.5	1916.5	2338.3	1218.5	2284.8	2112.7	2017.9	2402.4	2412.7	2037.8	1145.2	2481.2	1896.1	1672.7	2934.7	1579.9	1699.4
200595_s_at	464.5	564.9	925.7	1269.9	1967.4	725.7	518.8	1504.2	840.4	343.2	599.7	681.7	1609.8	481.5	141.4	255	1144.3	698.9	928.8	1630.5	1768.4	371.6	445.5	502.9	443.4	276.5	566.3	653.4	682.7	710.2	970.8	986.1	1320.2	532.5	600.2	496.2	634.7	598.6	294.7	783.7	623.5	764.7	1039.8	633.6	597	923.1	1085.6	393.6	502.1
200596_s_at	187	269.5	583.8	368.6	1010	363.4	174	960.3	589.7	140.3	269.2	396.5	396.9	347.2	75.8	152.9	560.7	429.2	268.2	615.2	781.6	90.8	199.5	265.9	218.2	88.4	301.2	564.9	441.4	380.7	435.7	678.9	624.2	430.9	283.1	256.3	395.8	260.1	178.8	424.9	265	396.4	726.1	460.4	284.3	394.4	628.6	350	363.5
200597_at	62.3	106.6	194.9	187	273.3	181.8	148.6	300.5	191.6	69.9	141.4	139.8	232.9	136.6	40.9	71.3	218.1	124.6	160.8	314.5	311.2	121.1	107.3	126.1	124.7	82.7	208.2	158.2	147.9	185.4	243.8	205.4	252.5	125.4	173.4	121.2	125.8	139	87.6	218.3	149.8	152.8	234.8	113.5	218.6	193.8	270.7	111.6	94.3
200598_s_at	108.6	265.8	433.3	380.4	276.4	234.1	134.9	438.5	302.8	86.2	183	381	611.8	302.3	99.8	107.5	495.3	167.9	244.4	405.4	417.8	112.3	124.6	182	232.7	74.5	229.7	285.1	244.5	196.9	328.7	394.1	251.7	187.1	421.8	149.2	343.8	243.8	154.6	495.3	255	284.2	27.5	429.9	362.4	331.6	747.9	176.6	269.8
200599_s_at	357	865.4	1361.4	1067.7	1436.4	946.4	438.6	1408.9	796.3	303.7	759.9	1199.1	2014.3	866.1	321.2	412.2	1636.1	651.2	871.1	1357.2	1505.8	435	323.3	528.4	869.4	366.9	701.9	1041.7	666.9	756.7	1184.4	1417.8	1016.2	556.7	1340.1	750.6	965.1	883.1	411.8	1226.1	594.6	769.9	1432	974.4	1206.1	843.4	2198.6	541.4	910
200600_at	3396.9	5841.9	4873.1	1809.2	2441.6	2816.9	2431	1588.8	3323.3	3971.5	1022	2203.8	2541.8	1945.7	1525.2	1293.4	4546.8	3785.7	1203.6	2651.8	2564.9	2202	3309.8	2413.9	1557.4	1695	1175.9	1387.2	1273.5	1327.9	2427.1	3226.4	1585.8	1426.8	3002.9	1655.7	840	1914.3	1226.9	3114.5	2264.3	1691.8	2063.6	603.5	2770.3	1341.2	3993	886.2	2292.3
200601_at	433.4	532.3	287.6	251.7	257.6	143.8	191.8	143.4	306.4	257.2	170.3	276.8	297.8	104.3	150.8	258.4	311.8	287.9	146.8	407.1	264	228	386.7	261.6	184	141.7	148.8	152.4	137.4	131.9	161.2	250	151.7	118.4	191.2	105.1	157.6	160.8	148.5	176	272.6	172.3	95.3	120.6	236.1	149.7	232.5	143.6	206
200602_at	305.8	232.8	406.2	135.3	289.2	21.3	166.3	337.9	152.8	46.5	141.4	211	246.9	77.9	47.5	92.6	205.7	396.5	52.2	348.4	294.7	278.1	195.2	245.3	153	156.8	126.1	150.7	198.6	152.6	16	329.2	260.8	98.7	104.5	127.5	189.2	299.8	88.9	156.9	70.2	173	420.5	110.4	63.8	159.3	36.9	65.9	126.6
200603_at	1769.6	2454.9	2135.7	1870.5	1781.8	1303.1	1523.1	1412.1	891.7	1972.5	1048.5	2043.1	2589	702.5	725	726.4	2094.6	1343.6	1832.7	1931.8	1822.1	1277.8	1960.4	1527.3	1320.6	1255.1	1265.8	1022.9	970.2	1116.1	1405.1	1509	1221.6	894.2	1495.2	1242.5	1531	1587	840	1424.7	1021.7	664.8	1341.6	640.6	882.9	1138.2	1147.8	458.9	1079.4
200604_s_at	294	746.6	389.1	607.7	174.1	183.2	343.1	195.9	392.3	445.4	241.5	430.5	1002.8	211.4	433.3	240.8	502.8	107	290.4	450.8	365.2	167.8	705.3	419.7	357.7	370.3	206.6	178.1	206.5	199.3	252.1	365.6	132.9	249.8	345.2	145	451.4	190	444.8	520.5	466.5	279.8	58.3	254.4	430.4	352	557.8	160	319.5
200605_s_at	1376	2196	1853.7	1850.6	1117.2	745	1420	1018.8	1571.2	1454.6	1007.8	1919.4	2209.5	714.8	986.4	1162	1997.6	731.8	1231.7	1422.7	1401.7	1353.4	2131	1557	1524.8	1181.4	901.1	878	818.7	838.7	1107.1	1363	744.3	1014	1264.4	1146.7	1426.3	921.9	1088.9	1510.8	1311.4	618.5	125.6	659.4	1172.1	1008.9	1403.5	445.5	950.7
200606_at	2.7	16.7	5	29	7.2	14.4	9.6	2.7	11	2.7	10.3	20.4	20.5	5.4	2.2	0.4	2	8.5	18.2	12.9	10	14.9	13.2	1.7	17.1	2.7	1.7	10.7	16.2	16.5	14.5	6.1	16.8	1.5	7.9	8.7	2.5	6.6	3.5	15	13.5	17.2	2.4	8.8	2.1	2.5	10.2	6.8	4.2
200607_s_at	142	261.7	547.6	579.3	433.6	700.8	252.2	545.1	441.7	91.5	182.5	367.6	771.5	340.5	168.1	61.9	637.9	303.2	450.1	605.1	566	394.9	192.3	211.3	330.9	130.9	222.3	351.4	404	290.8	362.1	484.6	328.2	283	314.3	254.2	346.1	246	286.5	641	407.6	483.6	20.1	535.9	342.6	456.5	518.1	301.8	344.2
200608_s_at	496.3	728.7	1607.9	1630.2	1648.7	1561.5	593.8	1361.7	467.4	422.4	444.9	1410	1171.9	808.5	232.2	140.3	1437.1	981.5	831.4	1929.3	2135	643.4	540.7	630.4	543.2	377.6	540.7	967.4	1112.1	856.8	983.3	1284.4	874.6	697.4	774.1	741.3	949.5	707.6	464.3	1108.4	622.7	884.4	1398.9	922.3	708.2	985.8	1399.4	573.5	646.6
200609_s_at	968.3	2634.4	1740.6	1050.4	1215.7	729.7	999.4	861.2	896.4	1578.7	759.2	1031	1223.7	766.5	651.5	1291	1716.2	525.9	576.4	1024.9	1380.9	693.6	1292.1	825.6	923.5	804.3	707.8	763.9	666	553.1	794.4	1150.1	641.8	726.8	1288.8	689	740.1	775.7	1110.1	2312.9	1101.7	789.7	805.3	582	1644.8	793.6	1557.3	446.6	960.8
200610_s_at	1075.2	1668.2	2266.2	2262.9	3494.4	1739.3	2027	3354.4	1984.5	1166.4	2333.3	2578.5	3285.4	1102.1	688.4	814.4	2397.9	1610.7	1871.7	2714.1	3162.2	973.1	1851.1	1795.1	1364	991.1	1104.7	1562.6	1521	1769.8	2017.1	2272.3	1736.3	1021.4	1735	610.9	1476.9	1783.9	900.5	1852.1	2027.9	1860.2	1455.8	1620.8	1940.7	1765.1	3103.3	1067	1479.7
200611_s_at	752.8	2006.8	1436.6	896.5	1011.4	524.8	780.6	705.4	951.7	1032.5	837.7	1195	1020.6	493.1	538	952.4	1218	670.2	471.5	1041.4	1241.5	647	1227.1	705.4	921.2	701	511.5	649.5	515.7	420.9	642.6	914	521	545	1002.2	492.4	593.8	595	685.7	1399.1	773.5	576.7	305	515.5	902.4	562.9	1031.2	302	620.8
200612_s_at	372.8	214.5	459.2	264.1	281.2	181.6	242.2	189.6	241.7	214.7	146.3	269.2	439.8	191.9	226.8	107.7	303.8	276.9	286.6	299.9	419.2	337.1	468.7	223	246.8	238.1	214.8	222.9	188.7	210.3	224.4	361.7	262.9	154.5	288	144.4	148.4	246.4	287.5	485.3	548.8	260.7	18.4	167.2	189	261.8	321.5	208.3	234.9
200613_at	1149.1	1296	928.4	750.1	967.9	563.6	832.8	533.5	909.9	1081.7	538.7	769.7	964.6	479.9	664.8	912.2	914.9	778.4	832.5	994.5	1085.7	779.9	1569	947.6	595.4	586.3	380.7	708.5	367.1	414.6	615.8	681.1	587.8	562.8	623.5	455.1	490.7	607	569.5	740.3	816.8	436.3	170.7	378.9	866.1	571.7	797.6	354.3	624.2
200614_at	589.2	962.4	3104.2	3592.9	2995.9	1068	1097.3	8054.1	2984.2	448.3	1973.3	1935.2	3250.5	1286.5	268.2	501.6	3702.6	1939.5	2175.6	2239.1	2505.5	719.5	956.3	702.5	1212.4	607.3	1757.6	1316.1	1259.6	2871.2	2189.8	2515.3	1870.3	1384.5	2381.4	1144.1	1908.6	2298.2	731.7	3226.6	1523.9	1060.8	1862.4	1616.6	1859.2	7197.1	2130.8	777.7	2337.5
200615_s_at	302.3	186.5	277.9	327.3	253.1	157.4	242	222.9	169	131.9	202.4	216.1	449.7	118	248.5	103.5	332.5	102.2	340.3	210.3	270.7	249.3	494.9	190.4	241.4	277.5	196.2	122.6	112.6	199.5	144.3	241.6	237.3	142	263.9	139.4	288.8	252	263.3	277.6	279.4	235.3	116.6	167.9	208.8	195.7	310.4	127.6	170.2
200616_s_at	205.3	359.9	239.1	80.1	288.6	138.5	145	172.7	197.8	220.5	78.9	331.5	153.5	139.5	90.3	204.7	180.3	162.4	113.4	154.1	142.7	94.3	179.9	126.1	84.1	64.8	69.3	137.4	86.6	106.6	82.3	212.2	91.5	124	144.5	57.7	199.5	82	94.2	103.4	196.8	79.8	15.5	116.9	141.3	59.2	332.7	96.5	158.3
200617_at	248.1	463.9	232	263.4	418	158.4	263.7	251.4	243.6	390.7	149.5	353.9	342.4	176.8	210.7	179.4	260.5	199.7	247.6	345.7	241.9	242.9	319.8	212.1	140.2	208.4	122.8	155	132.7	138.9	227.4	260.3	187.9	208.9	284.9	115.1	141.8	187.7	185.9	225.8	340.5	126.8	167.2	190.1	224.7	168.2	377.9	107.4	194
200618_at	1469.6	1586.5	1511.2	803.9	1296.2	613.1	798.8	586.2	896.6	1428.4	480.7	970.7	1347	564.3	615	1198	1198.5	552.1	768.4	1351.3	1520	872.3	1654.1	1082.3	635.4	1136	842.3	783.1	627.1	629	617.3	1346.7	777.5	633.7	1020	1000.4	337.9	854.7	593	968.5	823.3	710.6	685.4	261.5	665.7	667.1	1022.7	397	671.3
200619_at	505.6	746.8	461.7	356.8	741.8	312	519.2	475.5	435.4	458.2	291.5	515.3	486.6	281	399.8	417.7	492.1	231.1	220.2	554	536.7	590.9	596	504.8	250.2	394.4	314.1	307.5	297.4	258.6	270.6	383.3	362.5	292.8	357.8	146.2	249.6	284.3	402.1	334.8	613.2	353.6	345.1	263.2	387.4	235.6	444.8	213.6	227.4
200620_at	909.6	1365.8	1107.1	1509.1	730.6	1019.1	948.1	595.8	1067.7	797.9	579.3	1005.1	1641.7	687.2	523.7	770.9	1133.5	820.1	897.8	1081.1	1104.8	1091.5	1091.7	990.9	824.8	1015.1	845.2	773.7	552.7	656.5	819	983.4	851.8	700	784.6	593.2	650.1	868	1014.8	1130.5	1203	1042.8	700.4	583.5	1021.6	1011.1	1198	502.8	715.7
200621_at	151.8	174.6	108	169.2	198	111.3	91.9	144.2	173.7	294.2	228.7	189.1	244.4	60.1	116	219.4	120	115.2	165.8	109.6	416.8	151.9	266.9	121	150.5	179.8	141.6	126.6	100.6	110.2	218.6	148	102.3	138.2	75.3	124.3	86.2	165.6	117.3	86.7	206.5	107.7	39.1	163.8	146	94.7	199.9	86.4	129.6
200622_x_at	485.1	477.6	332.7	258.2	303.1	192.3	352.3	166	214.7	341.9	294.5	434.6	320.5	176.3	279	192.2	197.5	200.6	295	560.4	389.6	415	676.1	512.7	309.8	302.2	187.5	287.9	209.7	184.8	133	195.1	238.2	124.8	274.7	211.8	406.5	297.8	305.4	255.3	226.8	297.8	146.2	211.1	224.1	303.2	326.7	178.7	213.8
200623_s_at	388.5	530.9	339.7	307.7	286.9	117.7	401.9	190	208.3	383.9	187.6	330.1	576.4	273.6	496.4	255.3	214.4	196.3	190.7	835.9	286.5	396.8	425.2	368.5	142.3	278.8	98.1	197.1	178.9	101.1	76.9	225.7	193.9	132.8	199	82.1	200.2	83	191.5	155.7	265	219	294.3	109.9	233.6	128.8	201	143.1	167.8
200624_s_at	255.3	416.6	1405.9	1837.7	1540.2	941.8	276.7	1760.3	1151.1	164.9	887.6	758.9	1878.9	577.5	137.1	152.2	1582	552.3	1506.3	2038.6	1955.1	387.2	323.3	560.9	751.4	383.8	899.1	1149.6	988.2	1063.9	1226.9	1659.4	1015.6	777	1198.8	363.2	1074.5	737.7	572.9	1724	964.3	1586.2	282.1	1254.9	1002.5	1354.5	1595.9	618.5	813.5
200625_s_at	1958.3	1917.5	1213.9	1689.4	1569	1038.9	1565	716.2	1383.9	1413.4	1170.1	1634.3	2264	597.3	939.5	1441.5	1722.9	923.1	725.3	1628.7	1444.1	1201.7	2006.1	1381.3	1278.5	1294.4	806.1	894	707.4	811.9	966.2	1146.1	1083.5	774.4	1359.6	1591.3	785.5	1207.3	925.8	846.8	1619.3	900.4	1406.3	685.6	1439.2	958.8	1661.1	566	871.3
200626_s_at	398.5	616.3	1937.2	2330.6	2429	1429.8	465.5	2313.2	1748.9	297	1226.7	1152.9	2721.6	755.8	180.9	279.2	2405.5	1113	1931.4	2827.6	2627.4	585.4	502.4	753.2	869.6	478.9	1168.1	1547.4	1199.4	1252.4	1760.2	2178.7	1309.3	1159.7	1723.3	544.1	1450	969.2	782.7	2130.2	1283.4	1727.5	1179.3	1532.2	1368.9	1649.4	1927.6	1019.1	1408
200627_at	3616.4	3580.2	3352.1	4221.7	4291.4	3054.6	4300.1	3177.1	2435.9	2622.2	2385.7	2913.4	4043.5	1697.1	2067.4	1654	4286.1	1640.8	3144.3	4553.8	5168.4	2669.5	5560	3796	2552.9	4090.1	2424.1	3786.3	2635.6	2813.9	3397.3	3124.4	3455	2769.6	4110.3	1625.4	3668.7	3094.8	2423.8	3596.1	3230.1	2727.6	1675.9	1821.7	2565.4	2471.3	4960.2	1586.9	2397.4
200628_s_at	80.5	182.8	86.6	123.7	186.4	95.6	158.2	108	66.9	115	182.9	281	330.4	104	53.3	198.4	161.3	31.1	138.5	68.9	84.2	40.3	178.1	115.6	199.7	58.1	59	73	77.9	52.9	58.3	89.3	49.8	76.8	163.5	132.2	99.5	168.3	52.7	151.2	171.5	31.8	7.1	80.7	159.7	115.3	307.8	39.1	49.6
200629_at	91.8	181.3	98.9	120.2	333.5	81.4	181.5	81.8	122.8	118.4	212.9	366.9	393	115.1	86.2	270.5	113.1	101	102.9	95.5	103.1	153	178.2	104.7	239.8	62.8	49.2	106.4	96.3	65.9	61.5	120.7	76.2	100.3	211.4	136.8	124.4	155.3	87.7	109.1	203	56.6	105.2	113	149.1	112.1	385	50.4	83.6
200630_x_at	1820.7	2260.4	2201.4	2133.7	2295.5	1858.3	2035.9	2626.5	1237	2032	1622.6	2126.1	1847.6	903.1	1002.9	1149	1932.8	2183.9	2001.5	2590.4	2031.1	1783.9	2060.5	2984.9	944.8	1651	1559.5	1618	2091	1854	1682.3	1782.3	2022.5	1229.2	2068.6	904.4	1219.2	1794	1388.3	1391	1616.7	1273.6	2105	1951.8	1440.6	1258.4	1775.6	1471.7	2146
200631_s_at	2260.7	3186.1	2938.2	2572.6	3410	1858.8	2301.9	3268.9	1988.3	1835.4	1859.4	2873.2	2745.2	1072.8	835.4	1347.3	2763.2	1928.2	1852.2	3127.1	3610.4	1286.8	2717	2558.7	1414.6	1863.6	1670.3	2211.7	2099.3	2089.5	1890.1	2565	1802.1	1774.8	2163.9	541.8	1885.6	1700.7	1913.8	2322.1	2778.5	2156.9	2249.4	1609.5	2154.1	1855.1	2382.8	1417.2	1772.6
200632_s_at	228.4	263.6	339.6	279	320.8	728	391.5	195.9	167.7	202.5	158.9	216.6	526.5	437.1	109.4	143.2	368.9	431.6	310.5	92.9	115.8	218.5	131.4	107.1	163.2	126.7	158.6	60.7	84.6	129.8	372.4	445.9	227.9	203.6	135.4	176	44.1	291.9	135.4	188.2	530.4	112.7	220.1	130.1	200.1	216.3	196.4	57.1	79.9
200633_at	8465.2	10197.4	10210.1	10684.5	9616.9	10097.3	9650.7	10172.5	8259.8	9557.6	9981.7	9805.2	12395.7	6738	7303.1	8034.6	9581.5	7019.4	15556.9	9519.3	10020.4	10610.2	9837.8	8349.3	12015.2	11066.9	10609.2	6393.7	7015	12205	10924.2	9235.2	11421.3	6841.4	11676.7	11146.2	7137.4	11470.8	9252.3	11506.6	9318.5	9011.5	9317.3	8529.1	7114.8	9026.6	9322.2	6375.2	9399.1
200634_at	2632.7	3890.5	2537.9	3361.6	2963.1	1560.3	2539.9	2127.3	2325	3782.1	2435.9	3312.8	4637.5	1728.5	1861.8	2055	3772.7	2193.6	1817	2951	3557.1	2034.4	4113.6	2192.8	2669.3	1954.5	1487.3	1881.6	1460.4	1552.2	1747.7	2958.8	1993.4	1657.2	2529	1902	1742.3	1851.3	1340.9	2910.9	2817.2	2002.5	2416.1	1353.1	2275.1	1788.8	3045.9	991.8	2284.9
200635_s_at	14.4	2.6	3.7	4.7	32	2.3	2.6	24	13.3	5.2	17.7	3	28.9	4.4	6.2	30.9	12.6	7.8	20.6	8.6	28.1	35.3	25.2	79.2	26	26.5	12.8	45.3	14.9	4.9	5.9	15.6	23.6	55.5	2.7	4.2	23.7	2.3	49.8	5.6	4.9	9	2.2	6.9	1	3.8	2.4	5.4	1.9
200636_s_at	40.8	25	18.5	17.1	226.6	18.8	9.2	142.8	26.5	5.9	16	19.1	6.7	4.3	2.2	54.6	7.8	1.4	39.8	14.7	124.3	15.2	73.2	148.6	41.5	67.1	35.7	77	42.8	41.3	30.8	46.5	31.7	95.5	4.6	37.9	35.6	21.3	80.1	20.6	3.8	18	2.6	20.4	2.4	3.7	16.6	41.1	11.1
200637_s_at	3	3.5	5.6	3	38.2	3.4	13.6	36.2	2.2	4	4.2	8.3	34.1	2.3	3.9	9	14.9	9.8	5.8	29.6	30	11.3	7.4	58.1	24.6	35.4	20.1	22.8	16.2	16.4	12.3	21.2	9.6	26.8	19.8	11.3	3.2	15.6	52.3	9.2	26.5	3.4	1	12.5	4.1	4.1	3.6	3.8	4
200638_s_at	2041.4	1958.4	2473	2511.5	1946.7	2441.1	1880.3	1333.4	1936.3	1543.6	1515.2	3610.6	2436	1338	1397	653.8	2418.4	1339.3	1216.2	2300.4	3528.8	1794.7	3513.7	2099.1	1788.4	1733.8	1592.4	1787.3	1321.8	1231.3	1068.1	2022.7	1118.5	1693.7	1718.4	877	1853.8	1297.4	1604.9	2536.8	2233	2073.7	581.5	2346	1585.3	1504.9	2528.4	840.4	1118.1
200639_s_at	3226.2	2902.9	2676.2	2526.6	2399.5	2830	2182.2	1445.6	1739	2420.6	1402.2	3442.7	2472	2221.7	1832.7	796.9	3441.8	1338	947.5	2056.1	3073.3	2903.1	4468.2	2693.6	1648.9	2324.5	1696.1	2114.3	1464.6	1480.9	1400.4	2268.5	1444.1	2101.2	2219	1219.2	2122.5	1691.3	1800.5	1548.1	2730	1972.6	3803	1837.5	1728.6	1392	2742.9	919.7	1103.5
200640_at	2629.2	2289.1	2459.9	2240.5	2791.1	2804.9	2172.5	1037.7	2166	1781.8	1503.2	3469.4	2561.5	1547.1	1456.9	878.9	2905	1294.8	1203.4	2147.5	3081.9	2151.6	4224.8	2249.3	2278.2	2341.1	1531.1	1865.9	1273.4	1172.3	1083.3	2094	1067.8	1735.6	1839.9	1127	1845	1182.3	1780.7	2708.9	2631.2	1929.1	1768	1866.2	1824.8	1470	2491.9	851.4	1264.6
200641_s_at	1025.8	1297.7	1396.5	1746.8	934.7	1615	1124.5	722	1395.1	952.6	850	2622.4	1774.5	1102.9	1213	557	1901.5	562.5	776.4	1268.2	2258.7	997.2	2875.8	1363.2	1274.3	1250.8	932.8	1174.6	763.4	639.7	616.3	1326.6	599.9	1204.2	1154.4	351.5	1215.5	783.3	1338	2139.9	1790.6	1631.9	43.1	2041.1	1437.6	1205.3	2161	693.7	842.8
200642_at	2604.1	7023.5	5407.5	3050	2731.5	3005.9	3323.9	1711.8	4488.6	3500.9	1913.9	3314.9	2828.4	2692.6	2216	1417.7	4130.8	3797.7	2513.8	2385.1	2440.8	3300.4	2876.8	2523.5	1713.1	2452.4	1762.7	1227.6	1985.4	2213.1	4196.9	4167.6	3402.8	1846.5	2352.3	1163.1	2794.9	1960.7	1686.2	3000	1543.1	1580	4214.4	1754.1	3881.1	1486	5578.1	800.3	3837.1
200643_at	192.9	266.4	218.7	211.3	227.2	127.5	222.9	220.1	220.9	164.7	102.5	209.1	178.1	204.9	239.2	157.9	207.6	131	142.4	263.5	266.2	315.2	241.2	191.5	150.2	165.7	96.7	144.1	122.7	128.6	175.9	186.6	186.6	131.9	155.9	118.5	130.7	163.8	130.8	148.8	205.5	162.8	87	137.7	216.9	137.5	207.1	91.4	94.8
200644_at	1533.4	3452.1	2154.6	1146.4	1765.3	1562.2	2477.6	1569.7	1190.2	1624.9	1020.2	2242	1352.6	847.7	1400.3	602.8	2281.8	901.2	1070.3	3449.9	2420.6	1386.4	2939.5	1961.1	1839.3	2387.9	614.7	1528.5	1108.5	818.5	949.9	1792	1839	743.8	1901.1	235.9	809.6	1154.2	1513.8	2079.3	1090.1	868.5	706.9	1055.2	1875.1	724.1	1645.3	903.2	1281.7
200645_at	2865.5	3420.7	2967.5	2814.8	2242.5	1398.8	2114.3	1293.5	1604.8	3278.1	1458.8	2402.3	2915.1	1366	1812.8	2223.7	2896.7	1500.4	2499.6	2633.5	2819.7	2263.6	3369.5	2809.3	2121.5	2075.2	1953.4	1807.8	1527.5	1479.8	2128.5	2268.2	2484.6	1473.3	2766.4	1541.1	1191.5	2372.8	1984.1	2599.3	2621.6	2244.6	1018.6	1033.1	1693.8	1378.9	1510.1	974.6	1648.5
200646_s_at	97.5	161.5	91.1	140.3	118	89	124.8	83.1	119.7	129.9	87.8	116.7	146	119	202.6	121.8	95	96	135.2	175.4	117.7	172.4	141.7	125.6	111.5	118.9	86.2	70.3	58.5	47.6	78.3	71.4	76.5	75.5	77.3	50	50.8	93.6	83.1	91.8	142.8	142.2	5.4	48.1	85.6	95.3	91	29	50.9
200647_x_at	1810.2	3217.8	2099.8	2258.3	2619.3	1297.3	1809.1	2980.4	2469.1	2509.1	1465.6	2363.7	2102.6	1215.9	1089.4	2146.4	2132.6	1358.5	1364.2	2383.4	1987.1	2436.3	3342.6	2338.1	1100.7	1680.4	1752.8	1368.8	1494.5	1825	632.2	1464.4	1696.2	1147.3	1544.5	476.9	1399.1	1209.2	2304.2	1299.1	1701.6	1583.7	1022.2	1378.7	2117.2	1134.5	2179.8	1076.8	672.4
200648_s_at	566.7	742.2	380.2	285.7	275.2	397.6	219.4	430.1	289.3	653.1	773.2	1224	884.9	223.8	198.1	236.4	338.8	101.7	1048.1	582.7	326.4	458.4	340.3	356	1058.6	531.9	460.4	173.4	244.3	821.7	435.2	306.2	620.5	103.9	468.7	840.9	522	1141.6	512.9	658.7	632.6	412.9	63.3	854.5	256.3	428.1	532.4	156.2	296.1
200649_at	188.7	245.3	132.7	209.5	206.7	140.1	230.8	163.1	199.6	219.4	153.5	184.3	275.3	103	187.8	209.9	173.4	154.7	250.9	258.5	181.1	387.6	284.7	176	229	214.2	152.7	130.7	123.2	121.9	122.4	139.3	179.2	130	143.7	157.1	86.2	151.8	136.6	193.2	313.9	173.7	34.4	94	132.8	138.4	166.6	98.9	109.6
200650_s_at	3367.5	4621.6	3498.4	2603.8	4314.3	2119.8	4453.6	3481.3	3889.1	2705.2	3005.5	3594.6	4737.1	1195.2	1292.4	2201.9	2658.1	1560.5	2940	2962.8	3121.1	3335.3	3732.2	2946	3520.7	3356.9	2161	1527.4	1649.8	1705.8	2442.9	2185	2723.5	2022.6	2244.8	1746.6	2853.5	2452.3	2212.4	2237.8	3252.5	1680.4	1732.8	1857.1	2849.4	1902.3	4224.7	887.9	1691.1
200651_at	10370.9	11200.1	9014	11381.4	9921.6	6932.2	10671.2	9167.1	8714.3	10591.3	9170.7	9023.5	11596.3	4736.3	6492.1	8277.1	8646.1	8002.6	9994.6	9674.1	10828.9	8246.3	11405.8	9873	7166.5	6838.2	8150.2	6251	8738.6	9050.7	8894.2	8912.9	7527.2	7015.4	7831.7	3704.3	5737.7	8683.7	7652.1	7120.6	7635.7	7898.2	3795.9	8514.1	6740.6	7889.9	9450.7	4584.1	5677.9
200652_at	1561	1420.2	1339.8	1577.1	1422.7	725.2	1235.3	787.8	1185.5	1907.7	654.1	1843.5	1412.4	1057.6	688.5	1196.4	1187	1020.9	555.6	1339.6	1327.6	1066.5	2255.7	1598.3	784.8	687.5	639.4	921	1191.7	767.6	794.8	996.9	544	935.2	778.8	295.3	687.2	740.2	961.9	917.3	1176.2	945.9	456.8	836	1048.2	1062.5	1383	544.9	685.9
200653_s_at	2778.9	4035.5	3513.4	3154.4	3282.2	4876.4	3954.4	2060	2316.8	2685.1	2096.7	3865.9	3163.6	2985.8	1597.9	1871.3	4086.6	4742.1	1782.6	3508.1	5050.4	2651.7	5581.2	3296.3	2753.3	2477.7	2763.7	3171.8	2480.4	1336.7	2414.9	5842.7	1463.6	1826.6	4322.1	1487.2	1967.9	1959.9	2258.2	3545.4	3037.3	3388.6	4722	3430.7	4048.3	2731	4475.9	1788	3570.8
200654_at	988.3	704.3	1441.8	1099.4	922.6	297	1322.1	360.2	1160.6	1255.9	709.8	1073.9	1650.9	1051.4	587.2	1354.1	1048.1	658.9	536.2	1236.5	1060.3	682.7	998	667.9	800.7	828.9	511.2	298.5	533.3	298.6	837.1	814.4	532.4	550.5	895.8	771.1	499.2	843.3	629.7	975	1072.5	681.7	321.2	251.8	859.5	746.4	1168.6	286.6	681.8
200655_s_at	1825.6	2184.6	3060.1	1887	3123.2	4947	2641.6	2097.5	2330.3	1603.1	1454.2	2465	2166.2	2057	1024.9	1825.9	3526.4	3111.9	1000.5	3152.4	3480.8	1658.9	3045.6	2353.6	1995.5	1830.9	1771.8	2905.6	1831.7	1160.9	1365.3	5478.9	1485.6	1317.3	2944.4	1467.7	1358.5	1709	1291.5	3270.5	1447.2	2242.8	4123.7	1811.8	2547.2	1433.3	2753.2	1025.1	2802.5
200656_s_at	764.8	676.6	1093.3	549.1	845.5	374.5	731	503.8	600.3	815.8	350.1	645	753.2	715.1	458.9	442.9	781.5	400.3	395.7	866.6	781.2	631.6	718.2	621.2	469.5	489.6	351.7	421.3	371.1	299	561.8	737.7	447.3	361.4	595	409.4	400.3	537	358.3	540.3	633.3	455.6	39.1	274.9	438.7	409.1	668.5	229.5	505.8
200657_at	3204.6	6535	4270.7	2872.8	3735.8	3469.4	3774.5	3245.7	4829.4	6999.7	3290.4	3961.4	4477.8	2025.3	1767.4	2067.4	4933.4	2897	2018.5	5259.1	3055.9	2567	4180.5	3189.9	2753.7	2259.9	1693.2	2116.3	4798.1	2607.1	4907	3691.9	2314.4	2045.4	4248.6	875.6	2691.2	2604.9	1948.6	3802.7	2736.1	2694.3	3061.5	2219.4	4183.2	2114.1	5811.9	1212.7	3688.7
200658_s_at	1478.1	1754.4	2031.5	536.1	637.8	613.6	333	403.2	1729	1057.2	284.6	596.2	555.4	1244.3	656.2	513.4	1340.4	1032	220.1	829.2	1242.7	538.8	1390.3	1167.6	207.9	406.9	224	463.5	588.8	347.7	302.1	1284.4	362.6	410.6	684.2	61.8	519.5	311.7	565.1	1120.9	966.4	599.2	496.6	318.6	772.1	242.2	1474.2	385.1	1008.8
200659_s_at	669.1	531.3	1120.6	176	157.7	338.5	88.9	187.4	701.6	361.4	141.4	85.6	163.2	1013.6	565.9	129.6	549	404.9	85.1	267	431.4	252.3	268.6	368.9	89.6	192.3	100	141.7	176.1	115	201.4	617.5	144.6	122.9	422.8	67	67.1	114.5	293.4	1085.1	493.2	407.8	484.8	122.6	366.3	146.3	454	159.7	691.1
200660_at	67.5	95.3	34.7	275.8	106.5	102.9	361.4	170.6	103.1	181	339.5	561.4	881	74.7	63.7	525.8	53.8	3.4	135.4	120.6	63.6	118.4	83.1	84.2	594.7	103.8	54.7	35.5	134.4	49.5	36.9	86.6	108.2	77.6	104.9	896.2	94	252.7	74.7	114.2	38.4	56.4	68	22.9	81.9	251.9	99.2	20.7	76.5
200661_at	188.4	249.5	194.1	224	276.6	97.5	246.6	207.7	183.7	197.2	119.3	262.1	304.4	108.5	120	248.8	197.4	92	149.5	188.4	209	99.7	298.4	222.8	164.6	207.3	100.2	115.8	167.7	152.2	111.7	118.1	148.2	120.6	145.1	236.8	101.5	508	106.5	175.9	206.2	122	41.7	110.2	120.3	633.1	177	101.8	118.8
200662_s_at	1028.9	1406.2	1924.2	945.8	1706.6	1403.3	1718.8	1945.7	1104.5	831.4	1703.1	1521.4	1169	481.4	257.6	655.9	1347.3	912.8	1228.7	1662.8	1984.4	661.3	1097.8	1253.6	1273.1	775.4	679	1077.4	1282.6	1344.1	1932.4	1143.7	880.6	785.7	1142.7	401.4	826.8	1420.2	701.9	1448.6	1065.9	1321.8	610.4	1100.8	1142	1323.8	1621	543.1	956.7
200663_at	1185.4	1418.3	988.5	658.8	629.7	651.3	1376.7	598.8	886	1551.4	1216.5	1313.5	2033.6	568.9	796.8	1478.1	668.2	700.5	819.6	818.5	1284.3	973.7	1776.6	1042.6	1171.8	1308.7	708	840.6	737.4	468	959.3	949.8	549.4	653.4	1038.1	2177	881.5	1263.9	799.8	748	1261.7	1012.8	710.6	895.1	831.3	755.7	1168.7	567.3	560
200664_s_at	619	547.8	267.6	458.4	252.8	156.9	558.3	105	270.5	329.3	256.8	254.2	443.1	232.9	574.2	239.1	243.7	261.2	345.2	479.7	355.4	467.7	404.5	457.9	320.1	336.2	273.1	356.2	230.1	172.8	323.1	406	214.7	252.8	243.7	137.2	204.1	172	413.7	375.1	426.9	727.7	21.5	295.2	277.7	164.8	677.1	251.8	155.5
200665_s_at	22.4	302.3	174.6	159.5	321.4	97.6	338.2	48.3	40.6	92.6	48.9	43.5	87.5	57.4	20.3	98.6	140.3	66.8	157.7	29.1	42	64.3	31.3	32.7	51.4	86.6	82.2	15.8	32.8	37.6	297.7	391.7	183.1	120.5	128.1	237.8	28.6	326	48.5	78.2	105.6	28.2	50.2	28.4	79.1	609.7	124.6	1.3	60.7
200666_s_at	1079.9	993	457.8	705.1	589.8	223.2	1006.8	203.6	323	571	275.8	456.7	672.4	240.7	640.3	400.4	352.9	256.5	447.7	739.5	374.1	681.8	539.6	719.8	330.2	414.1	280.8	416.2	289	243.2	411.9	577.3	328.9	299.5	318.4	170.5	361.8	234.8	465.7	420.6	428.4	398.4	153.8	179.4	340.4	201.3	895.9	177.1	271.8
200667_at	685.9	1543	1232.5	1011.5	635	624.9	985.9	878.9	786	610	727.4	861.8	928.7	638.3	397.9	446	1483	648.3	700.3	937.1	1227.2	601.9	1102.2	884	726.6	668.5	657.5	615.4	599.8	666.2	636.1	962.4	592.7	621.2	948.2	517.7	665.3	810.5	608.3	1603.8	886.4	729.5	1062.7	452.4	977.1	687.7	1200.8	509.8	819.5
200668_s_at	2121.4	4473.6	2704.2	3068.7	1886.8	1806.7	2129.5	2099.9	1605.8	2192.2	2018.5	2784	3509.1	1302.7	1381.9	1365.7	3574.2	1409.6	2314.8	2347.6	2863.3	1926.3	3202.8	2337.1	2491.7	1997.2	1781.3	1456.5	1373.7	1808.4	1895.4	2383.3	1923.4	1738.1	2498	1524.8	1918	2248.9	1777.1	3824	2319.7	2256.5	1424.6	1811.6	2460.6	2011.2	3030.9	1385.1	2061
200669_s_at	884.5	2116.5	1416.4	1676.6	755.6	834.2	1117.9	1037.3	785.9	977.4	1057.6	1329.9	1850.5	782.4	875.8	635.3	1658.6	451.8	1366.8	1053.5	1386.1	1000.7	1708.4	1076	1470.9	1060	889.3	670.9	664.9	875.1	894.5	1148.8	1018.3	830.3	1179.1	804	926.9	1264.2	1020.9	2318.5	1216.7	1350.6	249.6	913.3	1337	1153.6	1661.1	654.8	1039.1
200670_at	2608.1	5263.7	5053.3	1004.5	1811.5	1765.5	2557.2	1188.3	2147.8	4283.2	833.4	613.8	942.5	2031.3	2019.8	3431.7	2768.3	1666.2	629.1	3208	3921.5	1409.9	4214.5	1992.1	433.3	2165.4	2442.9	1628.9	873.9	2804.7	1854.6	3371	2359	863.1	2723.3	202.1	1931.3	2230.4	1690.3	3792.3	1804.8	980.4	1664.6	304.1	1859.8	2015.7	5111.1	1107.4	2090.3
200671_s_at	126.2	149.2	145	224.8	104.2	52.2	226.3	166.6	167.5	137.9	36.7	91.2	134.1	59.4	132.7	70.3	223.9	39.7	74.5	562.5	194.7	388.8	327.3	238.2	59.3	135	40.9	84.9	151.7	110.1	46.1	131.3	78.7	129.3	70.3	1.3	180.1	77.8	337.8	137.4	231.6	299.9	1.2	103.4	123.4	223	222.5	162	92
200672_x_at	320.8	353.4	290.8	588.3	285.9	199.2	629.4	407.7	321.6	322	199.9	240.2	248	176.5	281	189.3	350.8	194.8	294.9	1030.9	552.2	536.6	752	604.4	233.8	389.4	226.8	255.4	402.9	388.2	114.4	293.1	223.8	350	202.9	53.6	486.6	218.1	645.2	320.8	552.5	621.4	10.5	290.9	347.6	581.9	453	421.7	164.4
200673_at	2388.9	2297.7	1923.9	1501.7	1673.2	1458.6	1551.1	1343.7	1080.1	2748.8	1077.3	2401	1825.9	678.9	834	1734.9	1300.5	837.7	1447	2222.5	2171.7	1634.2	2756.5	2186.3	1406.8	1706.8	1133.7	1606.6	1570.3	1151.2	1267.2	1278.3	1314.3	1193.5	1081.9	755.5	856.1	1963.7	1780.1	1126	1188.8	1690.5	1371	658.7	1123.6	1491.1	1779	552	729
200674_s_at	10009.4	10634.6	10237.1	12539.2	9749.2	9086.9	10294.9	9980.8	9874.8	10529.8	9891.1	10314.8	11938.2	6198.6	6831.6	9758.1	9846.5	8379.3	8647	11102.9	10854	8625.5	10542.2	10944.7	7683.5	8483.4	8825.9	6959.7	10594.5	8438.9	9671.6	7886	7918.7	8726.9	8397.4	4899.4	6330.7	7903.8	9920.8	8868.9	8960.4	8437.1	7099.7	7829	8546.2	9025.6	9133.9	6192.4	9856.2
200675_at	1960.8	2280.3	1571.5	2665.4	3277.8	1526.5	1503.8	1133.6	1602.8	2928.5	1017.3	2764.8	2484.5	686.9	818.6	855.1	1995.3	878.3	1126.8	2272.7	1404.1	1203.7	2050.7	1298.2	1068.4	998.3	655.3	1173.4	730.6	1063.3	1037.2	1324	1106.2	1800.7	1036.4	117.1	1302.6	915.6	781.4	1410.3	1746.7	924.5	800.7	1452.4	795.6	526.3	1847.7	454.9	657.7
200676_s_at	284.5	378.2	202.2	175.5	233.3	150.6	278.7	116.4	183.9	255.1	96.3	155.7	175.7	76.5	157.2	153.8	176.2	133.2	86.9	248.2	302	128.1	276	170.5	108.2	215.5	58.8	102.9	79.7	94.9	159.7	174.8	147	84.8	163.6	59.3	68.5	100	151.5	241.6	182.6	64.6	81.7	100.6	158.8	84.1	237.2	75.8	139.6
200677_at	817.1	2264.7	1373	661.5	859.8	1112.4	838.8	671.7	1538.8	1078.7	413.4	333.6	563.8	650.6	485.2	583.1	1095.6	776.9	418.2	804.4	764.1	597.1	662	631.5	640.7	520.8	371	392.2	532.9	845.9	1162	1101.7	763.5	336.2	945.2	547.7	424.5	1004.5	441.2	952.1	1049.2	878	721.2	274.6	1647.9	1039.9	1276.5	282.3	914.4
200678_x_at	269.4	357.9	284.6	469	280.7	275.3	428.1	152.6	278.3	283.5	279.4	666.9	635.7	208.6	322.2	664.1	230.3	418.6	304.9	369.8	324.5	398.1	400.5	259.4	523.2	195.1	164.7	179.9	254.9	169.6	318.5	439.2	224.2	265.4	187.5	638.6	198.7	296.7	177.2	261.7	234.6	239.4	45.7	207	211	267.6	223.2	131.1	321
200679_x_at	1968.7	4357.3	4161.7	4014.8	3960	2732.5	3072	3107.6	3443.8	2830.1	2071.7	4724.3	1763.4	1680.4	770.1	1652.4	4148.8	2285.8	2158.4	4673.8	4137.2	2683.9	3055.1	2735.7	1612.2	954.8	1658.9	2981.1	3663.5	2424	2184.9	3550.9	2996.9	3033.3	2513.7	780.2	4076	2121.8	2096.2	2667.4	2785.1	2019.4	206.1	2631.2	1886.8	1837	3910.9	1245.4	2395.5
200680_x_at	4858.1	8244.3	8476.7	9548.2	8548.7	6700.4	7874.3	7271.9	7280.1	6813.7	6538.9	8739.7	5897.4	4959.7	3172	4382.2	8088.1	6045.5	6902.6	8975.5	9167.5	6643.1	6919.4	6850.2	6476	4387.8	5514.7	6418.1	7274	6761.1	6520.7	7002.2	6957	7367.4	6897.8	3914.6	7191.1	5803.1	5958.2	7311.4	7020	5574.1	4478.8	6800.6	6218.6	5518.4	7023.8	4591.2	6189.9
200681_at	602	1307.4	1471.5	964.1	1083.1	619.4	834.2	688	821	675.7	497.4	843.5	771.7	602.8	493.5	274.6	1361.3	781.8	550.5	883.6	925.7	596.6	870.3	668.9	651.1	719.9	449.3	516.2	653.2	667.8	751.4	1236.8	736.6	696.5	1003.4	170.2	875.6	593.8	530	1097.2	782.2	494.9	737.8	544.4	1308.4	557.6	1029.6	361.4	719
200682_s_at	1386.9	2938.2	1300.5	1375.8	1275.3	915.3	1612	912.6	1058.5	1599.3	1170.4	1605.8	1616	842.7	1106.9	1113	1659.4	978.3	951.7	1453.6	1791.3	1316.8	2245.3	1413.7	1294.3	1106.1	1130.5	706.7	757.5	901	1101.7	1234.3	1318.7	1069.2	1062.6	613.6	1241.6	1207.7	1151.9	1297.2	1601	1003.9	235	905	1471.9	820.4	1677.2	723.5	825.7
200683_s_at	745.5	813.2	535.9	454.4	595.4	290	584.9	272.5	457.4	627.5	227.9	561.7	460.1	200.9	416.7	384.5	459.1	252.8	203.6	589.3	818.6	410.8	954.8	700	358.4	443.6	201.6	312.1	298.4	210.1	305.1	489.7	334	326.4	241.5	111.2	298.2	249.1	378.7	351.9	535.4	223.7	112	207	391.9	216.7	665.9	202.3	300.3
200684_s_at	454	590.9	415.3	246.4	388.7	211.7	374.3	213.2	257.1	564.9	153.2	185.4	300.4	117.4	215.1	220.7	313	209.4	132	405.3	528.6	157.8	457.4	371.5	178.8	325.5	168.9	197.8	170.5	161	292.7	374.5	267.7	193.3	276.9	87.1	114.4	153.6	174	200.9	284.3	154.9	81.7	144.5	245.4	149.4	452.9	140.9	173.8
200685_at	74.4	180.4	417.3	321.5	276.9	284.6	114.6	322.8	219.6	84.6	150.4	137.8	388.5	108.6	43	42.9	302.3	199.7	206	673.6	688.4	119.9	122	163	84.5	95	221.4	199.2	260.7	237.6	406.9	230.4	222.5	157.4	248.1	96.2	194.7	152.8	140.1	448.1	253.6	295.7	367.3	207.7	189.6	373.6	391.8	291.7	222
200686_s_at	762.4	1112.3	2090.8	2976.4	2340.9	1829.8	822.2	2097.4	933	768.1	858.7	2109.5	3190.9	921.6	446.3	592.7	1711.2	974.8	1471.8	2654.9	4357	1074	1021.6	1285.4	861.9	743.8	940.3	1645.5	1457.1	1571.6	1507.5	1917	1366.6	1003	1114.5	538.4	1580.6	1165.5	788.3	1166.8	1600.1	2609.8	1744.5	853.2	1357.3	1970.6	2303.4	1138.7	1535.8
200687_s_at	399.3	628.5	402.9	436.4	663.6	239.6	471.9	404.1	284.7	336.7	358.9	461.8	624.7	198.4	357.3	239.1	402.4	261.6	335.5	401.3	502.6	337	434.2	379.1	291.6	284.6	229.3	231	187.5	246.7	256.9	437.9	378	244.5	363.1	127.1	313.4	287.1	272.5	370	354.8	231.7	248.5	192.5	342	221.3	432.9	140.2	220.2
200688_at	66	144	105.5	83.9	101.7	101.6	108	107.6	82.6	96.1	104.2	111.5	116.5	38.7	25.3	76.9	103.8	80.2	84.3	95.7	80.5	153.1	83.5	79.1	72.2	59.9	99.7	42.7	76	68.9	77.1	95.6	74.5	57.4	101.7	6.3	34.4	58.8	101.1	95.3	103.5	63.3	53.8	24	70.9	55.9	72.9	76.4	82.6
200689_x_at	7162.9	8689.1	7047.6	9220.5	7218.4	6331.6	8479.9	7345.1	7145.9	8839.9	6875.3	6555.4	9642.4	4074.6	5618.5	6935.6	7669.9	6367	5349	7219.5	8054.6	6772.1	9248.7	8281.2	4878.8	5370.5	5767.4	4717.1	6753.5	6413.2	6869.6	5335.1	5123.4	5746	4720.9	2089	3890.8	5838.2	6513.1	6232.7	6655	6350.4	4728	5085.9	5857.3	6580.7	7747.8	4796.3	6591
200690_at	70.1	82.8	126.8	55	132	76.4	59.3	124.4	78.4	21.8	59.7	78	97.7	44.2	13.7	36.4	127.4	90.5	118.4	76.3	115.2	45.9	79	82.2	55.3	24.2	39.2	59.4	52.9	75.6	90	113.5	92.5	81.4	81.4	15.5	101.2	86.8	44	74.5	70.1	79.1	120	83.9	66.7	63.4	164.2	48.5	35.3
200691_s_at	400.5	697.5	624.2	745.6	813.8	469.4	540.6	768.5	507.5	329.6	635.8	774.4	1100.6	318.8	242.2	310.1	843.7	536	759	665.8	916.1	419.2	615	610.3	416.7	423.6	455.9	463.6	412.4	439.7	627.3	832.5	472.2	552.2	740.3	229	524.8	555	320.7	581.8	454.7	548.5	360.9	537.5	575.5	490.4	1059	306	414
200692_s_at	253	385.1	394.9	368.6	498	244.1	257.1	403.5	318	166.3	356.6	386.5	534.4	178.7	124.1	141.2	386.6	252.9	410.3	411	501.5	275	411.5	328.7	247.9	173.7	212.3	271.8	239.7	281.1	320.4	508.9	275.1	265.8	343.7	99.6	319.4	286	193.3	320.9	298.4	331.4	108.3	298.2	316.1	243.8	609.1	171.2	244.7
200693_at	2359.9	4021.4	3289.4	1471.5	3563	1489.1	2159.1	2281.2	2131.4	2391.5	1847.1	2840.5	2621.7	1230.6	1164.4	1418.1	3003.1	1433.3	1582.8	3254	3023.3	1993.2	3058.9	2126.4	2329.9	2460.2	1568.2	1879.8	1483	1667.3	2015.4	2528.1	1862.3	1887	2073.7	589.1	2629.4	1686.3	1865.4	2647.2	2397.7	1573.6	1744.4	1905.4	2280.4	1337.2	2462.5	1286	1435.9
200694_s_at	515.4	810.6	517.1	432.3	752.3	654.6	700.3	505	425.3	358.2	431.9	729.5	672.6	459.1	240.4	374.4	843.1	503.1	482.6	611.4	590	483.8	539.8	431.1	489.3	424.3	283.4	309.7	267.7	336.7	466.8	720.7	456.4	316.1	569.5	175.1	379.1	445.4	312.4	562.4	407.2	253.4	642.1	385.4	595.2	342.9	375	239.3	366.5
200695_at	367.2	446.4	322.6	325.2	321.2	230.5	405.8	253.2	374	345	224.9	487.8	499.3	261.2	422	279.1	353	288.7	262.7	410.4	345	516.6	586	266.7	354	264	239.1	235.9	179.3	214.9	180	317.9	221.1	212.4	268.3	115.6	149.9	210.6	245.3	385.2	419.6	352.3	88.6	243	292.1	170.3	338.4	265.2	219.5
200696_s_at	2828.2	1472.1	1070.3	1231.7	709.8	632.5	738.4	154.9	988.8	1277.8	613.9	296.5	509.8	609.7	2353.6	874.2	1388.2	651.1	698.7	1815.9	1686.4	890.9	1813.2	861.8	423.8	1297.8	1019	447.9	253	217.2	644.3	661.2	363.8	837.8	1115.8	573.1	174.2	342.9	697.7	1391.4	2130.8	896.1	641.7	139.8	704.7	296.8	664.9	550.1	136.8
200697_at	261.4	172.8	268.7	316.1	387	267.8	261.9	336.3	303.9	257.4	437.2	342.8	1144.5	213.5	396.1	219.1	233.1	145.7	1018.8	218	201.2	686.1	246.7	197	722.2	590.4	723.7	113.7	192.7	426	425.4	315.8	1066	232	312.5	435.8	217.6	936.4	300.4	288.3	405.6	387.6	201.8	276.1	204.7	395	277.5	264.3	220.1
200698_at	265.1	488.7	320.7	261.7	389.7	269.4	451.1	275.4	177.8	424.9	166.2	311.2	263.3	179.2	151.2	198.1	246.7	80.6	362.2	379.4	322.8	266.2	475.7	328.9	256.7	249.3	256.3	149.1	195	208.4	367.3	260.1	273.8	159.2	191.2	148.4	251.2	257.2	190.3	258.8	198.7	194	40.7	146	240.8	236.4	375.6	91.7	161.2
200699_at	216.5	426.8	206	149.4	246.7	184.1	256	152.2	181.9	302.3	126	239.4	190.7	151.8	146.8	186.3	135.9	164.9	169.4	215.5	221.7	102.7	284.8	161.7	156.5	169.7	109.8	102.4	112.7	115.8	261.6	153.6	158.8	118	124	77.9	117.5	134.6	118.8	182	160.2	88	179.4	133.9	207.1	125.3	221.7	97.2	135.2
200700_s_at	575.3	637.9	282.6	604.4	474.1	410.4	615.9	227.4	422.7	685.4	282.6	447.1	421.3	287.4	367.8	492.9	434.2	217.1	417.6	512.2	636.8	567.8	882.5	606.5	313.3	416	266.3	402.1	425.2	267.8	222.8	267.4	368.6	345.4	294.7	183.9	479.7	334.2	474.7	383.6	602.3	239.4	176.7	225.7	662.8	288.2	514.3	129.5	312.7
200701_at	724.2	1107.5	536.8	822.5	446.3	866.6	837.6	267.3	552.2	1367.9	465.4	807.3	852.7	646.5	425.3	758.3	857.6	514.8	527.4	592.4	546.5	645	992.6	826	845.4	648.4	409.5	568.1	693.2	511.8	665.4	907.8	579.3	629.9	655.1	526.1	378.3	477	716.2	792.5	490	575.1	466.9	387	861.7	462.2	562.8	207.8	584
200702_s_at	140.2	211.4	172.7	103.3	128.5	302.4	229.3	207.6	135.2	99.3	102	205.7	128.5	216.4	62	138.3	233.2	258.8	170.7	179.6	149	266.3	159.4	134.4	205.1	100	110.2	121.9	101.7	135.2	131.5	236.2	130.2	112.4	162	90.8	116.4	172.4	117.3	204	139	120.9	65.5	188	142.9	102.3	138.4	113.4	100.4
200703_at	4016.8	4821	2261.7	3060.8	2519.2	1801.6	3776.4	1990.1	1214.8	4360.6	2084.7	3285.1	3330.4	1036.5	2212.4	1935.2	1914.8	1044.1	2233.2	3260.7	3343.1	1903.4	5101.4	3374.2	2139.4	3259.8	2157.4	1847.2	1911.4	1866.9	1340.7	1921.9	2570.1	1578	1648.4	1135.3	2752.7	2424.6	2481.5	1797.3	2490.8	1302.2	1336	1889	1453.3	1828.1	3331.2	1007.2	1318.4
200704_at	498.6	814.3	157.9	607.5	198.3	777.1	1005.1	291.3	294.2	529.4	469	949	921.6	274.9	474.4	623	453.5	177.5	246.6	629.9	371.7	257.8	199.8	465	929.8	445.8	336.6	212.9	488.6	292.2	278	178.1	224.4	175.2	681	1546.1	505.7	403.7	373.2	468.8	99.9	221.8	175.2	224.9	277.4	478.8	738.8	189.1	105.6
200705_s_at	6028	7817.7	6633.5	8087.7	7563.2	5984.5	7634.5	8192	5370.8	8258.7	7436.3	6758.6	10012.4	2887.7	3273.7	5426.4	6781.1	5822.9	6218.4	5259.1	7002.6	4379.5	7879.2	6479.8	4278.8	3515.5	5026.2	3387	7310.5	6564	7634.6	4179.4	4591.9	5996.3	3993.7	2068.1	4651.9	6215.3	4809.9	4907.7	4953.1	4377.1	4157.5	4486.7	3962.2	5999.3	7096.8	2452.6	5077.4
200706_s_at	354	643.9	91.9	352.3	158.8	519.2	672.9	203.9	159.6	380.8	312.2	654.7	565.6	179.4	215.1	511.9	299.5	154.4	145.7	378.7	305.2	220.9	162.5	300.4	585.5	234.8	236.6	162.3	274.4	174.5	181.4	166.4	180	79.9	423.7	746.9	409.7	190	193.8	222.8	33.9	100.1	35.6	145.5	147.2	233	504	106.7	118.1
200707_at	290.5	340.8	189.2	224.4	252.4	155.8	331.9	238	244	318.4	204.9	289.6	280.5	156.3	227.2	297.7	206.3	191.4	106.5	345.5	284.4	317.7	262.4	229.7	163.8	132.2	132.5	150.5	153.4	156.1	129.8	158.5	135.6	218.5	218.5	77.2	123.6	109.6	226.6	171.8	300.3	203.9	21.8	166.5	273.5	168.4	198.9	154.9	146.3
200708_at	302.6	497.6	310.2	270	393.1	220.9	327.1	295.8	329.8	352.3	239.1	496.3	472.6	161.8	236.3	258.6	362.7	300.9	153.4	372.9	261.2	183.8	463	308.1	199	301.4	159.1	202.2	202.1	246.6	182.7	260.7	240.4	211.9	370.1	78.8	200.4	153.4	223.4	243.3	345.2	225.5	152.7	215.4	272.5	117.5	312.2	88.5	198.7
200709_at	1891.4	2095.3	1067.6	774.1	625.1	1012.4	1620.9	962.8	1218.2	1843.2	728.6	1496.7	1273.5	580.5	908.8	731.9	1212.6	697.9	462	2212.6	1966.3	1288.3	2566.8	1946.5	972.6	1358.8	606.8	1017.3	930.6	493.2	475	735.4	659.3	359.2	1259.2	692.6	639.1	560.9	962.1	988	997.8	1275.3	622.8	451.4	953.9	684.1	1249.4	729.5	733.9
200710_at	498.1	1078.9	780.7	399.7	575.6	303.3	520.1	283	422.7	481.5	343.8	571.1	629.8	601.1	311.7	378.3	551.6	493.5	287.9	491.7	496.2	384.7	628.8	490.7	271.4	601.5	176.6	254.5	213	240.2	354.1	591.1	608.7	432.2	556.7	229.5	266.7	266.7	434.1	693.8	818.7	410.5	309.3	330.4	639.1	300.6	503.9	361.9	459.2
200711_s_at	279.7	744.9	515.7	530.6	485.5	531.5	536.2	509.6	371.4	528.3	432.6	465.1	671.1	202.1	212.9	347.8	452.9	376.5	747.2	560.6	670.1	581	476	420.5	392.1	440.5	339.9	262.6	339.4	494.1	472.9	623.7	374.1	398.7	519.4	253.2	334.5	502.6	299.9	616.7	628.7	585.6	310.7	527.2	458.7	415.7	655.1	308.6	305.1
200712_s_at	376.7	584.2	491.1	340.9	457.9	269.4	395.4	352.7	306.9	351.4	204.8	509.5	404.8	220	269.2	265.1	494.5	136.2	275.5	642.2	590.7	365.9	547.9	394.3	326.1	255.9	185.4	308.2	293.4	282.8	293	342.3	221.3	269.7	270.4	143.3	307.6	285.7	303.8	317.1	308.2	333.4	87.7	190.2	320.4	224.4	457	147.2	142.2
200713_s_at	947.9	1427	1192.5	1121.2	1139	723.2	1297.5	901	820	1131.6	722.9	1247.6	1195.5	510.7	573.5	807.3	1394.3	547.5	812.6	1352.9	1381.8	1068.2	1506.4	1109.4	1025.7	1010.3	732.7	812.6	748.9	811	971.4	764.6	729.5	636.5	906.3	487	752.9	921.1	875	1119	933.3	1103.1	582.9	560.7	932.7	758.4	1164.6	495.8	692.6
200714_x_at	589.5	491.4	484.2	491.1	407.3	326.5	607.5	335.1	467.7	524.1	288.3	575.4	611.9	309.7	437.6	474.7	407.6	493.3	314.5	556.9	662.7	466.5	705.4	510	334.3	342.4	327.2	337.9	258	277.7	249	340	253.2	274.4	385.7	228.2	183.6	335.3	354.5	391.8	514.6	488.2	259.5	308.6	417.8	317.3	398.3	339.9	303.9
200715_x_at	4214	4710.5	3301.2	7395	4648.7	3072.3	6068.4	5125.8	4923.4	8132.3	5603.3	4856.8	6577.8	2123.8	4210.3	4770.4	4512.6	4302.8	2842.6	3100.9	4614.4	3012.7	5811.8	4792.5	3590.2	2436.1	4517.7	2327.3	4101.8	4124.3	4412	2576.7	2650	3485.2	2864.3	1209.9	1745	3812.4	3774.1	4655.4	3464.9	3269.1	3146.3	3193.1	3497.3	4961.6	5011.4	1783.9	2776.3
200716_x_at	12449.7	14806.1	11603.5	14500.7	12464.7	10667.6	12519.4	11590.4	12635.8	13762.4	11022.1	12314.5	14121.6	7905.6	9540.6	12336.6	11759.9	11996.9	9724.5	12694.8	14081.8	10246	13852.7	13214.1	9701.5	9144.5	9806.9	10439.9	12181.3	10575.8	10633.4	9870	8994.2	9770.3	9740.1	4155.1	7758.2	9233.7	10463.5	10099.8	10714.2	10561.8	9249.7	9813	10043.3	10512.5	12434.4	9213.7	11812
200717_x_at	6062.8	8889.9	9707.7	13529.4	10456.9	12077.6	7379.7	12071.5	10603.6	6114.2	9273.2	10047.8	14868.9	7022.7	3037.5	4935.4	11733	10688.9	9563.9	12132.7	13068.4	7144.6	7445.7	8766.4	7441.1	5393.9	10096.9	8736.4	10930.6	9726	11640.6	9282.7	7767.7	8636	9702.2	5761.9	7374.1	8097.9	7917.6	10026.5	7786	9335.8	10377.5	11069.9	8352.4	10781.7	11186.2	6666.4	10031.3
200718_s_at	2466.5	5075.2	3485.1	4243	3781.3	3494.9	3305.4	3262.8	2671.6	3497.8	2929	4296.9	5133.2	1730.3	1417.2	1949.9	3791.5	2421.3	4926.4	3811.8	4160.5	3290.4	3534	3146.9	3530	3173.8	2814.4	2197.1	2835.4	3103.4	3201	3915.9	3459.3	2519.9	3941.1	2455.8	3234.2	3768.1	2426.1	3388.4	3259.9	2662.7	3304.7	3537.9	2649.8	2507.2	4000.4	1573.6	2259.9
200719_at	130.4	371.8	348.6	230.3	195.3	336.1	246.9	189.2	242	366	162.1	304.8	160.4	110.5	92.2	123.7	242.6	347.7	571.8	278.3	467.9	308.9	285	348.6	224.5	270.2	194.6	206.9	188.4	307.8	369.3	297.2	162.7	291.9	279.4	126.3	184	335.8	175	420.5	285.1	523.8	79	505.2	193.7	193.1	332.6	182.5	184.3
200720_s_at	347.6	414	312.3	220.1	171	182.8	319.7	154.4	343.5	324	169.3	323.1	317.1	262.1	228.2	213.8	356.2	132.6	182.2	335.3	286.8	479.6	480.3	277.6	270.9	255.7	174.9	133.7	170.8	105.2	157.9	288	254.7	133	268.1	120.7	209.7	215.8	217.4	275.7	338.9	315.7	177.7	182.5	290.1	166.8	275.6	122.9	166.5
200721_s_at	247.4	363.2	238.3	223.6	218.4	149.9	281.9	160.1	214.7	307.9	155.4	263.6	284.5	232.4	183.5	176.1	253.9	207.3	207	270.5	270.4	359.8	466.1	279.3	245.1	247.2	148.5	155.1	123.5	177.8	186.2	319.5	304	149.6	212	134.8	160.1	192.6	175.8	258	344.8	254.8	128.3	173.4	229.9	138.8	228.4	150.9	155
200722_s_at	425	604.6	674.6	701.3	734.7	439.9	465.5	697.3	348.5	237.9	429.6	623.9	995.9	173.8	272	234.8	634.4	123	503.2	634.8	809.6	423.8	587.8	509	515	377	373	269.3	415.9	452.7	422.4	358.1	478.3	263.9	433.1	97.4	419.2	575.3	460.7	550.1	430.9	386.1	36.2	339.4	487.7	493.4	716.5	242.2	290
200723_s_at	1107.6	1748.3	1671	2149.2	2477.8	1244.3	1338.2	2190.9	1147.6	647.3	1512.8	1702.1	2057.6	545.5	833.2	854	1720.4	461	1763.1	1939.2	2311.8	1216.9	1620.4	1496.4	1404	1204.2	979.7	963.7	1291.9	1378.1	1472.3	1294.8	1345.6	1095.3	1347.8	495.1	1203.1	1552.2	1276.3	1582.5	1350.5	1182.5	134.8	1175.5	1474.9	1434	1943.9	757.6	965.3
200724_at	33.8	23.6	24.3	11.8	2.4	20.7	20.8	13.7	26.4	38.7	3.1	6.3	17.2	23.4	28.6	22.2	23.8	12.6	4	15.8	28.6	29.1	18.9	23.8	7.5	12.3	22.8	2.6	21	15.8	1.6	21.3	4.1	3	7.6	5.3	13.3	14.9	6.9	20	8.4	12.4	14.9	5.4	28.7	9.7	29.4	16.1	8.9
200725_x_at	9726.1	9939.8	9067.1	9711.8	7942.8	8135.7	8291.5	7650.8	8868.7	9845.8	7400.5	8148.6	9348	6662.2	6760.7	7396.2	8679.4	8241.7	6275.2	9201.1	8317.7	7064.9	9617.8	8385.9	6673.8	5819.5	7177.8	6005.5	9234.4	6539.4	8219.3	7333.7	5395.1	6913.7	6983.6	2073.7	4923.6	6748.1	7305	8744	6712.7	8143.3	6503.7	6322.9	7473.5	7138.6	9242.3	5159.7	9184.2
200726_at	1307.4	2050.6	2030.9	2552.4	2364.3	1166.3	2290	2112.2	1780.8	1658.5	1764	2570.8	2513.2	709.4	697.6	801.4	1807.3	906.1	1602.9	2553.4	2731.8	1509.8	2600.1	2330	2053.9	1519.1	1164.6	1386.1	2050.4	1829.2	1560.2	1454.4	1692.5	1455.6	1888.3	803.6	2177.1	1759.4	1386.8	1944.7	1404.2	1239.6	1046.1	1273	1415.9	1734	2303.4	692.3	1182.5
200727_s_at	258.6	302.2	447.9	397.2	235.2	372	320.2	290.1	405.1	164.2	229	454.6	562.1	186.3	178.5	129	582.1	168.8	280.4	386.9	400.1	562.5	421.6	306.4	564.9	178.7	206	309.2	385.3	250.1	186.8	482.3	204.4	279	318.3	368.7	393.2	395	549.3	636.9	684.7	500.5	26.7	522.3	284	347.6	720.8	322.4	305.7
200728_at	1953	2829.2	3340.2	4371.2	2609.4	3436.8	1926.6	2038.9	3414.4	1339.5	1880	3527.7	3837.2	1863.1	1033.4	964.2	4516.3	2480.2	2250.8	3650.2	4973.5	2833.2	2700	2399.2	3173.4	2293.1	1861.4	2766	2891.5	2217.7	2042.1	2852.9	1831.3	1988.1	3487.8	2830.7	2467	2635.3	2389.3	4689.3	3135.8	3185.6	732.6	3077.6	2917.6	3101	4298.3	2649.8	2668.4
200729_s_at	1593.1	2109.5	2866.2	3325.7	2515.3	2052.2	1238.8	1702.5	1680.5	1128.8	1411.1	2721.5	2809.9	1023.6	636.9	768.5	3083.6	1398.9	1266.4	2755.5	3616.7	1542.7	2303.5	2135.6	1601.5	1284.9	1013.2	2320.7	1826.9	1696.1	1647.3	2126.5	1538.2	1379.7	2070.9	1472.2	1892.3	1754.7	1413.5	2689.1	1968.8	2214.3	403.9	1751.1	1823.4	1708.5	3747.9	1253.1	1681.6
200730_s_at	112.4	249.9	320.6	169.3	133.5	95.1	165.4	170.1	119.8	213.6	139.3	187.6	198.7	80.3	76.7	123.3	261.3	99.3	145.5	144.8	250.6	104.8	273.3	196.9	216.3	144.6	113.1	145.2	119.8	127.3	208	187.5	157.3	142.5	258	84.8	139.1	184.8	107.7	321.4	161.9	245.9	19.6	140.6	295.4	141.9	255.3	82.8	153.4
200731_s_at	79.2	170.9	351.9	105.2	150.4	126.8	147.1	210.9	147.2	136.3	140.3	152.3	156.9	112.8	38.9	76.4	344.6	170.6	96.7	230.4	323.1	220.2	175.2	138.8	136.4	73	90.1	184.9	109.3	82.7	202.4	191.1	144	111.7	258	99.7	128.2	157.8	74.6	277.2	111.2	207.2	74.4	127.3	234.2	129.4	180.8	94.3	131.7
200732_s_at	90.1	234	521.3	241.7	280.8	301.2	216	513.4	353	250	274.4	253.3	428.9	214.7	86.3	154.2	743	346.4	159.4	333.5	520.5	215.8	326.8	229.5	212.7	142.8	219.9	285.1	276	221.7	426.1	270.2	299.3	157.2	535.2	171.2	235.1	279.8	155.4	609.6	172.4	265.8	378.5	145.5	406	245.9	322.4	150.9	318.8
200733_s_at	361.8	480	766.8	261.8	754.7	304.2	360.2	582	67.6	494.3	201	498.3	409.8	138	102.1	119.3	612.9	160.1	235.2	407.7	608	202.9	471.9	292.1	177.6	143.9	162.3	323.6	218.3	251.6	324	413.9	407.7	162.1	322.7	137.4	284.6	441.8	100.8	378.7	136.5	236	256.6	163.9	265.9	179.8	391	73.3	216.6
200734_s_at	602.9	549.7	249.3	229.2	224.9	209.5	409	242	279.3	462.1	337.5	312.5	357.4	155.3	397.5	279.7	334.3	279	233.1	381.1	325.4	329.9	527.3	259.5	388.8	277.8	212.5	203.6	207.6	191.4	286.7	202.8	161.8	194.8	357.6	141.7	252.9	268	211.1	232.6	368.1	154.8	278	228.8	285.1	173.4	395.7	170.7	179.2
200735_x_at	4725.3	4855	5159.3	8377.6	6389	3611	4974.6	6544.4	5227	2902.8	4275.3	5393.9	8460	2746.4	1678.3	2532.8	5642.9	5599.9	4172.7	8165.6	8891.7	3153.1	6371.2	5971.6	3085.1	2868.5	4002.4	5965.4	7114.9	5085	6706	5094.9	3924	4627	5654.4	2742.3	4819.6	3307.9	3817.3	4509.8	5024.6	5422.3	4687.6	5293	4101.7	6024.5	6851.3	4030.7	3843.8
200736_s_at	3553.5	6460.4	3503.2	3068.5	3067.2	2987.3	3848.5	1791.1	2998.5	5090.3	2764.1	1609.1	3082.5	2511.4	2409.5	4083.3	4015.2	2455.7	4922.1	3272.8	2635.3	2759.3	4701.2	3780.4	2461.7	2931.9	3924.9	2409.5	1401.6	2215.1	3772	1979.4	3996.9	1782.3	3997.2	2060.8	1050.8	4414.6	2785.6	4619	4100.3	2995.1	2189.1	1417.4	3825.3	3323.4	3669.7	1752.4	3377
200737_at	578	1684.4	1258	540.8	606.6	564	649.7	548.1	812.8	1238.5	379	700.2	734.2	386.9	427.2	340.5	994.2	543.7	312	692.2	768.3	436.5	1183.1	677.4	407.7	461.2	308.6	371.9	395.8	300.8	580.6	805.8	361	297.5	718.5	242.5	363.1	416.6	407.6	872.7	501.7	465.1	442	251.1	780.7	346.1	1584.3	260.8	715.1
200738_s_at	2938.2	6975	4877.1	2596	2765.2	2942.3	3591.3	2487.5	3902.8	6280	2356.7	2897.3	3609.2	2442.1	1760.1	2277.8	4790.4	2660.1	1594.8	3159.7	2861.2	2411.2	4809	3187	2246.1	2577.1	1807.8	1684.4	1994.5	1438.8	3367.8	3818.3	1936.5	1489.2	3672.2	1648.1	1744	2080.6	1800.6	4171	2160.8	2136.1	3406.9	1134.6	3494.8	1590	5981.7	1246.6	3166.3
200739_s_at	234.9	869.2	508.9	261.5	291.3	330.5	456	199.2	711.7	273	252.3	255.6	247.3	370.4	255.2	206.6	587.2	169.6	187.7	357.7	481.6	289.3	486.9	344.8	276.3	315.9	221.5	208.4	194.3	227.7	242.4	315.2	341.6	162.9	294.9	87.7	242.3	204.5	247	338.8	244.8	289.4	139.6	136.1	789.3	150	291.2	137.6	468.5
200740_s_at	885	2488	2140.8	628.1	1330.5	1189.4	1930	687	1454.3	1019.3	617.9	702.6	595.7	927.6	413.1	530.8	1747.2	809.4	522.8	921	1542.9	969.9	1334.8	1154.2	765.9	693	658.6	761.1	622.4	798	1133.4	1261.2	1336.3	492.3	1254.1	381	893.3	1060.8	679.6	1470.6	753.1	965.1	1155.9	388.8	1986.1	430.6	961.7	320.5	1127.4
200741_s_at	11455.4	13216.3	11172.5	13877	12025	10465.4	12016.9	11352.9	10199.9	12903.1	9714.1	12262	13872.9	6391.5	7003.8	10693	11614.9	10383.3	12058.9	12194.8	12710.1	9887.3	13435.9	12210.6	10126	8760.1	10301.1	9723	10639	10730.5	10587.2	9873.2	9276.6	9711.5	9513.3	6726.4	7605.8	9639.7	10370.6	10931.7	10189.1	10162.2	9349.2	9392.5	8870.7	10304.9	11020.3	7939.9	10381.9
200742_s_at	611.1	601.5	340.2	400.3	179.7	267.6	478.9	208.9	516.9	528.8	215.5	406.9	585.1	184.8	504.5	523.8	401.4	169.7	283.5	386.2	327.3	466.9	485	566.9	365.1	437.9	348.5	177.8	214.6	194.7	220.5	272.2	274.4	207.2	333.8	192	132.1	340.9	397.9	257	443.2	408.3	57.8	151.7	247.8	280.6	357.3	162.8	197.9
200743_s_at	1069.7	1066.3	737.7	674.5	609.5	619.8	708.4	308.9	909.4	917.7	388.4	752.3	756	316.4	582.8	953.1	762.4	626.3	425.4	664.5	663.9	781.7	727.2	849.5	438	552.3	572	496.6	436.9	418	430.9	687.9	482	379.3	593.4	417.4	225.3	693.8	597	438.1	946.7	623.9	363	281.7	440.9	489.1	679.2	279.7	332.7
200744_s_at	956	1552	957.2	1101	1259.6	619.5	1435.9	827.9	833.9	1066.5	619.1	1283.7	1066	498.3	835.1	861.7	1085.7	436.8	538.5	1192.9	994.7	1022.9	1807.8	865.5	929.1	777.2	527.3	829.9	552.6	564.8	398	734.7	591.8	681.5	599.5	352.7	661.3	731.2	766.1	937.7	918.5	753.2	266.6	575.2	716	495.2	1116.9	463.6	596.1
200745_s_at	2404.2	3153.1	2053.4	1834.3	2548.5	1355.2	3309.2	1773.1	1585.8	2185.4	1266.2	2108.2	1879.2	959.9	1329.4	2032.6	1921.2	1261	867.3	2144.9	2034.9	1709.9	3049.8	1522.1	1571.6	1543.3	1126.1	1903.2	1292.7	1113.7	874.2	1507.6	1192.8	1422.8	1286.8	761.2	1238.3	1247.5	1398.7	1718.7	1973.8	1274.9	139	1098.9	1310.7	999.4	1992.7	1152.9	929.2
200746_s_at	2561	2630.8	2165.4	2002.9	3122.5	1369.8	2834.7	1476.7	1716.5	2261.5	1335.2	2367.5	1817.3	878.9	1325.4	1727.8	1933.3	1314	1083.3	2632.8	2390.3	1593.6	3197.5	1703.3	1320.7	1548.7	1203.2	1934.5	1240.2	1109	1071.7	1427.6	977.2	1366.5	1279.5	744.6	1017	1212.5	1249.9	1530.5	1950.8	1403.7	726.2	1212.8	1302.5	1089.6	1903	1141.9	1127.6
200747_s_at	700.7	767.1	535.7	629.2	942.6	317	373.9	606.7	514	588.8	337	956	615	202.1	298.1	465.1	501.5	301	299.9	1046.1	793.5	530.8	786.4	622.8	379.8	506.7	211	464.5	229.5	365.3	246.6	416.1	276.5	371.2	297.6	69.7	170	313.7	477.1	351.3	729.3	465.1	257.8	493.5	498.2	342.6	347.6	439.1	233
200748_s_at	5780.2	7929.9	5745.2	5052.9	4040.5	2915.2	3521.1	3592.9	4904.4	6242.5	6591.1	6973.9	8450.8	4177.1	3678.2	5701.5	5426.4	4381.4	5459.1	5607	7279.1	6624.4	7596.7	5975.7	6202.1	5541.7	4725.3	4127.8	4568.1	3892.7	4574.9	4724	6778.4	2528	6616.3	6170.6	3005.2	6170.5	5185.3	6004.6	6382.5	5829.1	3770.8	3700.1	4221.5	6068.9	5828	3555.2	3928.2
200749_at	292.4	453.3	412.6	356.2	635.5	307.6	562.9	530.5	303.9	303.8	547.5	569.6	463.2	181.5	123.2	146.4	550.1	244	507	764.6	969.4	283.2	454.7	456.8	275.7	214.5	327.9	408.1	487	386	499.2	448	330.3	213.7	636	143.6	381.8	404.2	342.5	345.4	356	194.9	432.8	164.7	420.2	247.7	748.7	156.9	314.7
200750_s_at	2694.4	3629.2	2755.3	3231.1	4227.1	2001.6	3087.5	3204.5	2684.6	2443.8	3330.3	4101.2	3705.5	1220.2	1638.2	1660.9	3312.8	1549.4	2200.8	3695.1	3792.9	2495.9	5491.5	3548.2	2399.7	2255.3	1775.5	2389.3	2578.5	2785.4	2294.2	2163.7	2202.8	2270	3278.8	737.2	3417.2	2270.9	2478	2497.3	2801.7	1765.3	1692.4	2202.9	2585.4	2054.5	4560.1	960	2145.4
200751_s_at	2230.9	2729	1814.2	2309.4	1933.5	1123.1	1807.7	1548.6	919.6	2153.1	722.6	1890.1	1787.5	737.8	1472.1	458.5	1871.5	818.6	931.8	2075	2151.1	1353.8	2761.4	1997.3	971.8	1484.8	991.8	987.9	1273.8	1306.5	921.5	1724.5	949.6	1183.1	1371.7	362.9	1385	1284.6	1581.9	1540.3	1508	1159.2	61.2	1071.5	1075.2	1023.4	2357.7	628.1	945.3
200752_s_at	236.3	151.5	145.9	217.7	136.9	95.3	114	104.6	161.7	196	165.9	283.7	131.8	164.4	221.8	122	183.2	165.6	91.6	179	305.5	51.1	289.4	148.4	147	134.7	104	110	99.6	75.5	96.2	143.5	98.2	147.8	113	64.1	76.5	70.6	99	115.3	203.4	178.9	82.3	138.3	165.3	92.4	156.3	120.7	114.6
200753_x_at	667.8	1211.3	894.3	820.5	1106.4	488.6	761.7	714.2	807.5	1175.8	412.8	949	933.6	306.8	409.8	401.2	1004.7	348.4	928.1	1234.3	1342.1	629.2	1362.7	868.7	680.8	641.4	396.2	725.6	463.2	555.7	781.9	864	566.9	527.2	789.7	213.8	617.3	811	640.4	1030.3	942.9	1061.1	147.5	686.9	858.2	699.9	1145.6	433.1	597.3
200754_x_at	1772.6	2736.3	2385.4	2062.1	2845.3	1255.1	2402.6	2082.2	2998.2	2710.4	1712.8	2554.7	1864.5	960.2	1336	1230.5	2483.7	1542.9	2109	3200.8	3771.7	1804.2	2958.2	2244.1	2085.8	2348.6	1355	2190.9	1367.2	1524.8	2281.7	2388.5	1491.4	1683.8	2287.4	733.7	1542.7	1960.7	1940.4	3187.1	2716	2918.2	1118.1	2233.7	2730.2	1961.2	2494.3	1839.8	2175.3
200755_s_at	139.7	93.7	83.4	62.8	111.7	66.3	95.1	212.3	56.8	74.8	65.1	119.6	92.2	65.8	89	47.7	65.9	60.6	56.8	216.3	218.4	100.1	183	192.7	52.7	120.9	32.9	105.8	87.1	65.2	50.3	77	45.1	61.3	73.1	28.5	107.2	51	72.5	80.1	77.7	124.1	12.2	90.8	140.3	76.3	161.3	70.8	84.7
200756_x_at	73.6	78.4	92.1	66.3	72.8	49.9	57.4	114.8	50.9	36.4	73.2	69.4	94.7	13.5	24.5	31.7	51.7	3.5	41	146.5	131.7	85.7	136.6	155.2	73.8	59.9	45.9	108.4	75.9	45.1	43.4	64.5	46.5	35.4	54.3	32.1	61.7	44.8	72.8	55.3	58.3	116.1	16.8	54.3	95.8	56.2	103.6	44.7	67.4
200757_s_at	221.4	192.1	152.8	163.1	207.3	93.7	225.5	354.3	142.6	135.1	182.7	171.8	255	91.4	121.7	84.1	190.9	97.8	151.8	264.7	358.4	325.9	296.9	337.4	122.5	306.5	125	274.5	178.1	139.8	182.2	151.9	144.9	133	194.6	104.3	149.2	167.2	164.8	115.1	164.5	205.1	84.6	154.2	159.7	133.2	240.5	108.3	161.4
200758_s_at	234.3	335.7	272.9	250.8	293	116.7	332.4	164.1	254.3	209.8	142.9	216.8	254.4	226.2	137	162	286.1	209.5	175.6	356.1	269.8	220.7	317	159	133.3	175.5	126.6	167.5	101	112.3	139.8	285.1	126.2	152.6	287.1	79.2	118	120.4	138.7	226.4	202.2	149.4	62	80.4	186	154.6	226	70	134.8
200759_x_at	302.6	423	322.8	273.9	401.1	164.8	342.7	227.1	331.5	257.3	233.2	228.8	337.4	229.7	281.5	190.1	303.8	272.7	197.6	324.5	394.1	398.6	332.2	222.9	222.5	152	220.5	206.5	116.6	112.9	231.6	284.6	156.8	163.7	198.8	115.6	173.6	211.3	232.8	241.8	223.9	125.6	197.2	123.3	213.9	147.9	308.6	121.2	255.4
200760_s_at	956.7	744.4	737.7	1020.1	676.7	431.6	414.1	352.3	785.8	471.2	475.4	1138.7	1369.2	400.9	506.8	622.8	821.7	324.2	395.6	760.7	1025	667	1409.4	717	768.2	590.8	496.8	667	484.9	362.2	435.6	809.5	533.9	533.8	605.3	430.4	436.5	479.6	761.7	760	932.3	612.4	34.2	502.9	784.8	903	990.4	451.3	452.1
200761_s_at	1449.6	981.1	1163.3	1315.9	1073.4	696.4	560.7	588.9	958.3	679.9	893.4	1565	1863.2	563	562.9	703.5	1286.6	505.4	654	1043	1433.7	1010.9	1474.2	965.6	1306.9	1002.7	1074.3	1007.2	838.6	695.3	1002.8	1150.6	1072.3	870	993.9	1121.3	713.6	1043.1	825.5	890.9	1416.4	699.7	604.3	600.9	880.2	1057	1126.3	538.4	578.2
200762_at	4935	4144.7	3842.3	1805.6	2482.8	3136.7	1425	708.5	1635.4	2330	535.4	1414.3	954.9	1525.3	2464.3	1840.8	1850	1537.6	161.9	3986.1	3564.1	2036.1	5954	3203.7	495.7	2755.8	1190.1	2763	1736	640.9	1048.9	1980.5	1418.1	1650.2	1261.7	236.5	813.3	618.1	1995.1	1681.6	4091.3	2368.6	2054.3	648.9	1708.1	382.9	2568.5	1256.5	903.8
200763_s_at	10254.4	11701.3	10809.3	13265.7	11273.5	10036.1	10848	11373.4	9685.2	12421.5	9672.4	11021.9	14734.4	5852.5	6611	8843.8	10680.9	7583.5	9835.4	10782.9	12980.9	8768.9	12857	11135	9643.7	7317.8	9212.3	7278.7	10131.2	11219.2	11235.6	8110.7	8914.1	8960	8495.6	6034.9	7882.8	8817.9	8544.3	10521.5	8094	9347	8862.4	8241.3	8347.1	9659	11304.5	5408.2	9990.3
200764_s_at	480.8	576.1	432.7	304.7	380.8	169.3	344.5	182.2	218.3	198.5	123.2	418.7	225.6	135.4	289.5	189	314.7	281	202.1	537	506	318.5	603.6	466	137.8	208	135.9	331.4	217.1	110	208.1	302.6	126.4	200.2	224	89.4	233.6	123.9	177.9	227.8	45.7	217.5	124.9	285	247.8	146.2	306.4	185.7	208.6
200765_x_at	797.9	743.5	595.3	417.5	521.6	293	694	301.3	470.5	342.4	196.8	625.4	345	219.8	258.9	327.8	479.5	429.7	372	761	734.9	570.2	693	567.3	355.6	544	201.6	321.5	344.8	211.4	452.6	471.9	248.6	325.9	484.1	190.8	373.9	283.2	328.9	423.1	38.6	364	365.3	466.3	376.6	227	401.9	300.4	276.9
200766_at	40.8	65	47.8	71.6	61.7	42.6	121.6	26.7	72.5	71.7	76.6	92.2	97.7	51.8	58.1	82.6	57.9	46.1	59.7	92	84.5	42	42.5	82.7	121.8	61.3	33	23.4	47.8	38.5	40.3	50.4	44.3	43.7	46.9	122.9	47.2	91.5	36.6	95.8	61.6	56.7	27.6	40.8	26.8	52.4	63.7	33.3	48.4
200767_s_at	105.9	176.2	107.9	127.2	131.8	76.9	83.8	110.4	86.6	125.7	106.6	114.3	125.3	68.1	91.6	88	127.8	96.6	82	63.8	111.9	31.5	80.3	104.1	87	56.2	36.2	61.8	73.5	62.2	65.9	104	62.4	70.3	72.6	70.1	63.5	55	57.6	62.6	111.4	61.6	33.4	76	89.8	71.5	120.6	55.2	76.1
200768_s_at	1137.8	1652	1311.6	718.4	1902.4	743.3	1525.1	1336.4	1016.5	1647.8	1008.6	1416.3	1122.7	520.4	786.7	790.9	912.9	469.3	1348.6	1371.3	1247.5	985.8	1706	1356.5	589.9	761.7	662.8	719.9	805.9	889	877	916.4	718.4	612.1	875.2	489.1	415.9	867	780.5	855.9	732.9	468.9	837	648.8	875	908.1	2032.4	448.2	852.6
200769_s_at	191.8	314.7	162.8	203.3	215.5	116.6	208.8	173.1	137.9	209.5	177	241.1	300.6	84.6	190	151.9	254.4	42.3	283	272.5	246.8	183.8	388.5	244.8	139	175.7	138.3	131.8	141.4	145.7	157.6	193.4	105.5	119.2	137.5	48.7	73.1	156.3	238.2	206.3	135.4	107.9	1.8	104.4	208.5	216.5	505.4	80.1	199.3
200770_s_at	166.2	140.2	109.4	60	49.7	30.7	142.9	76.8	54.7	49.1	59.7	65.7	58.1	40.1	82.7	21.3	64.9	82	46.2	111.4	112.7	106.5	126.7	108.6	45.1	102.4	38.2	45.4	64.6	36	36.7	76.6	56.7	57.7	76.7	13.3	61.4	49.5	50.7	101.5	77.6	106.1	63.4	47.8	98.1	58.7	83.9	55	62.1
200771_at	468.2	545	229.7	148.5	180.9	130.5	450.6	249.7	170.1	161.3	101	266.1	194.9	98.8	177.3	63.7	237.1	142.2	134.4	472.3	411.6	279.8	467.7	345	133.8	287.6	153.7	127.5	148.1	116.4	86.2	162	135.7	123.2	144.4	16.6	133.7	144.6	187.5	213.7	130.4	169.2	107.4	109.8	316.6	134.8	206.9	160.2	199.4
200772_x_at	5907.3	7126.8	5960.6	5324.8	6570.9	3437.4	6810.5	5039	5790.7	7044.2	4121.8	7937.4	5575.2	3116.4	2670.1	3739.9	5404.3	4640.2	3069.4	6061.4	4465.1	3501.6	6858.3	5476.4	3637.9	4215	2370.5	4605.6	4492.3	3694.2	2828.1	4548.3	3356.7	4951	4285	948.3	4932.3	3780.9	4045.1	4362.9	4912.5	3420.4	3805.5	4542.8	3912.5	2749.4	5518	2667.8	3467.5
200773_x_at	5580.1	8100.3	6354.7	7461.9	6850.4	4262.9	6611.4	5680.9	4969.6	6898	4712.3	7244.1	8179.3	3078.6	3447.5	3369	6726.9	4684.4	4893.6	7097.5	6627.4	4155.8	7608.7	6576	5083.8	4637.5	3802.6	4784.4	4513.9	4269.6	4635.8	5570.7	4392.6	4865.7	5336.9	1896.1	4669.7	4907.6	4807.1	5653.8	6050.4	4767.6	3508.3	4951.6	4812.9	4441.6	5775.6	3422.4	4633.9
200774_at	906.8	1687.2	928.4	1284	1605.3	802.3	1578.6	1379.2	819.7	1347.7	1295.7	1613	1721.7	466.1	603.3	923.5	1217.7	635.7	1450.6	1116.6	935.4	385	1135.3	777.4	925.3	757.9	824.8	566.7	570.9	917.9	919.6	947.4	1122.4	883.6	880.7	913.6	789.2	1190.7	579.9	861.2	1232.3	686.2	228.5	692.3	953	848.3	1248.6	393.5	631.6
200775_s_at	3565.8	4702.9	3815	3699.1	3998	2732.3	3746.5	3152.2	2675	3241	2208.9	4676.5	4028.7	1626.7	1462.8	2269.9	4081.2	2552.2	3579.6	4182.4	4436.6	1974.3	4720.3	3862	2446.1	1841.6	2022.9	3005.1	2316.8	2234.7	2111.7	3828.8	2102.7	2488	2545.2	1317.7	2429.4	3165.4	2652.3	2926.9	3324.2	2887.5	1081.2	2867.4	2481	2251.1	3859.7	2082.9	2301.5
200776_s_at	232.1	489.2	819.9	688	584.6	391.9	278.1	614.5	349.5	182.4	427	561.5	1065	332.3	137.1	91.7	851.7	282.1	586.7	631.1	808.5	293.7	481.4	269.6	639.7	273.1	320.5	503	290.2	445.5	488.9	578.9	520.4	550.7	603.6	147.8	684.4	504.4	378.9	995.7	450.1	962.4	109.1	647.5	570.9	664	974.6	380.4	370.7
200777_s_at	349.4	455.6	942	1027.1	1024.9	710.8	400.7	1070.9	654.3	245.5	703.8	977.4	1843.7	443.7	151.5	218.3	1225.1	613.1	874.9	1144.1	1483.4	394.4	525.2	471.7	732.8	440	436.1	804.6	691.1	599.4	808.4	741	704.8	740.7	748.6	337.5	993.4	680	425.9	986.2	675.4	1025.6	845.1	803.3	661.4	792	1056.2	460	641.3
200778_s_at	437	642.4	441	690.2	415.9	373	449.8	474.4	380.9	325.3	328.7	573.8	714.3	263	261.7	272	550.7	133.4	463.9	635	769.7	547.1	660.6	556.3	453.2	489.1	332.3	373.8	531	334.1	351.9	460.7	341	366	383.4	185.8	548.9	515.4	518.9	506.5	547.7	541.5	66.8	301.5	823.8	598.6	599.6	272.2	388.4
200779_at	1365	2276.4	1266.5	1598.8	1474.1	868.4	2180.4	1427.1	925.1	2046.4	1116.5	1701.6	1783.5	745.2	755.6	1098.7	1122.6	1288.3	1308.3	1946.1	2690.7	1524.2	1631.6	1365.5	1286.7	1088.3	979.6	1675.8	1114.3	1075.6	1192.5	1218	1081.5	1312.7	955.6	848.3	1582.1	1345.8	1161	1452.7	2015.8	2731.6	1272.9	1584.9	1297.4	1822.1	1990.2	1326.5	803.5
200780_x_at	5778.9	6281.5	4952.1	5514.5	5088.1	3230.8	5809.1	5683	4494.3	5283.6	4654.1	6017.5	6862.6	2381.1	4055.1	3787.1	4868.8	3908.6	3655.3	7047.1	5250.6	5361.5	5279	4714.1	4534	4861.6	3017.6	3683.7	3782.1	2615.1	3527.3	3079.2	3768.4	3433.8	4773.9	1970.4	4099.9	3309.7	3657.1	4118.6	5508	4552	2556.2	4543.8	4379.3	3256	3545.9	3837.9	3449.2
200781_s_at	9431.5	10564.8	10003.5	11941.9	9710.1	8596.1	10753.4	9960.7	9495.1	10981.4	8949.8	9671.9	11784.8	5919.5	6647.9	6765.6	10074.5	8911.8	8957.6	10385.1	11282.8	8704	11213.7	10812.8	8344.2	7561.9	8648	7935.2	9949.5	8956.6	9460.1	8793.6	7559.9	7965.6	8779.3	4899.8	7089.9	8160.2	8866	9283.7	9239.9	9068.2	7681	7957	7699.9	8848.2	9245.3	6342.2	8815.2
200782_at	910.1	1103.2	680.5	162.2	67.2	582.2	142.6	35.9	252.4	410.4	108.7	727.3	493.9	443.5	191.5	372.5	169	542.8	61.2	224.2	274.2	247.7	574.4	409.7	322.5	119.1	96.7	255.7	48.9	67.5	394.9	1077.4	96.4	64.6	405.7	362.5	64.9	318.6	469	303.2	29.8	274.4	303.6	329.7	391.4	88.2	269.1	99.9	491.2
200783_s_at	614.2	872.4	659.6	810.7	1351.9	464.3	302.5	411.8	560.4	625.4	195.4	685.2	404.2	340.9	284.7	213.2	724.1	460.6	364	1605.9	1704.2	756.6	1436.7	889.3	268.6	675.8	132.2	965	813.2	400.8	356.9	975.8	523.7	394.7	425.7	69.2	997.4	313.5	631.2	449.4	667	425.4	578.3	361.8	469.8	377	666.8	322.4	423.6
200784_s_at	6	10.2	5.5	9.9	3.2	3.5	5.9	8.1	3.3	6.4	26.6	6	9.8	4.1	14.8	1.8	3.5	6.4	11.7	5.5	6.4	39.2	9.6	4.6	19.1	4.6	9.3	3.2	3.3	6.8	5.5	3.9	3.6	1.8	6.6	5.1	1.9	7.4	2.7	14.1	8.3	5.1	1.9	19.4	4.3	3.4	4.8	6.1	4.1
200785_s_at	8.6	32.4	14.9	13.1	11.8	21.6	23.5	23.2	4.8	3.4	31.3	29.4	32.3	38.9	83.3	7.4	14.8	14.2	37.6	12.7	20.6	49.8	2.3	12.7	12.5	20.6	25.3	19.6	4.9	10.6	9.4	4.3	11.5	5.6	18.7	14.2	9.5	32.5	7	52.9	21.7	22.1	13.5	33	4.5	6.3	6.7	11.5	20.2
200786_at	1297.4	2691.5	1780.5	1542.2	1670.9	906.9	1395.2	1191.3	1478	2122.5	993	1819.7	1311.2	599	615	1045.6	1469.9	1248	1271.7	1560.5	1601.2	872.4	2548.9	1565.8	1050.4	1144	822.4	1017.1	999.4	1031.8	827.7	1677	1088.5	946.3	1305.4	331	1207.4	1157.1	975.1	1435.2	1467.3	968	768.1	989.5	1460.7	961.3	1627.9	705.6	908.3
200787_s_at	94.6	145.4	77.6	80.3	68.9	88	76.6	64.3	54.8	102.6	67.1	115.3	158.6	56.7	113.2	70.8	104.2	38.7	59	108.6	60.3	49.1	92.1	72	89.6	63.5	104.5	53.3	59.7	42.3	79.1	70.4	67.6	54.1	54.6	34.7	36.1	77.4	63.1	88.3	81.1	67.6	19.5	59.9	97.3	65	97.4	47.3	87.8
200788_s_at	248.8	408.8	255.9	207.3	191.3	165.6	254	160.7	177.8	322.4	174.3	359.9	299.6	144.9	137.1	205	258.4	158.5	124.8	213.6	192.3	194.3	272.6	164.5	258.8	178.7	189.7	94	124	109.3	262.3	266.8	182.3	140.9	169.4	113.4	109.7	183.4	135.1	211.4	221.1	127.4	175.3	154.1	247.8	153.5	293.7	73.9	138.8
200789_at	459.7	752.8	669.4	700.4	625.6	345.5	574.5	277.1	593	641.5	594.9	517.4	779.3	362	377.5	488.7	634.3	456	313.2	689	487.3	700.7	633.5	619.6	531.5	603.1	397	334.1	337.5	348.6	524.8	631.2	541.8	537.9	475.5	167.7	361.8	515.7	671	703.2	835.4	611	193.8	453.5	546.6	402.3	686.1	285.4	467.5
200790_at	686.4	1263.1	1033.1	720.1	2138.6	422.3	1078	1453.2	540.1	1045.5	2299.8	3403.5	2470.7	248.9	471.5	397.6	1407.8	250.8	1188.2	618.4	794.6	896.8	1016.7	1085.1	1802.9	939.4	519.6	859.1	400.1	696.2	550.8	497.3	905.1	1313.5	985.2	930.3	1573.2	1225.7	732.4	781.7	767.4	395.5	387.6	1452.9	481.5	583.4	765.8	323.4	443.9
200791_s_at	831.5	593.8	1372.6	1443.6	1575.9	857.7	438	752.5	1506.9	310.7	710.8	821.3	1398.7	618.9	325.5	305.1	1522.6	1014.5	658.4	924.7	1729.8	349.3	788.5	471.1	1048.8	291.6	486.8	812.1	329.7	601.8	804.4	1117.4	592.8	959.4	928.3	1250.1	470.3	474	503.5	1406.1	1235.6	1143.6	678.2	867.2	1015	1134.5	1575.6	708.3	943.6
200792_at	2048.3	2582.5	2087.7	1741.2	2221.9	1185.8	1769.1	1635.2	1730.3	1887.1	1106.4	2179.4	1773.2	943.5	1007.2	1473.4	1875.7	1767.3	768.5	2329.4	2814.5	1661.8	2600.4	2071.3	1025.8	1365.9	771.7	1849.8	1244.6	1071.9	1043.9	1670.7	1142.5	1262.1	1297.4	348.7	1604.6	968.5	1483.6	1344	1888.9	1493.6	1338.6	1199.3	1542.5	1145.1	2033	1172.2	1173
200793_s_at	373	586.2	344.1	363.3	411.2	144	475	237	438	385.4	244.1	514	460.1	203.9	235.3	300.9	414.5	166.8	202.5	466.9	475.9	310.5	659.2	407.1	218.4	257.1	146.8	311.5	199.2	176	139.6	242.7	170.1	185.6	247.1	41	188	214.5	296.7	290.4	620.7	265.9	71.5	254.3	325.2	295.7	413.1	152.3	163.2
200794_x_at	3513.7	4306.9	2786.8	2923.1	2706	2493.9	3965	1478	2712.1	3485.2	1968.2	3630.6	3484.1	1694.9	1637.5	2439.5	3501.1	1523	1978.7	3385.6	3806.2	3034.8	4215	3287.5	3145.9	2850.9	1752.3	2251.3	1863.1	2024.9	1952.6	2509.2	1810.5	2035.7	3714	2490.1	1773.1	2889.6	2601.5	3326.7	2920.7	2953.5	1560.2	1722.7	2541.2	2369.9	2819.5	1505.2	1771.5
200795_at	1.2	25.6	1	4.8	5.5	5.5	9.1	1.8	1.5	7.6	14.9	1.9	23.2	2.3	2.5	1.4	7.2	10.1	12.8	2.9	17.3	15.8	19.7	1.6	12.5	1.7	11.9	13.1	6.7	0.6	13	21.3	10	2.3	7.5	1	2	6	4.9	1.3	0.6	1.2	6.8	1.3	5.8	9	11.8	12	1
200796_s_at	36.2	102.2	42.1	104.3	53.2	43.8	70.5	42.7	48.6	64.3	66.3	156.8	227.4	68.3	70	64.2	77.9	55.2	118.4	67.6	105.3	128.9	87.1	55.6	136.4	49.7	82.2	51.9	53.4	38.1	54.4	66.2	46.7	57.8	54.2	31	72.6	93	95.7	76.8	95.3	131.7	1.6	205.7	94	113.4	114	86.3	45.6
200797_s_at	1398.4	1844.5	796.5	1376.8	1625.2	861.6	1551.4	744.3	1093	1579.8	1189.8	3188.9	3184.3	551.3	809.5	1406.8	1168.6	857.3	1493.2	1492.2	1765.4	892.9	1483.1	793.8	1631.3	751.9	853.9	927.9	692.1	761.2	1491.1	874.9	842.3	889.6	957.5	1679	945.4	1435.8	956.5	1130.8	1240.1	1756	760	2155.6	1611.5	1393.8	1304.5	989.7	586.9
200798_x_at	595.9	804.8	316.6	736.8	637.7	399.6	572.9	375	361.8	570.8	613.2	1501.1	1521.5	199.2	303.8	563.5	521.3	352.8	917.4	661.7	840.1	365.2	591.7	340.9	870.9	267.7	455	426.4	355.1	422.3	543	470.5	429.2	369.6	484.7	903.7	594.3	851.8	489.7	426.2	553.4	748.4	111.2	947.7	576.3	592.2	712.4	444.7	211.9
200799_at	3249.7	2258.3	1297.1	2218.5	842.4	1019.9	1225.5	415.3	477.5	1133.7	611.8	963.7	1420.4	671.6	1410	1441.7	1025.5	1280.4	831.7	929.6	628.2	1240.5	669.2	983.7	811.4	594.8	618.8	344.4	587.3	345.2	826	2457.2	1318	444.8	857.9	2131.4	570.9	584.8	614.6	862.4	756.2	456.7	2278.8	365.8	517.4	412.3	3900.5	227	945.7
200800_s_at	1559.1	820.4	628.1	925.2	361.3	440.6	449.3	198.4	316.2	515.9	227.1	421.8	667	303.5	791	587.5	428.2	532.8	349.3	412.8	343.7	532.2	319.7	410.2	304.1	228.3	253.6	206.5	239.9	125.1	317.5	1179.7	532.3	201.6	475.1	760.5	280.3	196.7	280.8	441.7	447.5	278.6	799.2	284.1	258.9	192.8	2141.8	184	506.2
200801_x_at	10425.1	13296.9	10843.9	13090.7	10751.4	7345.1	10334.5	7587	11312.2	11715.6	9074.7	12452.1	13260.5	7328.1	8650	9691.4	12193.3	8383.9	8849.2	11859.1	11760.5	9377.8	13122.2	10283	11402.5	9085.6	7193.7	8903.9	7388	6366.1	7998.3	9697.3	6700.5	8110.9	10232.7	8783.9	8357.6	7645	8673.8	10100.6	11293.9	8784.5	7279.1	9554.4	9775.4	8687.2	10848.3	7806.5	9624
200802_at	779.8	825	556.8	534.8	685.3	322.7	760.6	471.6	558.5	638.1	414.8	654.6	774.5	253	462.2	448.6	556.3	306.7	392.2	515.9	850.3	517.4	956.3	527.7	391.3	498.9	337.4	333.5	340	304.4	377.4	424.9	318.9	378.6	349.2	117.7	420	330.5	427.6	379.9	542.6	370.9	288.2	360	540.2	435.9	848.4	275.4	303.5
200803_s_at	1160	1085.4	774.3	1160	848.4	742	1103.2	484.3	827	1137.3	678.8	1065.4	1469.8	330	724.5	694.9	928.8	484.1	1023.5	979.1	1058.9	902.4	1595.7	814.2	874.6	883.8	730.1	543.2	491.8	595.3	502.3	674.5	712.7	518.1	663.1	656.3	653.3	948.7	686	719	754.2	827.7	245.1	590.4	741.2	720.9	931.3	338	516.1
200804_at	1260.5	1177.4	843.2	917	987.5	618.7	965.8	467.6	877.8	1215.8	426.1	821.9	1154.3	434	751.9	832.6	664	551.7	552.8	813	1006.1	867.9	1186.6	904.3	472.4	713.8	510.8	601.3	421.5	406	551.2	712.6	547.9	574	758.2	437.6	414	507.7	589	685.2	820.8	623.6	310.2	428.3	734.1	453.7	817.3	397.5	495.2
200805_at	248.2	337.9	301.7	218.6	238.8	142.2	253.7	146.6	235.2	271.2	114.7	242.6	234.4	169.1	211.2	197	238.8	98.6	153.9	236.3	270.2	213.6	402.3	210.7	115.6	140.8	129.9	163.5	99.2	94.6	133.8	243.8	121.6	171.3	179.4	109.4	150.3	147.7	145.3	167.2	255.5	138.2	110.3	158.4	182.3	139.9	269.5	98.1	124.5
200806_s_at	600.9	932.2	1169.2	2174.4	1841	743.8	613.5	1904.8	992.7	302.6	1407.4	1330.7	2436.3	513.8	330.7	249.6	1520.5	469.3	1192.9	1268.4	1756.2	363.7	907	878.5	853.1	497.3	698.2	643.7	1101.2	1272.4	1140.7	1047.1	861.5	1076.7	794	277.5	1880	681	630.5	1229.5	783.2	726.5	63.1	1196.1	866.9	943.9	3412	435.8	957
200807_s_at	1890.6	2118.2	2856.7	4111.2	5310	1915.8	1808.9	4589.8	2358.3	1115.7	3127.7	3569.7	5389.5	1060.7	563.8	700.7	3306.9	1782.9	2658.6	3003.4	3878	1082.8	2007.4	2134.1	1631.2	1200.9	1692.3	1673	3174.9	3166.5	2600.7	2371.1	2262.1	2380.5	1683.7	997.4	3814.5	1783.5	1113.7	1953.9	1633.1	1231.5	2827.5	2184.7	1682.9	1637.4	5860.8	962.4	2015.4
200808_s_at	113	221	158.6	238.9	105.3	152.6	145.6	115.6	160.5	159.7	307.4	173	362.6	100.4	131.6	147.2	257.4	201.5	146.2	93.4	175.3	76.2	178.4	96.9	205.5	119.2	68.3	75.3	117.3	63.2	101.2	129.4	96.2	72.8	221.3	235.3	67.2	120	83.4	121	151.5	80.1	127.3	36.1	153.1	136.8	174.5	71.4	98.2
200809_x_at	7862.3	8307.3	7138.9	9813.2	7452.7	6992.4	9683.9	8875.5	8817.3	10455.2	9452	8498.7	10509.7	4669.9	5358.5	8259.4	7133.8	6506.6	8127	7222.4	9089.8	6620.2	10439.8	7943.9	7874.9	5967.3	7256.1	4791.9	8807.5	8584.2	8010.1	5475.7	5938.4	6765.1	6326.9	3867.6	4435	6884.6	6755.2	8199.6	6255.1	6737.7	6438.7	5654.4	6849.1	7822.2	8000.8	4012.3	6615.5
200810_s_at	1006.3	1122.9	1450.3	283.3	693.2	683.2	1159	705.6	995.7	763.8	392.3	1116.5	437.8	639.8	277	1096	946.5	691.1	310.5	1711.8	1401.9	1251.3	1525.1	1195.7	225.7	592.8	642.8	845.3	344.8	495.2	766.4	693.1	416.1	398.3	719.3	152.7	287.2	664.1	521.9	826.2	1173.1	1040.4	747.3	192.7	1237.5	828.9	393.1	693.9	611.5
200811_at	479.8	648.2	625.3	176.7	381.1	345.8	755.3	329.4	406.4	571.1	252.6	571.7	346	444.3	239.1	613.9	613.6	352.3	224.6	928	753.4	872.9	929	728.2	150.7	328.3	386.1	327	192.8	291.2	498.7	334.8	229.6	220	474.9	77.3	210.4	429.4	373.1	493.4	666.6	747.7	194.1	108.5	840.7	621.2	280	334.4	345.8
200812_at	1015.6	1692.6	588.1	908.2	1303.1	545.9	1351.3	1009	1072.1	1340.3	820.7	1084.7	1265.3	575.1	640	721.6	1262.9	773.9	461.1	1083.6	1300.2	670.5	1512.2	1035.9	502.1	719	466	535.7	548.9	605.1	570.9	911.1	664.9	637.9	670.3	139.2	846.3	734.5	705.1	926.4	1152.1	638.1	556	547.7	845.6	615.8	1728.8	432.2	598.9
200813_s_at	194.7	339.7	666.4	419.8	408.8	205.2	215.8	255.6	361.8	125.1	198	271.9	393.9	256	123.8	133.9	672.9	170.6	210.6	578.1	675.2	134.7	310.4	282.5	118.6	105.2	221.8	295.7	259.9	184	229.8	628.9	196.3	225.4	405.1	77	167.5	125.9	309	479	255.2	217.2	78.6	160.6	266.4	287.5	450.9	177.5	388.8
200814_at	2751.5	3075.2	1611.1	1934.1	2494.2	2226.5	2181	1375.7	2446.9	2240.5	1621.1	1906.9	1749.1	1688.8	1491.3	1595.3	2220.7	1700	1842.7	2597.3	2803.6	2578.9	3532.5	2790.1	1259.1	2007.2	1444.2	1831.2	1374.5	1597.7	1139.2	3020.1	1747.1	1366.7	1908.7	625.9	754.5	1564.9	1645.8	2167.8	2145.2	1908.4	2557.4	1068.8	2189.3	1436.8	1987	1237.7	1496.8
200815_s_at	232.7	248.5	249.7	292.1	283.3	126.3	206.4	137.3	186	146.8	147.8	299.4	256.3	110.1	130.7	128.4	253.1	250.6	198.9	233.3	298.1	230.4	294	220.8	152.7	188.7	123.5	171.2	145	165.9	132.6	220.3	111.1	185.1	222.1	143.9	180.8	133.4	168.2	238.7	177.8	151.2	233	142.7	156.5	121.9	201.1	116	202.1
200816_s_at	408.3	630.3	1336.1	882.8	1038.2	478.3	508	493.3	711.2	295.7	363.2	530.2	632.6	536	173.7	239.5	1421.3	509.1	472.9	1175.6	1195.1	494.7	512.7	555.9	213.5	369.5	467.2	585.1	728.4	410.4	511.5	1187.2	532.4	371.6	1090.9	269	421.3	295.3	458.4	969.3	494.9	374.2	819	231.2	629.9	482	756.9	372.4	694.5
200817_x_at	12459.1	13503.4	13413.8	15478.5	12884.8	10941.8	13395.8	13064.1	12261.7	14454.3	12453.2	12324.3	16297.6	8025.4	9072.7	12645.9	13291	11824.3	12134.1	13200.9	13117.1	11343.9	14271.3	13115.3	10577.4	9817.6	11466.2	8870.9	13040.1	11794.2	12056.7	11855.7	10986.3	10546.5	11342.5	5699.6	7998.6	10582.5	11594.9	12125.6	10841.1	10715.6	10097	9015.9	10973.8	10921.8	11676.7	7273.1	12649
200818_at	1639	3996.1	3855.2	1954.3	2172.5	1902.4	2804.5	2109	3743.8	2261.6	2638	2797.2	2182.6	1333	1182.5	1390.6	3225.3	2675.3	1408.3	2273.7	2683	2473	2539.7	2316.6	2234.8	1890.9	2158.8	1483.6	2012.4	1623.5	2837.1	3121	2052.2	1604.3	2621.5	631.8	2017.1	1717.4	1795.8	1911.2	1752.7	1699.3	2996.1	2169.1	2895.7	1634.5	3003	963.1	2042
200819_s_at	9827.5	11994.4	9986.8	12072.3	10270.9	9232.2	11086.5	10065.9	11021.3	12468.9	7192.1	9861.2	12193.8	5712.2	7022.8	9971.5	9936.7	8814.2	8652.2	10451.6	9859.4	9049.2	12071	11126.1	6934.1	8110.9	9133	6936.8	9604.6	9060.6	9766.8	8103.1	7989.3	8825.7	7851.5	4113.1	6723.9	8142.8	9010.2	9001.6	9442.8	8613.6	6755.5	5614.4	8497.1	9075.6	10467.3	6006.7	8480.8
200820_at	755.6	1213.1	725.7	566.7	742.6	395.3	1015.4	481.4	778	1198.9	524.2	833.4	866.6	454.3	448.8	423.5	754.5	396	466.4	784.6	617.2	701.9	1403.2	653.2	586.3	617.3	352.6	424.6	354.4	347.5	398.2	613.9	546.1	494.9	544.1	194.3	582.3	609	511.7	666.4	957.2	426.5	208.2	457.4	565.1	410.3	938.4	313	411.6
200821_at	400.6	979.7	1191.8	478.8	568.2	834.8	521.1	336.4	665.7	837.4	217.5	414.1	575.3	232.1	138	339.2	818.4	462.3	299.3	1354.9	692.8	517.9	647.6	508.6	285.8	382.7	251.5	463.3	737.7	288.1	766.6	1075.1	365.9	216.8	538	751.5	350.7	509.4	213.6	710.4	166.7	218	425.2	92.7	630.7	400.4	965.4	89.5	454.4
200822_x_at	1564.2	2277.2	949.4	828.2	1011	702.3	1665.8	776.2	1104.3	1080.2	758.9	1102.3	1471.6	669.6	683.4	877	866.5	1055.2	492.1	648	1173.7	1891.5	1671.1	1284.1	903.7	858.7	520.2	359.6	554.6	339	324.9	688	472.3	537.8	1050.8	334.9	1270.8	809.9	781.6	744.6	984.1	634.5	705.1	582.3	1066.7	551.8	1085	533.4	686.6
200823_x_at	7342.3	9460	7073.6	7022	7399.6	4577	7528	5959	7919.5	9709.2	5078.4	7172.4	8641	3464	4047.9	7286.6	5864.1	5451.7	3460.6	7819.3	6542.3	4048.6	9355.3	7783.3	3353.4	3818.9	4560.9	3970.5	7465.6	5138.7	5444.9	5596.9	3616.8	4496.5	3576.1	1298	3621.8	4251	4874.4	4643.9	6849.6	4314.8	2248.9	3448.8	5803.7	6033.4	8113.5	2941.2	4838.8
200824_at	1297.4	3174.2	1635.7	1183.5	1748.7	802.8	665.3	651.9	1285.5	2392.8	574.9	1576.9	989.7	814.7	680.7	989.9	1494.9	692.3	589.5	1681.1	1648.7	794.3	1995.5	1026.2	805.3	769.9	547.1	907.3	498.3	593.8	1411.6	1491.2	968.9	874.6	1486.1	302.7	445.6	897.3	512.5	1488.3	1486.1	577.1	265.6	743.4	1258.7	403.1	1340	453.4	1094.4
200825_s_at	247.3	307.5	234.3	221.5	257.1	170	368.5	332.6	194.2	302.7	252.5	437.1	529.1	172.6	225.2	187	255.3	187.9	295.8	325.5	369.7	273.4	375	325.4	344.3	167.2	147.5	97.4	176.4	123.8	235.8	196.3	189	129.5	162.6	118.2	230.9	156.8	172.1	197.4	247	236.8	110.8	218.6	266.4	254.3	375.1	215	223.4
200826_at	3750.1	5237.1	3758.1	4560.8	3765.5	1915.9	3647.5	3344.8	3459.5	5204.4	2674.8	4609	4585.8	1737.5	1702.7	2695.8	3905.3	2495.4	1737.7	3874.7	3775.7	2809.6	5902.8	4046.8	1990.7	2528.4	2232.1	2374.8	3300.9	2857.3	3220.2	2722.3	2342.6	3028.1	2573.4	570.6	3324.8	2216.8	2912.3	2635.4	3277.9	2092.8	2161.8	2805.9	3082.6	2443.2	4093	1513.9	2221.3
200827_at	86.8	78.2	65.6	65.1	51	60.7	126.3	52.3	47.4	54.8	82.4	86.2	170.5	56.1	114.3	33.9	70.2	84.4	40.8	32.3	61.7	93.6	72.4	60.9	79.3	89.8	39.9	27	34.5	36	67	78.1	31.9	48.6	34.7	98.2	36.3	50.2	45.7	63.4	40.1	21.2	55.8	36.5	57.6	41.1	67.4	48.2	58.7
200828_s_at	1728	1914.8	1919.6	1693.3	1475.6	915.9	1505.2	1229.4	1140.2	1164.2	924.5	1780.9	1661.3	654.4	816.1	1213.9	1834.5	882.5	1052.7	1853.5	2179.7	1116.3	2437.3	1709.3	1187.9	1161.1	916.1	1431.7	1173.5	933.5	1154.6	1276.3	844	1036.4	1293.8	370.2	1429.2	1107.3	1236.4	1793.4	1334.9	1999.8	207.9	971.5	1249	1036.7	1793.1	736.4	942.3
200829_x_at	1337.3	1254.4	1563.4	996.4	1252.2	660.6	1086	1006.2	728.7	852.9	801.9	1078.8	933.2	474.8	518.3	665.4	1281	818.6	935.6	1398	1647	820.6	1625.3	1208.7	1000.1	800.4	826.3	921.8	838.6	743.7	921.1	1059	750.5	709.1	984.8	393.7	941.4	926.3	717.3	1246	891.9	1251.1	607.2	696.4	818.5	647	1241.4	537.6	551.5
200830_at	619.6	855.8	694.4	549.6	767.6	331.8	642.8	439.8	548.7	612	427	749.7	592.8	364.7	404.3	359.6	604.1	357.2	377.4	782.4	523.5	486.4	911.5	553.1	435.4	498.9	328.6	460.7	433.3	319.3	334.3	483.3	443.4	420.4	455.2	214.2	523.8	371.6	440.3	493.4	597.3	280.9	547.8	450.6	545.6	335.3	605.6	305.2	310.9
200831_s_at	41.8	9.5	13.7	44.9	44.1	29.4	27.8	24.7	4.3	21.5	5.5	44.6	21.4	28	3.2	20.9	27.9	4.3	24.9	20	49.8	31.4	41.1	40.9	24.4	32	18.8	10.6	16.1	28.3	30.5	67.6	10.3	20.3	23.7	27.6	37	18.8	29.1	25.9	50.1	15	24.2	36.8	27.1	37.3	29.5	24.7	15.4
200832_s_at	93	65.9	41.1	43.9	74.8	27.2	55	23.4	11.5	63.7	10.4	64.4	53	21.1	8.3	82.3	49	10.2	37.6	14.9	59	39.4	34.5	13	91.7	46.4	17.8	48.1	20.6	24.8	35.4	116.7	40.5	24.4	54	90.8	69.9	39	19	39.3	16.7	11.6	57.1	69.1	16	30	38.5	3.5	13.3
200833_s_at	1593.9	2125.3	2113	4090.9	2543	1768.4	1190.2	2252.2	2543.1	1323	2070.5	2075.7	2906	1374.7	459.7	795.8	3187.4	1908.2	2028	3338	3357.5	2090	1917.6	2099.2	2304.4	1851.9	2783.3	2117.3	2529.5	1776.5	2040.2	2049.4	1884.6	2530.4	2543.4	1480.3	1382.7	1856.2	1873.2	2356.2	2947.1	2228.7	1873.4	1684.3	2192.2	4519	3057.6	1565.6	1387
200834_s_at	11754.8	12665	10510	13592.7	11339.1	9246.1	11575.8	10409.4	10806.6	13114.3	10257.3	10491.7	13590.7	5951.7	6406.7	9475.9	9840.4	7756	8320.6	10565.9	11728.4	8615.2	12422.9	10539.9	7647.3	7044.6	8108.6	7255.1	10257.9	9466.8	11542.3	9005.3	7329.1	8692.3	7146.5	3980.9	6537.1	7847.2	8704.6	9387.5	9403.8	8222.4	8539.4	7938.3	7864.7	10393.6	10536.3	5183	8819.4
200835_s_at	25.4	17.9	5	3.4	2.9	3.6	13.2	4.2	3.8	4.3	6.7	2.1	6.9	14.6	11.6	2.2	4.9	5.8	5.8	6.5	4.7	27.7	27.4	15	3.7	5.1	13.9	4.4	5.3	8	2	26	19.3	15.2	2.5	1	3.6	4.7	9.3	1.7	3	3.2	2	3.5	4.6	2.5	5.7	5.2	3.5
200836_s_at	131.5	234.4	84.6	113.6	184.7	57.4	166.7	117.2	89.7	128.2	188.9	155.4	233.9	113.3	170.1	65.9	92.9	88.6	136.4	119.6	164.8	119.3	352.8	141.5	79.6	104.6	49.7	82.7	38.3	45	106.4	100	76.5	82.6	94.8	8.7	80.1	85.4	43.6	91.5	117.3	129.7	47.6	93.1	133.9	60.6	112.5	46.5	35.1
200837_at	1416.5	1319.8	970.3	500.1	602.1	766.8	658.3	305.4	1027.9	1408.4	560.2	603.6	661.9	496.4	482.1	508.3	839.5	796.3	303.7	909.3	620.3	331.9	751.7	557.3	434.1	611.7	399.7	358.3	426.5	258.4	752.9	782.9	315.8	322.8	612	252.7	248.4	430.3	348.9	983.5	615	718.1	211.1	327	749.9	343	1446.7	301.2	587.8
200838_at	372.8	1237.5	325	435.4	217.7	477.9	434.9	128.4	211.9	359.2	219.1	372	626.6	342.9	394.2	278.4	389.2	144.2	718.1	329	384.7	234.4	293.4	253.8	461.3	278.6	208.2	181.1	180.8	268.4	406.9	224.9	384.8	140.5	399.7	456.7	181.2	434.7	296.8	525.9	382.8	404.6	266.3	226.4	279.5	280.5	242.7	184.7	246.4
200839_s_at	525.7	1357.4	497.8	616	381.5	843.2	715.3	214.8	319.8	664.1	398.1	586	963.4	547.4	517.2	566	602.1	264.1	712.6	452.1	592.2	496.8	498.1	349.5	794.4	445.1	427.1	330	226.3	460.8	663.5	344.7	741.3	255	740.6	831.8	300	759.6	446.5	637.8	503.8	580	652.5	403.4	454.8	426.1	452.7	278.4	335.9
200840_at	2608.6	3267.4	2703.5	2405.3	3950.4	1997.2	2949.4	3442.3	1968.4	2862.9	2317.9	2922.5	2784.1	839.1	852	1796.7	2517.8	1967.1	2006.3	2467.6	2730.1	2273.8	3431.3	2276.2	1790.5	1824.7	1593.3	1719.2	1784.5	2332.6	1963.8	2575.8	1926.5	1856.2	2556.6	992.3	2427.2	2648.9	1622.7	1826.8	2297.3	1474.3	2719	1676.1	1496.7	1606.5	2955.4	1062.9	1280.4
200841_s_at	42.2	18.2	78	97.7	86	67.5	43.4	143.6	63.5	8	68.3	47.6	157	53.9	7.7	6.5	72.8	31.1	64.7	121.7	95.6	12.8	6.8	12.8	37.8	1.9	18	54.6	78.7	66.6	53.9	89.3	56.5	42.8	36	37.3	130.9	69.4	27.4	72	64.9	61.9	1	136	38	104.8	159.5	59.7	74.2
200842_s_at	112.8	95.5	394.1	354.8	690.3	288.1	116.7	728.6	323.3	59.7	298.8	362.8	421.3	176.2	53.9	103.5	437.8	420.3	307.2	396.8	516.2	150.1	92.9	139.5	210.3	77	163	232.4	494.5	385.5	294.8	387	316.8	291.1	205	222.9	544.8	297.9	109.2	272.5	247	208.8	64.7	517	182.3	307.7	454.4	274.7	237.1
200843_s_at	117.3	105	303.3	490.4	526.1	230.5	194.9	556.3	350.1	68.6	372.1	332.4	578.1	150.5	89.6	85.1	375.5	179.7	294.4	437.4	438.5	225.8	111.6	118.7	189.4	109.4	157.4	210.4	306.7	337.2	338.2	286.9	305	296.9	212	183.5	355.2	207	133.8	287.9	248.4	249	386.3	392.3	231.2	388	392.5	170.1	248.9
200844_s_at	983.6	1676.2	1097.7	1070.6	1163.7	941	1408.1	956.6	1190.7	1505.5	1545.8	1290.9	1758.7	749.3	884.7	1031.7	1022.8	722.7	1906.4	1145.8	1074.3	1265.3	1783.3	1348.7	1918.2	1011.9	989.3	520.3	792	968.2	1194.4	1174.3	1145.7	901.1	1081.3	1628.9	674.7	1266.6	1219.5	1085.6	1533.8	913.1	693.5	1133	1305.1	1223.1	1541.7	618.1	881.2
200845_s_at	886.1	1740.9	969	757.3	1060.3	473.1	964.1	762.5	533.9	1213.4	562.1	1284.6	1031.7	427.6	497.5	509.2	843.3	623.4	344.6	903	912.1	595.6	1460.2	1022.8	454.7	478.6	304.9	496.2	649.5	519.2	497.3	794	364.9	622.6	444.9	218.5	446.8	376.2	603.4	440.2	835.2	413.5	782.6	598	717.9	659.5	1265.8	421.6	506.9
200846_s_at	1419.2	2295.9	1149.6	1611.3	1509.1	745.7	2041.4	577.2	1627.4	2376.1	1028.5	2069.8	1852.9	801.1	834.1	882.1	1695.5	1166.7	761.5	1764.9	1800.8	1039.6	2143	1316.3	1429.2	924.1	760.4	904.6	640.9	702.8	672.5	1275.5	948	974.5	1052.1	437.8	729.2	818.5	850	1407.4	2286.1	931.9	228.1	1074.7	1364.5	890.9	1848.9	685.7	1020.7
200847_s_at	1687.2	2331.5	1804.3	1512.3	2054.2	3366.9	1586.6	1227.1	1154.9	2047	1013.8	1831	2282.9	1683.2	924.3	1236.4	2196.8	1292.7	1449.6	1467.9	2173.1	1393.1	1830.7	1537.4	1473.2	1208.9	1457	1475.8	870.8	1621.1	1069.1	1640.6	1281	1360.8	1432.8	1127.5	940.2	1820.7	1139.4	1865.5	1485	1709.8	2133.3	1072.7	1096.6	1549.7	2160.4	654.7	687.5
200848_at	460.8	809.4	438.1	381.8	467.6	354.8	450.6	460.4	310.7	446.6	282.2	483.4	617.7	207.2	225.3	338	397.9	260.3	203.9	352.8	309.1	378.1	442.4	266.9	204.5	234.4	208.3	259.6	271.7	286.4	322.5	401.8	284.5	271.6	269.1	165.7	311	309.3	291.3	324.9	339.3	253.6	48.3	209.7	282.8	225.8	350.9	174	162.7
200849_s_at	355.2	611.7	418.2	294.6	474.1	385.6	351.4	439.4	299.3	394	196.7	427.5	508	146.9	121.8	300.5	352.1	313.1	194.3	413.9	401.1	378	363	305	228	222.9	196.8	223.9	234.9	248.4	325.4	322.5	304.4	215.5	246.4	173.2	262.5	256.4	189.2	243.8	349.4	203.7	172.4	192.5	253.4	208.3	312.4	161.8	218.1
200850_s_at	881.5	1355	945.8	807.9	1263.8	870.5	909.7	952.2	771.9	1039.2	476	1098.9	1208.5	416.4	403.7	672.7	915.9	604.6	523.3	921.3	933.7	707.8	885	744.3	472.2	537.4	471.5	555	530.1	605.9	849.2	834.3	676	545	661.6	313.5	542.3	561.7	538.6	532.3	859.4	542.6	554.4	468.1	695.5	619.6	801.1	369.4	576.3
200851_s_at	1522.2	1618.1	904.3	868.2	1250	506.4	1118.6	629.7	631.8	1019.1	403.3	1108.4	936.2	395.7	563.3	645.7	934	616.6	538.4	1250.8	1437.1	795.6	1755.2	987.8	415.9	613.8	751.9	647	534.8	565.3	618.1	1076.8	367	476.2	780	257.5	541.5	385.9	779.6	676.4	667.8	747.6	525.8	528.8	790.8	593.9	829.6	496.6	470.5
200852_x_at	743.7	969.4	447.5	395.1	389.6	360.4	672.8	325.5	428.9	649.2	580.3	487.2	661.6	339.5	568.3	447.3	495.4	445.4	377.1	762.4	658.2	579.5	1224.2	523.4	570.1	478.2	276.7	457.5	306.3	229	249.7	366.5	384.3	277	436.6	285.9	248.8	265.5	302.5	390.6	511.3	545.1	140.1	329.3	362.3	265.3	493.4	284.2	297.5
200853_at	1939.7	6530.7	5485.2	2822.4	3112.9	1343.2	1836.5	3298.8	2098.9	3831.4	903.3	4145.4	1478.1	1869.9	592.9	666	4141	1332.8	772.7	4110.9	3986.2	2069.7	3886.9	2920.5	1364.8	1321.5	539.4	2370.3	2392.3	2391	2028.8	4412.8	2282.5	2295.7	3491.8	481.7	4466	1974.1	1483.2	4010	2847.7	1628.5	2034.1	2312.7	3086.8	1401.2	4139.4	584.9	2960.2
200854_at	305.8	322.4	420.1	327.1	436.2	187.3	446.3	355.5	216.5	187.2	195.9	484.4	502.4	178.4	183	149	576	248.9	183.7	427.3	366.4	250.4	243	245.8	201.2	213.9	139.7	216.3	213.8	193.6	211.9	382.3	217.8	209.6	348.1	181.7	206.3	215.3	207.2	321.4	271.2	183.3	347.8	202.2	212.1	217.8	297.4	130.3	269.9
200855_at	125.1	118.7	158.3	125.2	144.2	56.5	149.5	75.1	80.8	65.9	67.7	163.1	141	63.4	65.8	64.1	171.2	88.9	65.6	202.8	162.7	69.9	113.2	98.5	90.5	86.5	69.4	87.9	107.4	62.6	82.7	130.8	43.6	51.8	160.9	89	80.7	56.8	70.8	183.5	115.4	85.6	86.2	68.8	106.3	139.1	162.1	68.1	147.4
200856_x_at	114.3	118.1	176.9	103.3	139	67	124.5	98.4	114.4	113.4	64.2	99.7	142.1	58.5	39.7	80.5	190.6	115.4	65.7	172.4	135.7	90.7	94.6	97.4	83.8	88.5	59.3	78.3	91.7	72.2	87.3	147.4	82.5	61	139.3	57.9	86.2	78.4	67	134.9	68.8	88.5	102.4	47.2	49.7	81	119.8	53.1	76.7
200857_s_at	198	190	404	250.6	280.8	144.6	348.2	224.7	152.4	146.6	168.8	363.6	374.1	127.3	124.5	137.5	350.8	179.1	139.4	295.4	384.8	155.9	217.1	206.3	159.8	201.6	124.4	170.3	148.9	140.9	146.5	260.3	151.8	151.7	231.6	122.5	134.7	191.9	164.8	255.7	187.3	151.6	111.5	139.5	155.9	185.3	224.3	99.8	176.4
200858_s_at	7480.2	9693.4	8366.6	9756.3	8422.4	6959.8	8177.8	9317.2	5826.1	10352.1	5268.6	7249.8	10704.9	4324.5	4473.8	3702	8020.7	6299.9	7134.9	8795.5	9813.4	7313.8	9798.5	8647.8	4707.4	4283.7	5788.4	4876.6	6741.9	6761.8	7609.6	6608.3	5487.4	5880.7	5941.2	2543	4736.1	6696.5	6010.2	6702.6	6205.8	6200.6	5892.1	6119.1	5812.9	7300.3	8740.4	3864	6468.5
200859_x_at	528.4	413.9	318.4	199.2	337.4	525.9	183.8	221.4	934.7	352.7	286	623.7	609.7	379.5	213.1	256.3	450.6	1211.6	233.4	437.9	364.4	151.1	371.5	119.5	365.5	238.7	108.2	162	187.8	138.5	326.4	738.1	163.2	231.8	242.7	283	99.7	190.8	109.8	463	202.9	200.2	78.7	154.9	590.6	373.2	397.9	129.9	327.1
200860_s_at	553.5	666.9	687	932.6	1173.1	458.9	636.1	665.9	725.6	293.5	473	739.2	981.5	442.5	313.8	361.7	786.8	445.6	528.9	915	881.1	585.9	667.3	550.9	544.6	507.1	401.6	486.9	469.2	516.4	569.6	887.3	592.3	528.3	704.2	272.1	521.8	442.6	474.6	753.3	648.1	533.1	575	489.2	735.4	631.6	923.8	384	475.6
200861_at	242	241.1	286.6	334.5	359.8	194.1	265.3	279.8	279.2	196.6	225.7	326.9	351.3	174.3	164.3	141.4	305.7	194	213.1	363.8	528.4	262.7	387.2	264.4	187.6	235.3	181.4	143.5	155.5	153	168	332.7	246.2	215.7	325.1	81.4	130.7	151.6	146.1	236.5	305.3	210.4	113.6	132.6	226.1	161.1	282.2	129.8	139.8
200862_at	15.6	22.6	26.1	13.5	19.1	13.2	14.9	49.2	17.4	17.2	30.9	34.1	50.6	17	21	26	13.8	10.6	22.5	31.9	37.4	28.5	34.6	15.2	33.7	17.2	16.8	11.7	19.2	14.9	47.6	16.9	20.4	21.6	14.3	24.9	20.2	29.1	9	14.8	25.9	33.5	19.8	22.1	24.9	24.3	29.9	24.6	44.2
200863_s_at	892.3	1491.1	1159.7	2252.2	1556.8	753.4	1704.8	963.2	1091.8	1227	787.1	1170.8	1178.8	627.3	707.5	600.6	1032.7	427.4	753.2	1487.4	1481	936.9	1755.5	1312.1	1015.5	1388.4	1341.6	1078.5	1255.2	1066.7	733.5	1212.8	979	1163.7	863.3	588.4	1734.6	957.2	1252.4	994.8	1073.7	674.2	624.5	511.1	861.7	1125.3	1314.2	457.3	590.1
200864_s_at	172.3	367.5	402.8	358.3	537.2	359.7	305.2	243.6	182.7	254.5	188.3	325.1	234.8	111.7	85.5	83.1	245.4	108	253.7	396.1	448.4	211.9	378.4	272	180.2	239	316.5	274.1	251.3	329	211.4	347	239.9	255.3	182.1	152.1	198.9	423.1	150.6	235	294	191.9	123.9	111.5	181.3	276.3	398.7	113.4	119.5
200865_at	0.6	4.7	0.8	0.2	0.5	0.9	0.6	1	6.5	0.5	7.3	11.7	12.9	0.6	0.7	0.6	10.4	5.4	0.6	0.8	3.3	45.1	4.8	2.7	1.2	0.4	6.3	1.2	2.8	2.9	1.6	7.1	0.8	1.6	2	0.6	0.7	0.3	0.5	0.6	1.6	1.9	0.8	0.9	7.7	0.2	0.6	9.3	0.9
200866_s_at	558.5	1095.4	721.7	722.7	507.5	701.1	764.1	240.9	741.9	829.3	482.7	1224.1	1770.5	464.8	284.6	891.8	837.7	545.7	423.5	606.1	707.2	559.4	547.3	462.9	1237	540	350.4	290.4	329.3	311.1	895.4	942.4	647.5	451.3	655.3	956.1	372.7	537.5	508.9	746.3	592.9	444.5	77	232.8	753.1	443.8	700.9	174	556.5
200867_at	497.3	690.2	419.6	400.5	502.6	273.7	279.1	256	253.6	550.8	143	405.6	264.9	119.9	166.9	212.6	393.4	227.6	262.1	474.7	508.1	249.1	485.1	367.3	217.4	274.3	205.7	252.2	192.9	256.2	277.8	352.8	268.3	245.5	294.3	113.6	199.6	279.9	245.1	347.4	326.2	271.1	220.5	148.5	298.9	293.3	393.9	122.3	161.7
200868_s_at	390.8	740	388.3	326.2	274.1	194	332.6	163.5	334.4	422.4	163.8	410	302.2	138.3	183.7	296.8	303.3	154.6	207.1	496.8	402.9	325.5	590.6	365.9	317.2	329.8	203.4	269.2	245.7	290.2	231.7	282.7	199.3	182.8	252.4	115.1	208.9	231.9	293.5	241.5	352.4	328.9	61.5	189.9	322.2	242.6	456	151.8	205.4
200869_at	12220	14552.5	13070.8	15122.8	13334.5	10839.7	13439.8	12743.8	13103.3	14367.9	11652.1	13075.9	15204.6	6684.1	9180.5	11649.1	12397.5	10511.3	8569.7	12642.2	13280.7	11709.1	15640.5	13834.6	9719.9	8626.4	11086.5	9466.9	12747.7	11680.8	12257.3	9364.7	9968.2	10321.8	9146.8	3610.2	8527	9503.3	11409.1	11926.1	12188.7	10607.7	3198.2	8761.2	9849.1	10640.9	12997.8	7512.4	11120.6
200870_at	972.2	1355	1191.6	1055.8	1490.1	931.8	1104.7	1099.9	745.5	1240.9	872.1	1086.3	1600.5	426.2	231	614.1	1211.6	499.6	892.6	573.9	1175.8	639.2	1593.3	950	913	572	623.6	511.4	774.7	808	974.1	839.6	896.9	721	1316.8	432.4	1079.8	1173.7	590.5	1035.5	876.7	442.8	594.4	611.7	717.7	728.5	1312.4	398.3	530.2
200871_s_at	1293.6	1992.4	1102.5	1437	963.2	1443.6	1946.5	403.9	1377.1	1526.8	948.7	1959	3151.1	1098.7	562.1	1544.8	1498.2	1338.7	931.7	1241.6	1199.8	1042.1	1045.6	679.3	2355.8	1077.2	739.9	592.3	516.1	674.8	1769.9	1548	1459.6	865	1492	2079.9	949.2	966.7	918.4	1543.5	1070.7	886.2	1188.4	602.1	1139.5	901.1	954.1	281.4	802.5
200872_at	126.5	215.9	128.3	215.9	111.2	125.2	172.4	927.1	132.3	241.1	236.3	562.3	751.1	231.4	158.9	225.9	79.9	85	133.5	31	113.5	148.5	1387.7	82.9	520.1	261.4	180.7	188.5	80.9	85.1	122.8	106.4	239.2	111.8	170.3	426.5	90.7	443.3	168.4	204.2	144.3	136.3	239.6	139.6	221.3	330.4	83.7	78.5	12
200873_s_at	961.8	1731.6	3161.5	2798.2	2519.5	2583.1	919.5	2348.4	3181.6	607.7	1972.8	1611.2	7291.7	1522.1	511.6	426.4	2999.1	2135.4	2137.5	2283	2619.4	1231.9	1056.6	1255.4	1078.4	784.4	1698.3	1233.2	1617.5	1785.2	3544.9	2737.4	2286.2	1392.5	2569	824.1	1773.5	1250.7	834.5	2154.7	1382.8	1740.1	3529.6	1539.5	2273.5	1508.8	3920.3	829.4	2002.9
200874_s_at	108.8	205.1	131	133.6	241	86.7	170.4	146.6	131.5	128.6	98.6	151.5	178.9	79.4	106.8	83.6	146.8	158.7	101.9	167.2	210.4	196.8	179.3	133.8	81.2	77.4	59.6	105.1	90.2	105.6	107.6	140.6	124.6	68.2	110.3	50.1	100.1	98.1	102	104.7	138.6	80.6	32	104.3	143.9	79.5	212.2	123	98.5
200875_s_at	747.6	1133.1	811.7	578.7	1597.5	565.2	1086.9	1185	645.9	650.3	653.1	951.6	1111.6	427.2	393.4	494.5	890.2	726.1	471.8	998.6	1136.2	655.7	1042.5	917.6	352.9	516.8	335.1	570.5	478.9	522.7	728.2	700.9	601.3	484.1	548.4	158.6	577.2	494.6	398.8	578.3	681.5	462.3	877.6	735.9	750.2	569.6	1064.7	445.4	487.2
200876_s_at	1584.6	2360.8	2667.9	1368.2	1722.1	801.1	1393.8	1214.7	1470.6	1609.6	977.6	1641.3	1442.7	1028.8	529.7	819.1	2914.5	1463.2	774	1905.8	1929.1	1282.4	2257.7	1845.9	807.8	960.3	869.1	1422.5	1079.9	872	710	2040.1	746.1	1015.6	1662.6	364.8	1379.9	1022.2	868.5	1647.9	1401.6	968.4	1317.1	755.6	1912.9	846.5	1750.5	554.8	1225.5
200877_at	1986.1	2355.3	1769.3	2647.7	2467.3	1364.5	1865.6	2165.3	1671.4	1169.5	1520.5	1857.8	2554.3	799.2	915	1070.4	1983.7	1221	1474.5	1920.1	2334.6	1461.9	2287	1745.9	1265.4	1557.4	1329.1	957.5	1579	1893.5	1742	1533.7	1464.6	1329.1	1488.5	488.8	1964.8	1527.7	1432.9	1623.7	1662.1	1421.8	1491.2	1201.3	1494.1	1557.7	3318.2	850.3	1316.4
200878_at	261.7	146.1	193.8	197.2	281.2	58.4	86.4	91	30.2	49.9	70.6	49.7	767.2	274.5	122	95.2	75.7	97	415	113.6	187.8	97.5	54.2	41.9	87.7	46.9	61.6	41.9	26.5	33.1	1091.1	74	502.6	303.7	56.4	44.9	159.9	19.5	65.2	162.6	173.7	194.7	64.7	78.2	36.2	111	41.7	13	39.5
200879_s_at	18.8	12.5	5.9	26.2	5.7	8.9	13.7	11.5	2.2	3.2	24	16.3	45.2	2.8	18.3	18.1	22.8	28.9	33.2	3.1	9.9	15.9	11.1	5.3	26	19.4	19.2	7.7	17.6	4.1	37.3	4.1	24.5	26.2	11.3	22.1	12.1	8.6	3	16.1	16.5	20.5	8.6	11.8	8.8	8	2.6	22.6	31.5
200880_at	802.2	1128.9	987.4	1291.3	1015.5	650.5	560.5	900.8	625.5	288.7	637.6	763	848.4	314.1	382.6	334.9	734.9	691.7	549.8	1020	1744.8	533.8	788.5	883.6	469.2	644.7	676.4	819.5	746.5	443.4	1029.2	1205	776.2	749.7	772.5	335.5	785.1	688.2	607.6	721.5	795	714.6	617.9	533.5	778.1	551.7	1638	547.4	540.7
200881_s_at	1861.1	2424.6	1716.8	2925.7	1881	1395.3	1096.8	1737.8	1603.6	470.7	1229.7	1581.5	1644.2	911.4	827.8	849.9	1715.1	1792.9	1227.9	2547.2	4018.7	974.8	1601.9	1702.3	1155.6	1334.5	1469.5	1725.4	1435	809.3	1860.7	2663.1	1752.2	1660.5	1578.8	717.7	2652.7	1306.8	1517	1695.9	1978.2	2141.2	1077.4	1645.6	1603	1373.1	3737.3	1341.1	1234.4
200882_s_at	984.1	1535.4	1038.5	820.8	1017	758.8	1043.5	697.3	810.4	1451.8	518.9	1473.3	700.9	463.5	613.2	900.6	937	730.4	537.1	970.7	994.2	969.7	1592.1	938.9	541.9	592.3	487.1	731.6	617.5	602.4	637.3	867.5	674.3	610	772.2	420.7	700.3	822.5	743.4	682.1	901.5	665.8	1082	645.8	723.5	596.2	1302.9	478.4	499.4
200883_at	637.5	1095.1	1176.7	1084.8	989	658.7	583.7	822.2	812.2	560.5	587	1022	1322.2	369.7	285.5	432.4	1081.9	680.4	886.9	1018.4	1022.7	671.2	1052.5	859.4	709.8	630.6	544.7	492.8	625.2	701.1	782.2	1471.1	630.3	503.8	1003.2	229.1	637.1	830.6	611.2	744	697.1	827.1	358	642.8	617.9	789.7	1386.1	290.3	454.5
200884_at	36.3	44	55.4	9.1	21	40.6	45	28.7	16.4	54.4	26.1	55.5	37.7	16.4	29.3	5.9	33.7	27.3	35.1	20.6	195.1	68.4	48.7	49.8	57.1	54.6	22.3	38.3	25.7	35.2	40.2	44	34.1	23.4	35.5	31.6	55.2	37.6	33.5	46.5	34.8	25.1	27.8	45.5	40.8	45.8	20.2	40.8	24.9
200885_at	556.6	322.7	294.8	156.5	150.9	144.6	361.3	172.2	199.1	209.9	143.1	278.1	260.9	104.7	305.7	238.8	181.9	314.2	113.6	192.5	274.3	127.9	528.1	233.9	131.3	192.6	124.8	168.7	119.8	78.5	159.2	220.9	69.2	115.3	131.9	50.8	103.1	98.3	127.7	172.4	126.6	168.9	62.8	116.7	211.1	165.9	151.5	127.2	133.1
200886_s_at	1468	1840.6	1351.8	1408.7	1841.3	816.1	1939	1281.2	1259.9	1621.5	1155.1	1832.7	2271	839	785.3	1034.7	1402.8	845.2	997.5	1362	1290.5	1529	2277.1	1230.8	1328.9	1136.8	764.4	765.3	780.7	573.4	753.7	1423.7	1859.6	768	982.6	892.8	1110.2	938.5	1035.1	1173.2	1732.7	693.5	1336.9	764.8	1108.8	665.6	1304.7	410.3	850.4
200887_s_at	605.3	1406.3	449.8	457.5	1536.1	1333.1	336.3	1308.1	349.2	287.4	1034.4	907.7	837.4	808.2	136.9	690.7	900	200.2	1626.2	623.9	903.7	748.4	650	708.1	813.5	420.8	605	650.3	253.5	1057.6	458.2	596.9	1305.9	492.7	646.2	584.8	270.6	1080.5	295.3	323.5	347.4	242.1	1046.9	228.1	2596.2	609.9	392.7	326.9	243.3
200888_s_at	6105.4	8696.8	7810.8	8952	7074.8	4997	7770.5	7389.7	5805.9	8769.9	4904.4	6387.4	9360.1	3588.9	4880.4	5033.1	7240.5	6378	5670.5	7870.9	8293.6	6334.1	8403.4	7891.6	4365.9	4732.7	5790	4923.3	7527.5	6400.5	7034.9	5957.7	4856.3	5509.4	6518.1	2144.4	4157.9	5742.5	6768	6833.6	7496.7	7547.3	4112.2	5970	5414.3	7706.6	7303.7	5089.4	7599.6
200889_s_at	172.2	233.6	400.8	410.2	222.2	259.8	175.9	221.9	210.9	150.5	110.3	278.7	452.6	285.9	81	89.1	430.2	195.4	292.8	431.8	427.6	162.6	190.2	213.7	223.6	166.1	202.7	228.6	217.9	212.4	220.1	459.1	236.4	188.1	297.7	201.9	329.1	245.9	171	682.8	254.4	275.5	87.2	203.7	469.8	277.8	451.4	89.7	350.1
200890_s_at	95.5	188.1	370.4	304.4	195.3	186.5	159.7	185.2	148.6	98.9	77.2	228	273	253.8	93.4	82	441.7	155.5	185.6	252.7	315.5	163.5	168.6	173.5	152.7	137.4	142.6	193.4	136.2	164	219.3	367.5	256	161.4	301.7	101.6	247.1	199.5	133.9	435.9	184.6	146.7	94.4	150.8	357	194.2	393.6	83.8	253.9
200891_s_at	930.3	1882.8	4066.6	2287.8	2827.4	2065.9	1904.4	2240.5	1706.5	1308.4	1410	2200.1	1990.7	2615	318	556.4	3925.3	2697.6	1874.7	3200.4	3010	1628.3	1534.2	1843.5	1450.7	1498.8	1708.8	2016.6	1918.6	1694.7	2263.7	3541	2633.1	1737.6	2850.4	1913.2	1916.1	2003.6	1021	3659	1693.6	1182.1	2798.7	1255.6	2902.2	1466.5	2770.1	799.6	2422.7
200892_s_at	842.7	1496.2	1377.7	1059.8	1230.5	761.7	767.4	920.4	797.4	961.7	851.7	1260.1	1025.1	501.5	412.6	461.6	1188.2	979.8	1248	1511.4	2158	873.1	1687.5	1282.4	1068.2	786	969.2	1143.6	788.9	918.6	1133.2	1135.7	693.6	822.8	800.2	290.7	1186.4	1136.4	769.6	1433.9	1368.1	1391.3	333.6	1505.5	750.7	790.9	1432.7	1025.6	709.6
200893_at	2369.8	3745.6	3205.8	2861.4	3549.7	1578.1	2340.8	2580.7	1972.9	2137.4	2055.2	2638.4	1969	1199	941	1130	2678.6	1816.9	2125.9	3473.6	3964.9	2076	3055	2626.7	1646.8	1964.7	1774.5	2439.4	2186.8	2211.7	2309.9	2575.6	2008.9	2134.1	2111.6	799.4	3006.5	2157.7	2073	2788.1	2638.9	1573.2	1958.5	2235.6	1921.6	1676.4	3050.3	1567.1	1730.7
200894_s_at	215.6	144.7	138.9	44.1	9	32	98.3	64.6	68.1	29.5	49.1	62.6	54.5	41.5	201.3	78.3	108.1	4.7	34.1	49.6	108.2	154.6	127.5	282.9	46.6	84	69.5	8.8	73.6	15	15	70.1	154.8	23.8	47.4	38	92.4	27.4	75	98.2	33	72.7	23.7	28.8	32.9	24	84.4	41.3	45.4
200895_s_at	567.4	378.3	195.5	135.3	59.2	95.2	310.7	211	106.9	95.9	119.1	187.2	169.5	150.9	593.1	144.7	212.3	73.8	139.7	111.1	242.3	183.6	236.6	559.6	131.4	217	141.4	60	253.6	72.1	52.3	164.7	421.7	64.1	141.4	119.3	130.8	83	255.8	227.5	140.5	170.4	171.5	105.5	88.1	95	194.7	93	98.7
200896_x_at	1095.7	1405.4	773.3	879.1	1439.3	576.9	1381.1	1118.4	679.3	1223.3	1623.9	1495.9	1360.6	398.8	705.2	688.3	591	434.6	1463.3	856.1	941.2	1021.8	1265.9	759	1118.3	1100.6	641.9	665.7	496.1	788.2	687.7	477.2	1192.7	810.1	627.2	888.5	1025.7	1101.5	593.1	778.8	870.3	718.6	318.8	679.4	489.3	571.1	883.9	458.6	562.8
200897_s_at	20.3	140.7	30.8	47	36.5	14.5	23.3	8.9	17.1	11.8	16	18.2	502.7	24.2	13.5	16.8	30.4	6.7	10.1	17.4	43.7	14.3	19.7	6.3	35.1	11.1	9.9	21.8	9.3	8.7	78	7.9	26.4	18.9	94.9	34.5	14	17.8	21.3	40.4	1.1	12.8	66.5	0.8	41.3	22.9	22.2	1.6	21.2
200898_s_at	245.1	390.2	292.1	490.6	216.6	208.3	154.7	191.1	273	158	216.5	291.7	422.3	182.3	191.3	117.7	374.1	184.5	338.9	418.8	442.8	311.5	466.5	390.1	387	205.6	210.6	268.6	154.5	165.4	224.5	334.2	194.1	287.9	284.3	211.9	225.2	161.5	306.6	421.1	413.1	396.7	150.3	342.2	324.9	312.2	430.4	330.1	173.3
200899_s_at	503.4	668.6	749.9	1180.2	791	699.6	556.1	713.6	549.1	516.1	473.5	820.6	861.1	588.2	436.9	253.4	797.4	450.4	868.6	782.5	1197.2	684.9	708	710.7	582.8	618.9	540.7	562.7	458.9	515.6	646.3	900.4	701.9	638.9	743	519.1	353.6	477.1	811.2	835	774.1	651.4	942.4	639.4	704.9	844.7	942.4	565	500.4
200900_s_at	373.6	427.8	296.8	307.8	262.1	179.1	457	218.1	327.9	470.7	204.1	358.5	488.8	131.5	214.1	362.6	328.9	107.6	235.4	120.1	288.7	502	582.6	451.5	266.6	142.1	165.4	166.1	269.9	239.8	187.6	256.2	230.1	244.7	255.1	148	225.5	331.3	348.7	268.9	328.8	246.1	16.4	100.9	277.3	284.3	467.9	78.3	212.9
200901_s_at	480.4	513.4	400.3	489	409.9	304.3	563.2	377.7	348	697.9	282.8	447.6	686.6	229.3	292.5	418.2	362.9	266.9	351.4	254.8	485.2	565.5	705.2	475.9	370	280.3	296	181.7	316.8	325.1	321	314.8	301.3	325	337.8	244.8	290.5	367.7	352.8	372.1	392.3	306.7	196	148.4	350.4	414.8	441.7	147.7	336.9
200902_at	1807.9	1719.3	1868.2	1736	2206.6	1767.2	1526	1819.9	797	1227.8	1017.9	1957.6	1640.9	841.5	551.9	468.4	1556.5	627.7	1455.1	2070.6	2714.3	1260.2	1391.8	1413	1076.9	1011.9	1110.1	1485.1	1220.2	1922	1234.7	1359.8	1236.5	1017.1	1160.2	514.8	1190.5	1598.8	1017.9	1278.2	1348.6	1275	637.3	1034.9	971	1451.9	1983.3	666.2	772
200903_s_at	306.4	348.6	231.7	341	519.5	154.9	421.2	498.3	299.9	399.4	277.5	368.4	578.5	82.6	195.7	188.2	321.7	181.6	198.6	270.2	368.2	276.9	424.9	261.9	168.7	155	115.9	116.8	295.2	286.7	332.3	175.6	270.3	279.9	160	50.1	270.7	256.1	157.5	168	277.7	180.6	85.3	186.8	251.2	168.1	324.7	96.6	178.3
200904_at	1638.1	2103.9	2261.7	953.4	1127.5	1222.5	2113.4	735.6	1529	1775.1	616	1875.7	1454.4	1619.8	668.2	1543.2	1926.6	2545.7	534	1413.6	1336.9	1222.4	1246	1571.2	1134.2	1003.6	1091.3	939.7	778.1	904.3	773.4	2114.9	1026.2	701.5	1591.7	1004.2	253.5	1039.8	1081.6	1405.7	956.6	1487.7	1590.5	769.2	2061.3	2011.8	846.2	760.2	1051.9
200905_x_at	3944.7	3944.9	4123.7	2197.3	3135.2	2309.4	3979.2	2282	2937.3	3456.4	1647.6	5445.6	2561	2667.8	1417.6	3183.7	3676.3	4454.4	1289.8	3038.3	3340.6	3452.9	3715.3	3595.6	2686.8	2011.5	2113.4	2680.2	2028.7	1795.2	1444.7	4468.9	1912.5	1665.3	2638.7	1997.8	1358.6	2160.1	2128.9	2460.9	2141.3	2814.6	2887.9	2436.3	3658.4	2920.8	2057.2	1839.5	2584.2
200906_s_at	6.7	42.5	8.4	9.3	9.6	7.1	7.2	2.2	14.6	6.4	1.5	12.1	67.8	19.3	4	14.7	1.5	4.3	11.7	11.7	25.9	20.3	6.4	3.1	21.6	3.3	13	9.5	4.5	22.3	25.3	8.5	10.6	12.2	9.9	13.9	2.3	3.5	2.5	26.6	14.4	12.8	2.1	2	19.1	16.3	3.1	15.4	30.5
200907_s_at	7.4	95.1	22.4	37	23.3	6.3	19.9	1.8	0.6	10.6	3.8	3.8	327.5	2.7	2.8	11.4	2	1.1	7	9.8	38.6	12.4	12	11.4	9.7	1.3	18.9	3.9	2.2	15.7	48.5	12.8	11.5	2.7	57.3	33.4	5	2.2	22.6	24.3	1.2	2.7	1.2	3	20.5	4.3	1.5	1	1.8
200908_s_at	22.7	64.5	54.5	62.4	37.4	41	39.1	34.9	21.6	49.6	38.5	42.5	83.4	10.5	17	15.1	41.9	48.9	55.5	46.7	56.8	68.8	66.8	68	41.1	23.8	64.6	37.9	30	51.5	32	20.3	31.8	49	59.5	44.8	47	65.6	23.2	38.7	30.6	59.5	41.5	41.3	18.8	43.3	57.4	19.6	35.6
200909_s_at	11612.5	13550	10330.9	13941.2	12842.1	9669.7	12097.3	10610.2	10915.8	13902.3	9362.3	11397.8	12158.4	5617.5	8042.4	10813.4	10492.7	9255	9209	11310.5	12797.2	8672.2	14201.8	12513.9	8863.7	7009.4	8504.5	8891.9	10965.9	9840.5	10030.6	8538.3	7481.7	8876.9	7685.3	4084.2	7015.4	8650.1	9484.6	7938	9360.1	8930.5	8531.9	9653.7	7901.6	9885.1	11741.7	6449.3	8436.1
200910_at	1429.6	1687.2	1118.2	1164.9	1641.3	874.6	1465.7	1542.1	863.3	1286.2	871.2	1637.2	1282	488.7	961.4	777.2	1382.1	1050.9	765.3	1147.7	1207.2	933.1	1894.2	1388.2	816.5	882.8	664.5	653.8	801.4	882.7	837.5	969.2	923.9	791.1	858.4	222.8	1085.3	783.4	693	848.7	940.6	627.5	1208.9	672	848.9	644.8	1835.9	522.1	739.2
200911_s_at	630.8	740.6	581.6	211	225.2	569.9	179.4	351.2	360.1	247.1	250.3	792.9	486.3	301.1	254.1	304.4	447.6	555.6	223.2	545.9	729.7	719.9	643	689.5	432.7	424.6	386	503.8	414.7	255.3	507.1	439.8	359.9	215.2	402.9	469.8	438.8	477	416.7	393	456.2	818	450.3	247.4	543.8	377.9	414.4	347.2	290.6
200912_s_at	4307.8	4705.2	4594.1	6619.6	5279.8	4179.6	4901.8	4405.8	4554	2614.2	3535.5	4916.5	4911.6	2166.4	1822.7	2127.8	5097.7	4064.6	4684.8	5452.7	7481.7	3479.9	4946.9	4347.1	2841.9	3451.7	3640.2	4117.9	3951.4	4123.4	4993.2	4003	3434.1	3286.1	3718.7	1358	3720.3	3587.2	3846.8	5312.6	4119.2	3695.6	2141.3	3753.8	3570.3	4188.2	5675.9	3322.2	3598.2
200913_at	316.5	249.3	190.9	208	359.3	125.5	206.8	221.3	231	294.1	227.3	242.4	309	124.6	213.4	135.8	164.2	71.8	151.1	293.1	224.1	207.1	425.1	232.2	193.8	172.4	119.8	175.5	138.2	119.7	129.3	151.1	205.5	140	176.8	98.8	152.7	129.5	170	209.4	231.5	155.9	111	130.8	177.1	125.8	155.8	103.3	135.7
200914_x_at	162.4	267.5	374.5	516.5	543.7	508.6	185	972.4	183.7	226.1	150.2	260	910.3	311.7	60.1	79	496.3	724.8	518.6	1087.2	949.9	193.6	110.1	173.4	98.6	124.4	254.1	429.3	305.2	349.7	392.1	961.6	273.8	209.2	519.2	295.3	181.3	251.8	169.1	547.8	336.9	323.2	408.6	378.3	232.3	424.9	407.8	296.4	580.1
200915_x_at	258.9	296.8	515.1	980.5	913.6	569.7	212.8	1617.2	646.9	174.8	285.9	339.6	1826.4	648.6	111.6	131.1	946.2	939.2	816	1237.7	1290.3	259.7	217.2	287.6	190.2	176.5	438.6	667.6	523.6	544.3	606.2	1326.2	453.7	368.3	685.8	312.1	363.6	333.2	224.4	815.3	554.9	535.8	1215.3	577.6	482.6	650.9	666.3	406.1	829.9
200916_at	1761.6	594.2	440.1	524.5	995.2	792.4	275.9	1002.1	895.8	2094.7	1418.1	1490.9	2390.4	230	489.2	422.5	755.7	581.5	1055.5	404	1172.9	239.2	2869	167.7	1198.7	906.4	282.5	819.8	168.2	757.9	852	769.5	423.1	637.6	363	898.5	301.5	1062.8	391.1	574.6	3503.5	939.6	116.8	409.2	699.7	1538	1294.2	218.4	267.1
200917_s_at	122.3	119.3	97.8	103.1	74.5	71.5	154.2	56.3	108.5	129.4	59.6	140	140.4	102.9	132.7	81.5	127	34.7	114.2	75.5	111.9	99.8	176.7	100	93.5	93.7	80	46.8	39.3	45.1	56.6	77.5	52	59.7	55.1	30.5	56.2	109.4	122.2	122.8	180.5	88.6	0.9	83.7	165.9	79.1	135	52.1	71.2
200918_s_at	563.1	645.3	504.3	529.6	655.4	372.4	781.9	429.7	534.1	631.8	471.4	601.7	627.8	438.7	414.5	578.2	518.9	335.8	423.9	510.9	472.7	597.5	782.7	501.8	447.3	489.6	389.1	379.4	277.8	322.1	375.5	357.1	375.7	391.6	341.9	279.7	242.5	419.5	442.5	416	732.6	278.5	167.7	187.5	557.4	387.1	521.3	197.6	261.2
200919_at	601.5	886.1	598.7	411.1	669.2	263.8	1067.5	413	407.6	591.5	504.9	785.9	754.2	228.5	357.9	471.6	494.1	268.9	311.3	847.4	488.9	605.7	625.7	407.4	414.8	341.2	250.1	342.3	253.9	262.1	272.8	360.8	295.1	227.7	354	413.2	260.2	256.9	325.4	356.6	328.7	286.4	165	249.5	330.5	342.5	420.2	211.9	277.2
200920_s_at	5313	3490.5	4327.5	3067.4	5117.4	1994.9	2597	2390.6	2913.5	3243.3	3473.2	5725.1	5323.2	2283	2613.6	3005.5	4532.6	5003	3829.8	3276.7	4606.8	4379.3	5107.4	6330.5	4164	2062.4	2592.8	3406.2	2464.7	3489.8	1686	3583.8	1161.3	4127.6	3539.1	1764.1	1739.8	2375.9	2923.1	3326.2	4209.2	4818	1553.5	3595.6	2293.2	2724.5	3232.5	4103.9	1022.3
200921_s_at	3238.1	2364.9	1889.5	1746.8	3150	1010.3	1900.4	1641	934.1	1994.4	1716.4	3614.6	3830.4	731.2	1452.7	1343.9	2227.4	870	2997.4	1727	2024.4	2020.3	2652.9	2714.2	2282.8	1279.6	1378.5	1152.3	1134.6	2004.6	645	1335.4	964.8	1593.4	1811.5	1421	849.5	1942.5	1642.3	1379.2	1753.5	1656	1139.8	666.4	1115.6	1840.7	1408.3	986.1	513.4
200922_at	211.1	194.3	108.4	196.7	135.5	124.3	293.9	92.1	117.7	219.3	105.1	165.8	242.8	69.9	86.4	148.6	127.2	85.9	96.5	233.9	117.3	88.6	198.7	136.3	68.6	72.9	53.1	88.4	89.5	69.1	91.3	83.8	75.1	73.6	46.8	35.4	55.3	51.1	80.6	87.7	136.8	107.9	13.2	70.4	119	71.8	144.8	64.3	75.7
200923_at	310.8	898.2	488.8	455	867.6	319.8	696.4	292.7	976.5	333.1	338.6	116.1	220.9	645.9	118.7	392.6	619.5	524.5	327.4	697.8	593.4	64.5	769.7	132.5	118.7	339.8	141.3	165.3	38.5	270.1	146.5	858	424.1	596.6	239.4	15.7	262.3	117.9	91.4	591.2	609.4	25.3	192.7	80.1	1279.8	159.6	584.5	219.8	487.7
200924_s_at	138.2	227.6	211.5	134.7	247.4	112.6	205.7	69.3	133.7	193.6	97.1	152.5	152.1	123.8	108.2	108.9	228.8	115.8	194	156.4	222.5	200.6	122.9	109.3	81.4	93	59.1	124.3	83.4	68.2	152.2	225.5	172.8	157.8	98.3	33.5	181.4	142.1	61	120.2	211.3	95.3	50.1	112.4	115.4	94.9	229.9	32	89.5
200925_at	3536.5	5125.1	3194.9	3281.6	3033	1598.1	4138.4	2037.1	3079.6	5256.7	3160.1	3855.8	4122.6	1711.3	2014.2	2562.4	3344.2	1850.8	3012.8	3200.8	3374	2987.9	6206.3	3395.4	3190	3224.1	2588.4	1874	1978.2	2106.7	2525.1	2683.5	2430.1	2233.9	3752.2	1711.2	2762.1	2889.4	2559	3258.7	3471	2180.7	1717.3	2270.9	2825.4	1946.9	3561	1109.5	2027.3
200926_at	11260.6	16314.9	12775.3	17084.1	13358.1	14251	15088	15550.6	13217.7	14577.4	13552.2	13926.2	17705	9377.6	8297.2	11931.5	14053.9	12004.6	15719.2	14838.5	15871.7	13200.5	14920.5	14937.5	13253.1	10699	13276.4	11884.5	13251	14106.3	14292.2	14538.6	11751.2	12785.9	14195.9	8411.7	9696.5	12458.9	12478.3	14508.8	12162.3	12678.6	11717.2	14616.5	11964.1	13480.6	14540.6	9870.4	12782.2
200927_s_at	369.8	685.3	371.3	434.2	395.3	284	380.6	260	372.1	443.9	209.3	365.5	490.1	151.2	265.2	355.6	302.1	129	361.9	542.4	557.6	299.2	726.4	459	219.2	376.8	251.6	246.4	269.7	230.2	298.1	450	265	221.9	250.4	137.1	224.3	226.3	381	281.1	334.5	347.4	38.8	183.7	437.4	296.4	574.6	153.4	188.5
200928_s_at	29.1	42.4	35.6	46.5	23.4	29.2	50.4	26.1	27.2	24.5	12.9	37.8	17.8	13.3	33.3	21.7	27.4	37.7	28.4	54.9	105.7	34.1	74.7	30.6	21.8	28	26.5	27.1	35.9	7.7	19.1	33.9	13.6	17	20.2	14.8	16.8	18	27.5	20.9	30.7	22.1	31.1	30.5	34.1	27.8	42.1	25.5	20.1
200929_at	296.4	494.8	383.4	333.1	234.8	344.1	369.1	152.8	300	364.5	189.3	449.4	490.7	539.1	190.1	262.5	564.5	178.4	251.5	347.7	333.1	282.7	642.3	373.1	306	271.3	180.8	309.3	164.2	180.7	204.9	615.1	228.7	204.3	319.8	114.7	245.4	265.2	275.9	588.1	354.1	222.7	132	112.8	623.8	266	515	106.9	316.6
200930_s_at	8.5	7.5	10.5	4.5	4.1	0.8	9.9	20	2.1	10.2	4.4	1.3	8.5	23	1.9	6.7	1.5	2.2	10.1	21.3	32.1	85.9	1.3	22.8	3.7	17.2	1.9	2.2	16.5	19.3	10.2	13	2.7	8.9	7.2	2.5	2	1.5	18.5	1.1	20.1	19.9	1.6	3.9	4.3	21.7	11.3	0.8	1.6
200931_s_at	381.9	524.2	426.4	436.8	331	153.8	281.5	122.6	322.9	210	270.3	394.2	381.1	198.5	232.1	238.2	231.4	286.3	155.5	428.3	545.4	842.7	402.4	342.3	361.3	307.1	137.6	146.4	323.9	147.5	290.4	643.4	543.7	257.4	209.9	530.4	122.3	385	229.4	290.8	378.8	422.2	229.5	171	362.1	530.1	282.5	202.4	242.2
200932_s_at	527.1	399.8	506.4	426.9	418.7	276.3	502	323.9	430	530.8	176.6	360	476	250.7	292.6	313.4	379.8	363.1	187.4	498.6	519.8	290.2	599.7	418.8	189.2	253.4	208	303.2	186.7	211.8	328.9	328	251.5	257.7	367.7	154.7	180.7	216.5	291.5	431.3	428.8	346.6	352.3	262.5	344.8	302.4	407.5	194.8	182.3
200933_x_at	9848.1	13960.8	12370.5	13137.6	10908.5	11503.1	11323.1	11092.2	11346.5	12974	10359.4	11894.6	14165.2	7817.4	6358	9692.7	13063.4	11758.6	9432.3	12268.2	13601.4	8559.1	13060.9	11241.2	8448.4	7870	9690.2	7234.9	10889.3	10291.1	11514.5	10840.9	9553	9381.1	10274.3	5976.2	8016.6	9783.8	9756.4	12399.3	10331.4	9261.5	10241.4	8333.7	9816.4	9889.3	11649.8	7122.2	12623
200934_at	380.4	814.8	2195.7	2170.1	2570.1	921.9	373	1755.8	1595.5	459.6	909.6	890.6	1899.5	1072.9	185.9	178.2	3121.1	1559.5	1287.6	2951.5	2633.3	620.5	482.3	683	587.3	416.7	755.6	1553	1537.1	982	1771.9	2633.3	1608.1	798.8	1753.5	958.5	1313.7	621.2	629.8	2600.6	947	987.3	1897.3	1005.6	1364	1162.5	1827.9	674.3	1811.6
200935_at	68.5	162.6	77.6	67.2	90.5	49.7	91	81.5	87.3	109.1	58.1	171.5	189.5	80	131.1	61.7	109.5	59.3	72	200.4	73.9	125.6	105.4	96.5	87.6	60.1	42.1	32.2	30.1	32.6	39.9	37.5	40.9	36.7	41.5	30.9	32.4	42.7	34.7	73.2	113.5	55.2	15.8	79.5	85.9	31	88.6	31.4	107.4
200936_at	8433.1	8564	8162.9	7210.9	8296.3	8730.5	8455.1	8700.4	8676.3	9566	7119.2	7704.8	8448.1	5191.1	4094.9	6506.9	8037.2	6297.5	5654.1	7503.1	7705.6	6529.7	9736.4	7867.2	4619.9	4831.1	5280.6	4829.3	8188.8	6600.3	6151.3	5602	5217.1	5621.4	5057.1	1969.8	4277	6342.8	5358.8	5965.6	6423.5	5798.9	4707	5042.1	5309.5	5955.5	8552.7	3548.8	6317.2
200937_s_at	4745.4	7052.8	5560.3	6723.1	6378.3	3756.4	5143.4	6932.8	4763.6	4991.1	4320	4692.9	7486.6	2217.8	1985.3	3277.8	4789.6	4065.3	3827	6541.7	7247.7	3621.9	6088.3	6179.7	2794.4	2451.5	4192.6	3946.7	5795.7	5586.4	6238.7	3980.2	3632.8	4018.6	3538.1	1314.3	3146.3	4504.3	3528.2	3759.4	4451.2	5026.8	2948.3	3304.9	3492.6	4886.1	6378.4	2663.9	3732.1
200938_s_at	7	2.6	4.9	2.5	4.7	1.9	2.6	16.9	3.7	2.4	1.1	1.7	1.7	20.9	45.7	6.1	0.8	2.4	3.9	1.1	1.9	116.4	3.1	2.2	2.9	2.1	0.8	16.1	2.2	2.7	2.2	0.8	1.2	1.4	1.8	3.6	1.3	13.1	2	3.2	2.5	6.7	0.7	2.3	1.1	16.6	4.8	1.3	11.2
200939_s_at	17.2	26.1	22.5	25.1	47.4	2.3	33.7	30.3	14.2	10.8	2.9	16.9	53.2	5.6	16.6	2.2	8.8	17.1	1.6	11.4	2	16.6	3.1	9.9	2.7	6.4	11.3	17.1	5.3	7.2	2.8	17.9	1.3	9.5	13.7	20.7	2.3	3.3	2.1	9.2	16.2	2.4	2.8	4.7	17.1	10.3	2.1	2.8	19
200940_s_at	192.7	287.5	254.1	340	445.5	99.6	403.8	291.1	171.1	226.8	200	328.4	264.6	123.9	94	163.9	235.3	184	163.4	294.3	196.5	156.9	227.6	171.1	156.8	131.4	219.1	111.3	153.9	211.5	261.4	112.7	121.5	183	153.4	147.6	123.6	163.4	107.6	236.5	199.3	164.8	102.7	123.1	258	245.7	119.8	117.1	132.6
200941_at	386	519.1	439.1	295.4	263.8	279.2	271.1	349	351.9	214	204.6	402.9	474.9	182.2	160.9	148.2	413.1	259.7	178.3	388.4	467.9	349	480.5	348.1	362.1	235.4	142.9	348.1	266.2	272.9	336.9	514.3	276.8	246.1	439.7	163	246.8	344.2	218.4	298.7	441.5	190.4	425.5	281.7	425.2	273.2	520.6	205	233.2
200942_s_at	846.3	1469	595.5	1056.2	718.9	463	1014.9	474.9	520.7	1020.1	587	1047.8	1015.9	229.1	550.7	738.7	884.4	322.2	631.3	957.2	764.6	575	1344.6	794.3	716.2	620.9	454.4	656.1	531	587.8	453.1	947.9	404.3	598	899	335.1	511.9	644.5	673.9	458.3	776.2	283.4	287	457.2	710.9	542.7	1016.9	265.4	389.1
200943_at	2544	3646.6	5546.2	2280.4	3762.4	3657.1	2778.5	2025.5	1140.3	3092.8	2576.6	3390.8	3585.7	2507.1	2281.9	978.1	4801.8	1353.9	2288.9	5016.5	3500.2	3319.3	4230.6	2529.1	1140.8	1340.2	1314.2	1657.3	3255.8	2337.3	4093.2	2452.6	2091.4	2628.2	2511	1286.4	2636.5	3235	3024.2	3225.7	1724.2	4533.3	3346.1	2537.5	5346.7	2263.5	4414.1	1798	4977.6
200944_s_at	2298.1	5797.1	5473.5	3174.7	3693.8	3517.2	2180	2764.8	3949.5	4001.8	2152.5	3143.5	3409.9	2499.6	2068.6	1789.9	4648.4	2594.6	2293.5	4314	4221.4	2910.9	3972.3	3456.1	2305.1	2915.8	2204.2	2882.6	2449.1	2204.2	4105.8	4000.3	4018.6	2366.5	3921.5	1440.4	2635.8	2825.8	2949.5	4076.7	2649.3	3544.4	3837.4	2143.8	4350.4	1929.9	4455.2	1442.5	3519.2
200945_s_at	888.2	1201.6	1236.6	808.6	1041.6	553.6	813.1	786.7	550.2	488.6	557.6	982.6	1037.5	607.5	305.5	466	1305.5	546.8	519.6	911	1064.6	564.8	852.6	750.3	553.2	637	501.9	427.1	458	590.8	698.4	910.9	677.4	495.2	832.2	326	274.4	647.7	434.2	1059	701.2	629.9	584.9	501.5	817.6	499.1	876.8	391.1	551.3
200946_x_at	215.9	343.2	205.4	207.3	166.5	219.8	248.3	253.4	284.5	238.6	241.1	278.4	291.6	170.8	161.7	132.5	288.7	104.6	177	222.2	178	167.5	483.8	223.3	235.7	167.9	133	118.2	142.2	164.2	276.7	282	245.5	218.5	179.6	55.1	171.8	215.7	161.4	252.7	331.7	169	40	134	226.8	218	328.4	78.5	173.5
200947_s_at	227	418.8	265.4	205.7	296	291	334.7	303.6	344.4	330.6	280.7	328.9	322.6	226.1	178.1	194	360.6	200.6	267.9	296.4	223.1	329.7	535.2	257.3	238	203.5	182	163.2	148.6	215.5	299.7	379.2	304.2	299.4	204.5	120	277.5	303.4	168.9	313.7	425.6	173.4	167.7	174.3	347.7	239.4	379.5	133.7	229.9
200948_at	648	912	506.7	310.8	351.8	337.7	700.9	249.3	321.7	594.1	219.6	442.3	396.9	178.4	418.9	380.8	431.7	220.6	439.7	259.3	536.5	671.2	633.3	589.3	371.8	387.1	332	188.7	278.7	232.9	185.6	325.6	363.4	251.8	534.3	213.7	205.1	329	315.1	434.8	347.9	505.8	52.3	155.3	441.1	230.9	399.8	209.5	289.4
200949_x_at	8276	9994	8524.4	10062.1	8424.7	9125	8655.8	8200.5	8402.9	9503.7	6999	9258.1	10583.2	5759.8	5368.1	7685.8	7781.5	6612.7	6195.6	9011.7	10272.7	7371.6	10509.5	9461.7	6263	5890.6	6895.8	6913.9	8592	7584.6	9086.2	6901.5	6369.8	6931.2	6469.2	3002.2	5410.6	6055.6	7311.9	7190.2	6912.7	7249.6	7162.6	7524.9	6289.3	7372.8	8514.3	5026.1	6652.1
200950_at	334	742.5	296.5	338.4	332.8	156.2	587.9	226.1	302.8	409.6	347	373.4	379.2	175	257.2	385.5	275	117	176.5	298.1	271.4	277.5	392.6	214.4	274	207.8	177	141.4	178.3	232	179.8	157.7	225.7	158.1	213	149.9	249	298.4	263.2	179.5	294.3	112.8	66.8	253.2	372.2	282.4	339.4	110.5	162.4
200951_s_at	345.4	178.3	197.7	42.2	64.7	98.1	429.9	73.5	203.3	100.7	11.7	35.4	36.2	48.1	88.7	185.9	141.9	109.2	38.2	35.3	150.9	104.5	201.8	98.4	21	57.5	158.7	59.6	48.3	40.3	65.7	140.5	48.7	56.5	217.6	29.4	46.1	70	75	181.4	57.6	69.2	67.9	4.3	183.3	49	203.3	48.1	64.5
200952_s_at	219.9	180.6	232.9	79.1	64.7	98.4	809.3	99	237.2	93.7	17.2	33.1	43.2	61	108.6	154	176.3	117.3	68.6	59.7	211.9	117.6	307.7	136.5	39.9	95.6	199.3	65.8	69.3	53.5	102.9	139.6	76.4	83.7	293.5	41.9	26.8	70.5	90.6	241.4	120.7	121.1	9.6	17.6	163.5	50.6	316	58.4	89.1
200953_s_at	3941.4	3089.8	3605.3	985.5	1601.1	965.6	5222.1	915.1	2385	1722.9	134.2	330.4	533.1	900.9	970.7	2233.4	2301.5	1924.7	1170.5	778	3809.8	1058.6	3917.3	2671.6	259.6	1599.2	3095.9	1396	723.8	508.3	1966.4	2017.8	923.2	971.1	3709.1	360.9	298.7	941.7	906.7	2375.5	1309.4	1074.5	1252.9	66.2	2403.7	814.8	2781.1	668.1	904.8
200954_at	394.3	480.2	334.4	349.2	257.3	336.3	501.5	276.4	275.4	355.4	710.2	360.6	599.8	167.3	333.2	296.6	226.2	198.9	1057.9	310.5	346.1	525.5	328	359.8	735.4	405.5	442.5	266.4	226.4	334.5	404.6	418	576.4	249.4	448.7	671.2	184.2	557.4	361.1	443.1	439.7	608.2	67	181	303.1	294.8	266	195.5	259.3
200955_at	491.4	506.6	667.3	584.2	761.9	384.5	422.6	671	565.9	246	452.1	638.1	648.1	396.5	260.8	299.3	650.3	279.8	347.2	615.6	746.3	563.6	602.6	505.4	378.2	347.7	282.2	336.5	466	386.4	406.3	486.3	426.8	431.9	502	228	513.9	319.4	292.9	504.4	577.4	347.3	434.4	435.7	468.9	436.6	637.7	246.9	363.7
200956_s_at	341.3	570	438.5	260.7	639.3	192.7	311.8	364.7	284.6	320.9	193.8	392.9	220.8	150	104.3	173.1	394.9	176.5	113.8	461.7	428.3	237.9	448.9	381.5	161.9	168.3	104.7	240.9	279.1	186.7	151.4	353	230.3	233.3	208.3	32.3	292.3	173.1	194.4	235.8	332.8	166	20.2	220.5	228.4	141.4	394.3	111.8	198.1
200957_s_at	352.2	679	539.7	353.9	771.7	201.5	429	462.2	352.7	409.2	234.7	416.5	390.5	191	227.9	204.7	446.6	200.2	191.9	477.7	442.6	312.4	557	395.6	180.8	227.7	142.2	297.1	289.8	224.9	240.1	386.5	318.4	242.3	287.1	92.6	364.3	196.2	236.8	251.7	363.6	178.2	298.8	186.8	264.8	173.4	370.6	190.4	233.6
200958_s_at	554.8	674.5	895.5	1229.3	650.3	1235.4	784.5	1190.5	785.5	461.1	807.7	1240.4	2727.6	853.3	311.1	328.4	955.6	393.9	1015.6	858.6	877.7	637.3	577.1	274.5	1637.4	614.5	578.7	537.1	836.3	970.8	966.8	928.7	1029.2	697.9	869.4	3285.3	911.9	1183.8	579.6	1060.3	81.2	367.4	1052.2	690.2	697.5	1197.8	742.5	220.4	822.7
200959_at	292.4	828.7	363.3	358.7	631.6	277.4	558.8	531.5	372.2	328.2	409.6	530.7	586.4	231.4	269.2	301	445.8	265.7	385.8	754.7	813.4	644.1	1032.1	626.1	475.3	270.1	259.5	467.7	346.8	316.2	234.1	506.3	367	326.9	455.4	158	491	403.4	621.4	440.9	779.7	607.1	102.9	633.4	726.1	434.5	694	512.3	221.2
200960_x_at	1581.2	1989	1068.1	1394.4	1532.4	528.6	1672.3	876.8	908.7	1082.9	1241.9	2795.4	1133.6	390.2	856.4	936.9	1097.1	400.6	400.1	1072.5	1183.7	816.3	2106	1275.8	962	924.7	689	531.9	1306.6	505	950.4	1179.8	963.5	843.9	746.3	468.4	1173.3	984.7	843.3	616.2	1085.7	504.7	868.1	1034.4	848.4	684.2	1265.4	296.9	476
200961_at	718.6	835.6	551.2	518.7	712	324.3	619.6	390.8	480.2	682.2	404.7	567.2	662.5	249.2	326.4	493.3	551.8	217.7	315.9	502.8	530.9	564.1	582.2	465.2	243.9	421.5	371.9	356.9	287.7	275.4	351.1	687	453.2	280.1	511.4	240	377.7	382.8	357.5	380	434.7	168.5	425.3	225.7	338.1	300.6	550.2	174.4	249.4
200962_at	628.5	954.6	535.3	627.2	508.8	264.7	947.3	584.7	489.6	630.3	785.4	288.5	687.6	214.4	200.5	215.5	652.2	223.2	382.7	522.1	596.6	98.6	571.7	459.6	304.1	442.3	577.4	422.1	859.8	167.3	730.5	465.3	614.3	219.6	585.9	51.7	271.2	546.5	510.7	582.1	281.2	708.3	127.9	431.2	541.2	953.5	917.5	161.8	478.9
200963_x_at	10481.5	15585	12952.8	16498.7	14156.5	12789.9	14452.2	15830.4	13471.5	14644.2	13248.4	12538.8	17613.7	8402.4	8474.4	11178.4	13873.6	12482.5	13305.2	13256.1	15796.3	11473.2	13992.6	13009	11670.4	9313.7	12869.3	9485.8	14434.2	14062.8	14682.6	11237.5	10861.5	11122	10832.7	6863.1	9762.8	11572.7	10547.9	12942.9	11394.1	11834.7	11445.8	10786.4	10975.6	12376.8	13870.9	7610.8	12292.8
200964_at	1119.6	3164.3	1829.7	814.7	1087.2	905.8	1061.5	690	1621.3	2753.2	614.9	1405.2	935.3	946.2	767.1	783.2	1983.8	1757.6	408	1660	1245.1	820.9	1586	941.7	570.7	697.6	548.5	643.1	447.8	581.1	777.9	1204.5	743.1	599.8	1084.5	316.5	600.6	512	580.8	1221.3	1212.2	661.4	750.3	608.3	1525.6	470.6	1630.1	558.2	999.6
200965_s_at	120.2	311.7	437.7	1107.3	483.2	152.2	210.9	97.7	158.1	173.2	303.6	307.8	396.9	203.4	107	107.2	240.1	117.9	117.3	165.4	338.1	106.2	150.4	84.2	307.9	252	190.6	94.2	69.8	61.3	101.7	409.3	454.8	468.2	139.8	102.9	57.3	97.3	240.5	463.8	190.1	82.1	201	101.7	142.3	295.6	357.7	114.6	45.2
200966_x_at	2441.9	3043.6	2015.5	1938.5	3163.5	1551.5	2538.1	1815.9	2323.6	1982.6	1748.2	2119.5	2788.1	957.3	1142	1789.7	1626.2	914.8	1566.7	1751.2	1667.8	1951.7	2217.9	1753.8	2072.2	1870.5	1174.4	909.3	1135.2	1145.5	1424.8	1966.5	1619.3	1389.9	1799.9	1166.5	978.5	1651.5	1419.2	1433.3	2334.8	1015.5	607.6	1030.2	1759.4	1289.3	2081.4	667.6	1153.8
200967_at	2139.4	2989.6	1931.5	1450.5	1847.7	1453	2779.1	1707.7	1530.4	3194.6	935.7	3191.4	2470.2	1738.2	818.8	1520.2	1976.5	1383.9	1201.4	2277	2107.5	1387.6	3090.9	2314.5	1444.5	1499.5	1546.5	1575.6	1180.1	1085.2	1413.6	1732.7	1302.2	1249.7	1533.3	988.3	1513.3	1590.4	1216.1	1798.7	2150	1016.5	788.7	1143.5	2236.2	1329.9	2534.7	841.2	1098.7
200968_s_at	1067.1	1803.2	964.1	721.4	783.9	466.6	1177.3	615.7	1052.6	1505	346.4	1668.3	1035.7	1180	408.2	1071.2	1040.7	675.4	368.3	1186.4	1207	459.2	1945.5	1408.9	515.5	620.4	472.9	920.9	534	400.8	551.6	950	411.8	693.6	592.3	223	826.6	497.8	690.6	605.3	1263.5	576.2	327	632.8	1305.3	663.6	1539.2	576.7	548
200969_at	276.1	556.6	621.4	494.7	758.9	410.6	279.7	701.7	329.7	297	280.4	511	332.7	337.3	107.4	149.3	587.9	315.9	361.3	763.3	977.9	218.6	340.5	382.3	244.9	189	260.3	544.8	458.6	427.5	466.7	489.4	370.3	387.9	455.7	205.2	295.9	382.4	197.6	462.5	365.8	174.6	650.2	359	376	389.5	680.8	249.7	230.8
200970_s_at	451.6	708.4	576.7	657.4	746.8	453.6	360.8	578.7	472.1	547.7	505.5	594	536.1	289.2	173.8	246.4	606.7	377.6	681.2	759.1	783.4	482.1	680	614.4	539.3	508.5	385.2	545	485.5	505.3	646.6	487.8	501.1	479.4	609.3	324.6	391.5	701.5	498.1	687.6	499	328.9	308.2	475.8	542.8	535.3	705.6	298.4	414.6
200971_s_at	1768.6	2185.1	1222.7	1904.3	1606.2	1111.8	1376.9	1244.1	1442.6	2443.1	1425.8	1915.4	1863.8	858.8	1085.4	1266.9	1472.4	810.1	1109.6	1502.1	1206.3	1373.9	2639.3	1711.4	1455.1	1082.8	943	1116.8	1292.2	1201	1411.1	981.9	1093.8	1083.6	1118.7	774.5	748.5	1348.5	1290.3	1235	1149.8	655.9	1126.5	950.4	1220.5	1069.3	1675.7	506.8	800.8
200972_at	1005.6	1116.1	849.7	586.2	868	654.2	1181	570	592.4	982.3	436.7	836.4	682.1	281.5	343.8	581.8	708.1	561.3	498.4	723.5	674.7	478.1	1074.1	790.8	512.6	673.1	445.6	569.2	438	415.6	580.1	657.8	454.3	444.7	644.3	110.1	432	390.7	520.7	610.7	572.2	319.7	338.2	402.9	700.3	404.8	713.7	384.7	441.5
200973_s_at	412.6	649	390.3	252.8	354.9	225.4	551.8	203.9	340.1	444.8	171.7	444.1	299.4	148.3	244.2	281.3	335.9	185.5	244.9	327	386.7	245.6	658.4	409.7	294.9	355.3	224.5	279.7	188.8	187.6	311	293.7	192.9	205.3	271.8	39.9	198	182.2	327.7	364.1	384.6	240.2	47.9	238.3	472.1	218	455.4	163.3	222.1
200974_at	65.3	134.3	57.6	63.1	60.7	38.9	50.2	76.6	49.7	74.9	94.9	82.6	102.6	81	109.2	59.7	127.8	44.4	94.6	90	133.8	164.9	57.1	85.1	73.7	66.5	87.2	50.4	38.6	65	46.3	83.7	82.7	30.5	113.5	48	42.4	73.6	57.9	108	57.1	37.6	25.3	31.3	57.6	55.9	51.5	43.7	44.7
200975_at	585.1	1092.1	891.6	738.8	1058.6	654.9	778.4	771.1	582.5	625.2	489.1	878.7	955.2	201	457.7	587.6	633.1	573.4	444.7	599.5	915.4	593.5	1160.6	799.9	590.4	559.3	461.5	496.9	449.7	538.3	749	879.2	493.9	473.4	619.5	958.5	613.2	823	510.1	576.4	631.3	422.3	489.5	287.3	393.9	487.1	757.7	210.6	493.9
200976_s_at	178.1	207	476	1170	555	361.5	206.6	517	496.6	167.3	317.8	362.7	738.2	267	153	131.7	729.9	464.1	741.5	563.7	745.5	295.4	218.1	227	422.2	210.8	294.3	475.7	361.7	332.1	581.2	351.1	546.7	376.1	463.7	436.1	288.2	378.6	240.4	496.2	353.2	428.2	670.7	586.3	338.2	689.7	455.8	345.4	349
200977_s_at	206.3	264.1	576.6	1003.5	724.1	631	289.5	598.9	597.6	189.6	210	475.5	787.1	411	130	162.9	840.6	403.5	502.3	773.4	773	297.2	266.2	261.3	430.6	187.2	393.2	600.6	526.6	374.9	528.2	549.8	565.1	415.9	591.8	394	474.9	326.8	257.8	663.7	435.4	483.8	516.7	583.5	370.2	635.1	599.6	319.2	421.3
200978_at	823.3	1562.5	1166.7	1685.1	1484.9	804.9	1276.4	1168.9	1166.9	1182.5	1153.3	1335.2	1855.5	659.9	633.6	789.7	1358.1	597.2	1307.3	1333.5	1267.5	1242.5	1567.1	1058.7	1158.4	944	878	676.3	894.2	949.8	1325.4	1125.4	975.1	1090.2	1194.3	420.8	1254.8	962.2	1038.2	1096.8	1151.2	642.8	676.7	809.8	1130.4	851	1523.4	477.7	736.9
200979_at	234.2	513.2	361.9	172.8	248.8	150.1	194.8	166.7	202.9	488.5	94.8	122.3	181.4	111.7	88.7	82.2	345.9	132.7	92.4	185.7	286.1	56.5	221.2	246.4	61.4	105	92.7	114.2	104.2	145.7	210.4	249.7	132.8	80.5	190	64.5	75.9	106.4	110.4	197.2	147.2	90.5	219.6	62.3	136.6	88.3	351	55.2	167.1
200980_s_at	425.4	1144.6	837.4	573	455.5	511.3	528.9	403.5	817.9	1010.3	391.4	475.2	744.7	419.9	356.2	371.2	922.7	471	455.8	437.9	792	343.5	765.1	434.8	331.2	415.2	293.2	325.4	287.3	297.4	640.9	781.6	442.7	320.4	623.4	221.4	283.6	285.6	370.5	891.2	590	432.7	528.4	331.3	802.7	357.6	1089.9	321.6	540.5
200981_x_at	5225.6	5845.2	4491.1	4892.5	4686.3	2825.8	5282.5	5094.6	4055.2	4728.8	4063.1	5614.1	6182.2	2228.7	3507.5	3138.7	4588.3	3363.9	3187.4	6546.1	4961.8	4898.2	4964.4	3935	3763.3	4210.9	2587.7	3261.5	3257.6	2305.8	3145.5	2797.9	3352.3	2986.2	4292.7	1610	3759.8	2932.3	3257.9	3877.3	4518.1	4135.2	2405.6	3908.5	3625.9	3025.5	3413.6	2809.9	2596.9
200982_s_at	274.2	131.4	106.1	45.4	374.2	162.1	72.4	208.2	245.4	140.7	230.3	194.1	300.6	130.7	147.8	189.4	135.2	319.8	99.3	249.8	92.2	139	161.1	140.5	210.6	115	76.2	174.5	115.9	48.5	65.6	231.1	155.3	179.1	117.4	114.8	90.2	123.9	124.7	214.1	485.6	203.9	36.4	163.1	190.2	99	191.2	83.8	89.6
200983_x_at	190.1	508.5	169.5	482.6	295.7	179.1	101.3	68.2	141.1	381.2	244.4	296.1	683	103.5	259.8	415.1	222.9	93.3	596.2	71.9	227.9	349.2	369	386.1	601.5	395.2	393.5	105	250.9	173.8	343.9	164.3	411.4	311.9	173.9	326.7	156	391.8	382.3	156.8	232.5	231.2	35.5	211.8	249	224.9	338.5	81.7	93.2
200984_s_at	208	443.3	184.7	360.7	275.5	139.8	72.6	51.7	100.1	302.5	180.2	238.9	439.3	73	176.2	296.5	219	138.5	319.3	87.7	281.8	185.3	296.5	331.3	338.3	242.2	199.8	104.2	170.8	139.7	293.6	144	279.3	231	123.1	186.4	93.5	213.8	255.8	130.8	169.1	132.4	50.4	157.1	180.8	138.8	277.1	40.1	95.6
200985_s_at	254.9	554.1	234.4	395.2	383.2	198	70.2	59.1	106.8	270.4	204.5	276.8	495.8	89.4	182	325.9	192.2	101.7	368.3	105.8	265.9	247.6	279.3	428.5	410.2	375.9	256.3	85	167.8	158.1	445.6	150.2	434.9	321.8	152.3	333.4	112.8	309.5	234	113.3	167.1	142.4	98	196.8	228.5	176.8	315.1	50.6	102.1
200986_at	28	95.2	61.4	137.7	87.3	99.5	28.5	55.7	43.9	59.5	5.4	21.3	22.4	88	61	88.6	37.2	53.4	36.5	47.2	363.5	101	49.6	99	43.3	65.8	40.6	50.8	63.7	70.4	36.6	50.3	59.8	89.1	21.2	36.2	294.8	87.9	42.2	25	4.8	32.3	51.8	29.7	103.3	84.5	42.5	21.7	44.7
200987_x_at	186.6	363.5	290.1	232	218.4	155.6	337.7	210.6	256.1	256.7	298.3	331.5	341.1	157.3	276.7	173.3	488.6	126.3	164.1	273	274.3	173.2	457.3	259.7	244.2	221.1	131	134.9	106.4	123.4	112.8	241.2	193.9	217.8	233.6	74.6	223.2	183.8	209.5	316.7	322.7	138.3	70.7	143.6	296	173.6	365.4	116.9	248.9
200988_s_at	81.3	143.2	108.5	81.1	84.2	47.6	86.7	83.2	97.2	73.4	68.1	72.2	119.5	47.8	108.6	49.2	138.3	76.1	83.3	79.7	96.7	73.2	129.3	82	60.2	69.6	43.2	47.2	22.4	37.9	46.9	62.4	57	47	107.9	33.6	30.9	64.8	48.7	131.3	111.8	73.4	77.2	34.1	82.7	46.2	96.4	39.5	91.4
200989_at	830.4	828.7	1676	3538.9	2458.1	2140.2	932.9	2130.7	1334.7	964.2	933.1	811.5	1874.8	1639.4	517.8	1123.1	3359.7	2076.5	2629.5	2954.5	3165.6	1096.9	1087.9	1287.4	1001.5	789.9	2929	2206.7	1476	1973	1129	3166.9	1299.5	1186.6	1567.9	1172.5	1156.4	1632.2	846.8	2497.9	2022.1	2742.6	2294.4	812	1634.7	2488.3	2555.7	1609.4	1447.3
200990_at	1584.9	1664.2	1391.8	994.4	1645.9	629.4	1285.9	1100.2	1066.7	1202.7	688.2	1006.8	1327.4	380.3	539.9	730.4	1309.1	1057.3	597.8	2101.2	1696.4	1109.3	1682.4	1295	584.1	948.5	650.5	884.2	772.1	685.7	775.4	1074.3	1015.4	706.8	821.5	174.6	557.2	527	730	917.7	1068.3	996	398	606.3	671.8	599	1027	514.6	596.5
200991_s_at	582.2	828	635	574	578.7	369.1	564.5	315.7	682.5	805.6	268.3	572.3	466.7	340	580.2	457.1	719.6	461.9	297.9	660.9	828.4	559.5	949.3	726.1	346.8	468.6	330	438.3	205.6	338.6	278.8	471.2	403.6	393.6	418.8	131.6	267.7	409	426.4	588.2	917.4	609.4	79.2	265.1	627.2	412.3	599.2	391.7	353.5
200992_at	266.7	390.1	827.9	1211.6	1428.7	644.9	433.4	1068	644.2	264.5	656.7	548.3	1215.1	315.4	216.5	162.9	960.6	516.9	777.8	989.5	1361.2	315.7	430.9	542	381.8	236.8	485.8	630.8	1055.9	669.4	924.1	917.7	678	638	458.5	220.5	621.8	528.1	295.9	756.8	615.1	709.3	318.9	608.6	551.7	755.3	1089.2	411.1	688.9
200993_at	318.3	527.3	1001.2	1568.8	1521.3	836.6	552.5	1344.6	773.3	339.8	845.8	650.3	1377.6	468.2	140.6	125	1143	809.6	806.7	1227.6	1830	488.2	605.6	720.9	403.6	361.3	661.1	663.4	1133.7	802.2	1067.8	1015.3	804.1	733	593.9	302.3	663.2	641.6	348.6	824.6	708.8	897.7	376.5	873.1	661.6	1071.6	1360.2	465.2	866.8
200994_at	201.7	244.7	620.6	786.5	1237	448	340	923.4	604.1	190.2	476.7	442.6	915.1	194.7	60.6	116.5	816.8	399.5	533.2	766.4	984.2	281.1	316.8	413.5	200.9	179.4	346.6	470.3	791.5	528.2	675.2	607.6	569.5	477.5	396.5	171.2	435	399.6	166.4	530.2	436.9	357	585.4	370.5	420.7	525.1	830.3	193.8	504.1
200995_at	70.2	146.1	219.2	283	397.6	164.9	178.2	350	193.5	95.6	140.1	128.8	342.9	85.9	49.9	60.6	322.3	204.8	198	309.6	364.1	110.4	124.9	147.3	70.2	81.6	145.2	212	287.7	175.6	301.3	221.8	199.3	164.7	174.4	82.8	175	156.4	66	232.2	104.2	134.7	251	125.2	162.5	203.2	315.6	99.8	181.6
200996_at	1078.8	1720.3	1565.9	2485	1916.5	1150.1	1196	1299.9	1290.9	1104.4	1682.2	2298.8	2917.9	804.9	598.4	941.5	2391.2	1008	1365.7	1911.2	1893.5	1117.7	1841.9	961.5	1619.4	1092	1076.1	1280.9	1157.8	1064.6	1256.8	1293	1110.1	1246.8	1404.4	1809	1462.1	1568.9	860.5	1652	1327.5	970.6	920.3	986.6	1452.4	1537.7	2064.5	701.9	976.9
200997_at	998.9	1101.2	692.7	818.7	733.7	342.7	882.7	681.9	548	813.8	463.7	781.7	741.8	334.5	604.8	547.7	625.6	497.1	485.5	935.2	955.1	700.5	1206.6	700.5	619.6	592.3	451.9	509.5	440.4	487.5	546.7	511.5	465.8	528.8	466.4	232	487.9	577.5	639	767.4	586.7	738.8	385.5	501.5	493.5	503	657.9	342.1	378.4
200998_s_at	98.5	118.3	187.3	137.6	95.5	165.7	319.4	237.4	108.1	136.8	268.7	292.7	275.9	123.4	70.9	151.2	92.8	109	146	162.2	166	316.8	63.3	106.8	362.7	82.2	127.4	81.1	133.6	91.8	81	102.4	116.3	78.5	144.4	790.6	142.2	254.1	88.8	115.8	79.9	135.9	98.5	128.3	77	89	168.6	53.5	91.5
200999_s_at	98	130.3	177.2	144.5	73.8	99.7	253.7	170.3	90	114	153.4	291.7	211.4	111.9	50.4	177	90.7	83.2	77.8	110.4	146.9	185.4	66.5	74.8	204.5	73.1	88	58.1	97.4	40.9	33.4	113.2	67.5	97.3	100.3	412.3	186.7	141.8	60.7	72	52.3	77.7	164.8	104.3	108.5	71.8	202.1	50.2	93.4
201000_at	517.4	903	650.9	529.7	542.7	312.8	784.3	363	435.5	443	398.5	746.5	463.6	392.6	397.1	337	566.3	304.2	360.2	762.7	762.1	570	724.9	539.8	312.3	354.8	261.9	353.6	396.1	274.8	361.3	618.9	389.5	288.3	566.4	111.4	495.4	283.4	333.2	428.6	601.1	363	295.7	357.1	444.8	379.4	662.3	327.4	412
201001_s_at	398.1	593	402.3	438.6	297.3	291.5	409.2	317.6	440.7	495.5	308.3	619.3	459.1	215	333.6	370.9	515.1	189.5	393.5	513.1	485.6	333.8	593	401.3	335.6	299.8	272.5	241.5	206.1	196.4	220.8	274.5	371	217.8	391.8	156.3	202.6	360	293.1	455.6	524.3	378.7	71.7	233.5	456.1	219.6	421.2	199.1	253.5
201002_s_at	819.2	1345.5	921.7	787.7	652.9	519.6	773.9	517.2	691	866.3	676.4	701.8	895.4	471	550.3	628	1064.6	540.3	685.1	879.4	914.1	729.5	1011.7	824.9	454.5	669.2	637.1	401.1	393	373.4	650.9	494.2	767.1	405.1	879.1	255.8	278.6	526.2	459.7	865.1	806.2	714.1	707.6	322.9	824	375.7	679.6	353.8	416.9
201003_x_at	478.7	478.3	292	340.9	280.9	168	70	187	462.7	489.7	395.1	379.9	427.5	192.8	405.7	310.5	375.5	230.7	123.2	583.7	388.9	171.6	767	227	296	277.3	108	226.1	182.2	144.2	163.7	247.6	151.8	298.3	242.6	128.6	211.9	230.1	224.5	307.8	247.8	307.2	234.5	243.7	343.8	143.8	280.2	186.5	214.5
201004_at	3253.3	3320.7	2692.1	1837.6	1559.2	1795.6	2374.5	1180.3	2760.9	4854.9	1113.8	1700	2483.7	2305.1	1080.8	1813.3	2386.3	1933.3	1006.2	2999.8	2087.4	1626.3	3302.7	2034.5	1306	1573.8	1536.8	1084.3	1823.8	820.1	2496.3	1958.3	1128.5	1144.3	1817	589.9	942.1	1175.1	1508.6	2125	1995.8	2483.4	1239.4	981.8	2250.8	1654	3533.6	1185.8	1618.5
201005_at	3321.4	5530.5	4773.4	4654.6	3097	2445.6	8410.6	834	3785.5	6729.3	1435	3387.5	3159.7	2713.3	2456.2	1256.7	4696.2	3218	1824	843.2	1441.5	193.8	4358.7	216.5	1448.6	1028.8	2215.2	212.9	127.3	761.8	2933.2	3771.3	242.7	1014.3	1743.2	109.6	3951.2	443.6	281.5	4592.6	3354	209.9	1874.3	2871.5	2402.3	858.2	3214.1	589	3666.1
201006_at	21.7	19.1	19.7	14.4	26.1	37.6	25	34.7	3.1	25.6	13.8	27.1	25.2	31.7	37.5	5.4	15.3	36.2	31.6	31.3	38.3	158.8	27	27.4	38.1	18.6	14.2	21.8	33.2	30.6	18.6	28.2	25.1	24.6	21.8	27.7	9.1	17.6	16.7	28.8	38	35.6	22.8	9.7	35.4	8.9	15.3	53.5	17
201007_at	842.5	1065.4	1081	996	1015.1	540.4	816.5	840	646.9	780.5	761.4	1097.5	1065.8	521.2	585.3	592.4	830.9	418.5	689.3	855.9	1242.9	932.3	1258.4	983.4	849	699.2	544.6	527.5	639.3	780.6	608.1	885.8	639.8	821.6	642.2	436.5	669.6	840.1	796.7	625.8	900.6	673.6	785.5	524.7	595.4	695.8	904.4	361.9	449
201008_s_at	3706.2	3249.8	2578.8	2750.7	2215.9	1700.6	2083.9	1263.5	1870.2	3776.2	1057	3475.4	4207.1	1369.6	3948	3036.4	1236.1	1105.6	3751.8	1928.6	2110.3	4521.6	4100.3	4298	3583.5	3204.8	2277	1544.9	1581.5	2968.6	707.3	3247.2	1042.7	2344.8	1356.3	1730.5	328.4	3080.6	4900.6	1897.3	3274.6	5918.1	21.6	1052.7	1831.3	2698.7	3434.1	3057.8	920
201009_s_at	3591.7	2918.1	2142.3	2719.9	2702.3	1554	2192.1	1182.7	2008	3761.5	1289.2	3450.2	4207.4	1364.8	3514	3514.7	1295.1	1748.9	3866.9	1684.8	1951.8	4731.8	3762.3	4066.4	3639.2	3295.9	2242.4	1648.2	1626.1	3128	831.7	2933.2	1334.3	2081.1	1345.2	2956.6	303.1	3060	4047.8	1769.1	2758.7	4926.1	105.4	868.6	1803	2575.8	2976.8	2698.5	860.9
201010_s_at	3979.5	3950.8	2447.5	4000.8	3398.1	1437.8	2450.4	1397.1	2207.3	5162.3	1547.5	4192	5898.9	1601.2	4726.3	3404.9	1629.9	1005.9	4523.7	2476.7	2559.4	4574.4	4773	5389.1	3696.6	3884.5	2904	1777.6	1922	3225.8	1144.8	3356.1	1467.9	2400.5	1835.6	3086.2	357.6	3088.6	4622.7	1786.1	3254.3	5487.5	689.4	582.8	2063.6	3362.5	3173.2	2433.2	986.4
201011_at	527.3	707.7	699	602	510.9	371	632.9	387.7	395.2	880.7	222.4	625.1	426.7	390.9	299.7	424.2	528.3	355.7	293	639.2	623.9	557.1	943.2	553.7	315.1	430.7	257.9	458.9	361.3	247.9	316	491.5	290.4	317.4	323.3	198.7	319.8	357.6	332.4	396.7	639.4	371.6	250.4	356.9	411	297.5	776.4	224.9	327.3
201012_at	31.9	22.5	67.1	491.6	94.7	182.5	74.1	57.5	191	84	237.9	349.6	954.1	41.1	40.3	193.8	68.3	19.7	307.9	196.1	218.2	152.9	149	72.6	412.9	101	103.3	76.8	214.7	89.8	142.3	178.5	158.6	137.7	142.6	1156	150.4	376.4	81.9	216	101.7	227.7	126.6	143.7	136.1	468.8	308.3	48.9	140
201013_s_at	408.3	1123	1098.9	731.2	1923.8	516.1	686.2	1232.5	574.2	639.6	1048.6	908.1	1320.1	376.6	212	312.7	1139	327.6	646.1	738.5	566.7	365.9	722.7	568.6	479.7	322	342.1	322.7	598.4	809.5	691.6	748.8	650.9	596.8	609.3	172.5	738.8	575.5	309.2	768.7	521.6	192.5	738.3	472.6	756.9	448	1038.1	184.9	633
201014_s_at	111.8	420.7	496.3	386	675.7	270.7	260.4	793.3	370.2	148.3	520	494.7	685.2	250.1	94.2	63	711.7	187.5	460.3	378.1	343	176.7	309.2	279.4	376.3	139.2	223.4	189.8	265.1	427	316.5	299.9	377.3	266.5	336.9	141.2	582.7	339.7	152.4	525.2	289	143	250.4	418.1	475.1	279	682.4	115.3	334.4
201015_s_at	2012.7	1279.8	1680	779.6	990	559.6	676.2	325.2	883	705.5	313.9	522	485.8	520.2	1003.2	348.2	1506.6	1139.2	347.8	1856.3	1767	966.8	2193.7	1230.7	197.8	808.9	455.3	964.9	566	213.7	364.5	935	464.8	383.1	998.7	22.8	128	171	725.9	881.8	683.9	961.7	439.9	198.4	739.2	301	702.5	497.7	584.9
201016_at	145.8	972.5	564.2	212.9	413.7	406.6	173	375.8	138.9	477.8	155.3	337.8	284.8	216.9	87.1	54.1	721.6	425.9	166.6	399.6	466.5	161.4	327.5	189.5	127.5	101.4	118.5	230.3	162.7	323	424.1	452.9	421.5	274.5	264.4	134.9	464.2	393.3	117.1	392	253.8	144.5	322.3	123.3	262.6	116.5	572.1	103.7	337.7
201017_at	162.7	845.8	990.6	194.5	454.5	649.3	208	369.6	373.4	375.2	158.8	254.2	520.5	396.9	88.6	87.4	1166.9	743.5	277.5	679	769	295.9	321.7	128.1	209.5	189	255.4	311.1	289.7	476.5	778.5	636.1	593.4	411.1	509.7	167.6	493.7	509.9	238	668	331.6	406.1	140.8	277	501.7	302.4	803.2	213.7	823.7
201018_at	125.6	952.6	910	248.9	436.3	548.3	284.7	446.1	539.5	361.6	258	261.7	534.1	392.6	78.2	101.1	1075.5	397.7	251.6	729.4	748.3	139.9	296.9	236.4	168.4	180.5	217.4	285.3	236.7	402.4	807.5	647.4	517.8	367.1	478.1	123.4	396.9	454.4	273.7	1008.8	339.6	349.2	317.5	121.3	545.2	291.4	856.3	162.1	583.4
201019_s_at	437.5	2362.2	2079.4	929.8	1434.2	1429.6	834.1	1132.2	1104.5	1362	938.1	1055.7	1066.2	858.4	195.4	286.8	2322.8	1858.3	752	1570.5	1943.6	585.5	1161.5	718.4	533	539.2	702.1	742.7	762.1	1379.3	1809.3	1497.6	1558.9	862.9	1238.8	614.1	1223.8	1453.5	571.5	1993.5	982.3	824.4	826.9	560.4	1101.4	746.8	1827.1	493.9	1430
201020_at	617.9	652.2	451.3	512	495	252.2	502.3	239.4	405.8	445.4	284.6	443.1	476.9	180.8	412.3	310.7	428.1	286.8	444.2	618.2	732.9	368.4	1126	381.9	343.5	565.4	221.8	334.1	251.9	259.6	285.9	464.7	359	337.8	273.6	313.1	284.3	354.3	297	509.6	490.3	459.3	111.2	208.5	459.4	410.2	436.6	176.2	317.8
201021_s_at	256.6	548	247.9	236.9	329.1	98.3	282.1	207.7	29.6	323.5	135	1885.5	939.9	113.4	119.2	101.4	213	82.4	150.3	175.6	261.7	181.3	345.8	192.2	944.3	216.3	146.5	137.9	161.7	88.3	202.2	111.9	185	85.8	97.3	175.7	592.6	265	162.2	141.2	174.1	159.5	49	556.1	144.7	183.7	113.6	96.5	61.3
201022_s_at	307.2	531.6	319.8	327	391.1	118.9	372.5	299.3	79.5	379.4	153.2	2205	1064.3	175.9	109.1	138.7	288.3	138.6	131.6	233.1	329.1	123.4	396.3	254.9	914.8	292.1	121	150.3	220.1	104.8	295.8	121.3	212.6	123.3	102.6	179.7	637.6	261.9	192.5	205.5	274.2	192	234.7	826.9	194.7	249.5	106.7	124.5	72.4
201023_at	1831.4	1712.4	2554.8	1629.6	1776.7	1270.7	1360.9	1133.7	1369.1	684.4	1089.9	1494.2	859.9	731.5	461.1	559	1766.1	841.8	1765.8	2050.1	1843.2	1142.3	1739.6	1805.5	1088.9	1438.9	1200.9	1518.7	1290.2	1444.9	1647.9	2067.6	1164.4	1073.7	2100.7	510.8	877.4	1109.2	1153	1824.5	1298.9	1501.7	1234.8	758.1	1069.6	719	1952.5	601.2	793.8
201024_x_at	44.2	66.7	132	217.5	287.8	111.6	61.6	413.3	217.2	23.5	133.2	97.9	366.7	140	53.9	65.8	233.8	245.6	155.2	201	276.7	62.8	67.6	60	41	11.8	101.9	183.5	186.4	142.5	192.7	169.1	147.9	143.4	132.6	178.2	187.4	88.3	56.1	240.2	145.1	143.3	177.7	243.3	48	214.7	223	123.4	191.2
201025_at	48.3	52.6	102	138.2	155.3	86	76.3	187.3	67.8	56.1	72.3	66.9	167.2	45.7	31.2	37.4	123.6	68.6	99.5	117.9	187.8	56.3	87.8	83	39.6	43.2	47.7	89.6	75.8	96	96.4	82.2	89.6	69	56.8	67.5	108.4	59.6	45.3	109.5	80.2	68.5	98.3	83.2	60.1	118.5	143.9	71.3	80.2
201026_at	16.4	22.8	22.5	28	35.3	25.4	16.1	49	34	9.2	13.8	25.3	54.6	16.1	1.1	16.9	33.2	30.6	27.7	30.8	42.8	13.4	22.2	17.7	27.1	4.5	32.1	27.2	26.8	25.5	27.2	26.2	27.2	12.2	18.5	19.8	24.9	6.7	6.2	19.6	11.4	13.9	7.7	20.1	15.7	13.9	25.6	11.8	44.8
201027_s_at	69.1	82.7	142.7	285.2	212.7	54.6	107.6	321.4	172.7	59.2	137.8	137.1	319.9	88	65.1	41.2	192.8	135.5	131.4	172.8	248	126	92.7	90.6	67.4	57.1	82.6	121.1	151.6	136.4	145.5	147.7	124.3	131.7	130.1	108.8	122.4	110.1	105.4	224	91	108.7	94.4	145.6	124.8	204.4	200.8	99.5	165.3
201028_s_at	4757.8	4401.5	3233.9	1977.9	2819.1	777.1	1138.7	343.3	2108.6	4559.6	737.8	284.9	404.2	2115.5	2432.4	3693.2	1781.8	1181.1	957	3588.2	5191.2	3668.1	5149.8	2849.5	341.6	3137	3230.7	1526.3	466.2	283	1437	3525.7	1984.5	2871.2	2073.6	225.3	2790.8	243.5	3102.4	2217.7	6364.9	1895.9	349.8	115	2242.5	545.4	3314.4	684.4	911.3
201029_s_at	6314.3	5552	4226.8	3213	4013.7	1250.9	1888.7	565	3404	6191.2	1274.8	561	877.7	2916.6	3065.2	4827.4	2775.6	2044.7	1812.9	4648.6	6692.1	4978.1	6661.8	3717.8	631	4744.2	4758.9	2053.5	826.9	463.7	2203.8	4404.8	3073.7	3917.8	3017.5	515.4	3625.5	445.5	4029.4	3329	7966.9	2570	2090.4	217.7	2756.1	987.6	4180.6	1229.2	1615.3
201030_x_at	1276.7	2717.1	2459.6	3872.6	3744.9	1993.6	1570.8	4673.4	2783.4	1045.5	3509.7	3376.1	4667.8	1493	503.4	990.1	3139.4	1938	2004.9	3017.2	3377.4	1463.5	2260.5	2088.1	3029.2	1143.2	1554	1300.5	3728.3	2846.8	3443.1	1451.9	2283.2	2913.8	3256.4	843.4	3874.7	2869.5	2062.2	2452	1733	1307.7	2225.6	3201.4	2554.3	2883	3349.3	1321.1	2053.6
201031_s_at	1268.8	1919.9	2296.6	2057	1897.8	1495.3	1803	1585.8	857.6	1574.8	992.1	2748.6	2554.3	810.2	684.6	563.3	2259.6	2686.8	2555.1	2299.2	3698.7	1332.3	2077.9	2373	1132	1120.7	1321.3	1641.4	1592.7	1448	1187.5	1874.4	1266.6	1263.6	1681.1	1147	1874	1500	1353.5	1605.7	1949.6	2039	3406.4	1663	1700.1	1901.6	1846.7	1664	1128.1
201032_at	431.8	301.4	452.6	622.5	573	262.8	877.6	285.6	361.7	328.7	369.7	313.2	471.2	301.2	514.2	297.9	688.3	322.8	470.1	344	631.2	571.5	780.9	646.3	309.9	427	318.7	251.8	312.2	217.1	316.4	397.6	340.5	337.9	250	187.6	272.3	323.9	601.7	448.4	232.6	296.2	556.5	87.8	281	294.2	405.2	192.9	185.8
201033_x_at	9198.2	10280.3	9265	11999	9531.4	7245.6	10446.9	9477	10665.3	10545.5	9029.8	9499	12957.7	5892.1	6894.3	9760.8	9512	8479.6	7321.5	9727.7	9916.9	7968.7	11627.8	10138.7	7659.1	6897.7	7648.5	6335.4	9081.4	8426.1	8182.3	6043.2	7199.2	8165.3	6455	3517.6	6475.3	7033	8319.4	7997	8297.6	8742.9	7452.9	7374.4	8091.8	9078	9096.5	5801.4	8669.3
201034_at	1469.9	481.9	1323.3	1411	2368	703.8	1935.7	605.5	1058.9	381.9	766	1200.7	1844.7	648.7	416.2	577.1	1127.1	855.4	1526.3	2992.5	2420.3	1604.8	1364.7	1236.8	902	739.8	441.7	1889.4	1264.2	571.9	560.5	2483.7	1955.7	164.7	964.4	825.2	1168.9	493.7	1205.6	969.7	1105.3	1242.6	1100.7	421.2	1221.5	854.2	1315.9	1157.3	408.2
201035_s_at	196.9	392.7	292.6	207.7	425.7	143.7	220.6	281.3	129.5	297.1	150.3	255.6	336.2	125	183.6	100.3	246.9	179.9	253.4	311.1	295.9	250.9	233.6	244.3	187.2	188.6	108.7	112.6	170.3	214.7	228.9	248.4	180.3	126.9	204.1	71.6	142.6	232.2	153.9	277.1	228.2	170.5	126.5	135.1	242.6	203	343.9	105.6	203.1
201036_s_at	393.2	1080.7	771.4	439.8	1141.4	187.3	257.2	670.2	121.2	645.8	170.8	311.3	740.8	163	254	239.8	548.2	262	428.4	795.1	522.4	270.4	508.4	475.3	217.5	259.2	122.6	162.1	369.5	397.2	380.1	437.7	271.3	285.3	204.8	93.2	261.9	418.2	283	447.7	412.4	248.6	380.1	200.6	326.5	358.7	441.8	142.6	254.4
201037_at	375.8	330	90.6	143.6	554.5	311	132	546.7	263.8	37.5	345	306.6	543.7	183.9	523.3	98.1	360.2	207.5	397.5	122.1	256.3	342.2	659.3	149.9	275.3	331.9	210.8	116.9	46.3	536.6	261.2	366.8	118.3	67.9	197.2	86.1	251.5	292	245.5	163.3	28.1	206.4	129.6	250.5	154	208	26.7	111.4	123.6
201038_s_at	337.2	465	509.3	297.3	644.7	335.5	301.1	409.2	233.3	464.9	359.7	619.5	399.8	173.2	131.4	165.7	515.4	198.1	316	602	673.6	346.3	562.2	504.6	329.2	324	240.7	375.1	343.9	437.6	325.4	384.9	284.7	285.4	365.5	254	342.1	406.5	243.8	380.1	285.2	243.1	239.4	239.1	288.2	312.9	410.6	153.5	206.8
201039_s_at	275.8	386.4	282.5	329.8	341.2	241.2	402.8	293.5	282.5	289	252.7	238.4	452.1	133	205	231.8	268	188.8	461.7	360	284.5	382.3	299.6	223.1	183.5	259.8	273	139.8	166.4	238.2	254.4	184.7	403	159.9	255.5	234	162	364.3	201.6	202.3	307.1	258.8	20.3	151.6	243.3	203.6	303	123.3	242.5
201040_at	392.9	397.1	273.7	274.8	297.9	208.6	302.7	155.5	347.4	378.6	216.6	319.7	338.6	177.1	282.6	304.8	354.5	193.9	157.1	463.5	386.5	311	602.1	449.9	267.4	307.1	159.9	227.7	179.9	138.1	97.1	247.7	192.9	147	234.6	186.3	94.9	182.8	213.7	257.8	302.1	324.2	28.4	98.8	265.7	245.1	282.6	91.5	241.1
201041_s_at	2443.1	2323.5	2741.8	1501.3	2418.1	478.4	1064.9	2791.8	611.7	2311	5848.9	3817.3	8187.6	1374.1	2509.1	4375.1	2075.7	1732.5	8347.1	4090.5	4291.5	3994.7	1764.6	3588	4557.7	2528.7	3457.9	3069.7	3084.8	2756	1756.6	2268.8	1526	3102.8	2223.5	4543.8	973.9	4654.4	3084.5	1311.8	3258.6	4119.5	301.5	4116.1	1296.3	3627.9	1828.6	2741.9	174.1
201042_at	13.8	51.1	33.4	55	27.6	49.5	51.4	23.4	7.1	33.2	104.1	2.1	117.3	32.1	28.2	43.3	24.5	14.7	152.1	33.4	4.7	36	51.7	2.2	74.2	142.5	68.8	15.2	4.1	84.9	58.1	7.7	146.7	16.7	62	93.2	34.7	137.9	29.2	6.8	37.4	27.9	31.6	3.1	4	38.5	24.6	7.9	13.5
201043_s_at	231.7	249.1	183.5	138.5	258.2	90.1	108.2	215.9	117.7	159.4	136.6	425.5	222.3	87.4	222.2	81.3	192.1	152.8	73.3	305.7	249.6	125.1	433.4	229.2	137	29.2	61.9	207.6	111.7	110.7	65.7	204.5	74.2	135	174.6	88.7	89.4	78.8	126.7	118.5	238.5	183.9	20.7	121.5	136.4	109.1	276.9	125.6	104.1
201044_x_at	131.7	154.6	106.9	114.7	97.6	5.4	22.6	119.2	41.5	128.1	291.3	224.5	739.8	99.1	203.5	298.4	128.4	161.2	584.4	327.8	302.4	308.4	156.6	266.2	268.3	140.8	159.5	247.9	186.8	116.6	85.2	217.7	79.2	167.2	128.2	145.8	70.6	285.4	264.3	145.3	286.6	435	2.7	531.3	155.7	298.7	203.1	259.5	27.1
201045_s_at	26	27.3	7.4	3.1	12	5.2	21.2	20.1	49.8	26.7	7.5	14.2	6.7	17.8	36.1	25	26	13.1	16.7	13.2	19.4	35.5	50.5	28.8	46.3	19.8	6.6	25	16.1	11.7	11.3	24.1	18.5	13.2	17.9	14.5	16.4	16.2	32.9	36.3	49	17.5	9.9	25.1	27.2	8.5	22.9	7	41.8
201046_s_at	510.1	792.6	588.8	509.3	574.2	425.3	820.6	603.1	480	644.1	583.8	399.3	778	277.8	423	429.7	405.7	216.2	677.7	668.6	538.4	732.8	712.2	596.2	401.9	571.9	453.7	345.1	279.2	464.7	451.9	367.1	610.1	345	444.1	322.5	323.3	637.2	314.3	424.6	548.8	525.6	283.6	296.9	336.6	282.6	480	207.9	319.9
201047_x_at	690.3	773.5	598.8	503.6	538.4	470.8	772.9	453.1	533.8	634.8	437.8	532.9	666.4	390.3	540.5	278	525.1	277.8	470.6	629.2	984.4	605.5	1049.5	443	441.5	607.7	369.7	325.9	445.3	383.2	451.7	499	424.9	350.6	394.7	358.2	475.3	538.5	407.9	540.2	497.8	432.9	445.8	291.8	505.8	525	606.4	285.4	315.5
201048_x_at	48.8	97.8	51.7	64.8	29.5	62.8	82.4	20.5	46.3	88.5	29.8	57.2	107.5	40.9	59.1	35.6	70.4	38.5	62.3	89	108.3	51.1	147.1	60.7	69.7	34.5	30	41.6	38.9	54	34.8	70.3	39.8	30.7	61.6	15.3	32.8	53.6	51.3	84.6	82.9	81.7	0.6	42.1	63.2	67.4	87.6	32	49.7
201049_s_at	9841.8	11386.3	10450.9	12268.9	10299.5	9545.6	10535.9	10917.8	10331.3	10884.4	9557	10574	12897	7471.1	7829.6	9718.6	10901.9	10053.9	10475	10033.8	11387.6	8655.8	11678.9	10255.5	9221	8014	9675.8	8331.4	9304.4	9555.2	9897.3	9092.4	8835.7	8660.9	8060	3588.4	7167.7	8469.2	9052.9	10751.9	9496.7	8861	8169	9000.5	8754.4	10248.9	9861.5	7335.7	11547.5
201050_at	137.1	129.2	138.7	40.1	64.4	83.5	282.8	64.5	144.3	79.2	88.3	67.5	123.4	101	117.8	114.5	153	90.8	94.7	97.2	86.6	199.8	114.3	150	68.7	245.2	116.1	39	69.3	62	102.7	66.3	105.2	48.1	167.5	90.2	25.1	65.4	96.6	196.9	102.6	80.8	13	65.6	107.3	59.3	78.2	109.6	80.6
201051_at	1607.4	2412.7	1908.1	1677.7	2274.9	1090.7	1487	1611.1	1181.2	1693.2	1374.5	2465.9	1872.8	547.3	711.4	1095.6	1974.9	847.1	1182.9	2556.1	2348.2	1004.4	2220.7	2017.3	1546.8	1556.3	881.6	1353.3	1239.3	1270.2	845.5	1390.2	1021	961.5	1220.9	712.1	1177.8	1205.8	1227.8	1262.6	1477.4	858.8	126.3	1064.6	1198.7	1036.4	1602.6	720.6	1037.4
201052_s_at	390.4	432.9	420.6	535	430.2	379.7	673	449	427.7	591.3	449.3	341.9	665.7	301.4	384.2	274.4	397.1	236.7	1025.4	424.7	491	656.5	479.4	378.4	950.5	589.3	566.5	243.3	296.7	584.4	586.2	256.4	658	273.7	454.4	1063.1	251.2	792	332.3	610.3	584	584.2	107.5	220.3	356.4	366.5	397.7	195.7	316.3
201053_s_at	407.7	556	419.5	384.3	582.3	422.3	537.9	384.4	284.1	473.8	328.9	435.7	310.5	143.9	186.5	254.6	377.5	270	589	366.4	401.5	317.7	408.9	285.6	374.4	338.9	315.4	207.2	204.5	382.8	403.1	290.4	447.8	228.5	311.3	316.1	168	505.9	241	353.1	433.7	230.9	334.7	175	245.6	284.9	365.6	135.7	223.2
201054_at	2424.2	3108.6	3010.1	1732	2868.8	1099.5	2329.5	2226.2	1218.4	1991.3	797.2	1805.4	1471.8	727	683.9	916	2029.7	1242.9	1059	3426.4	2816.5	1641.6	2429.1	2438.6	774	1381.7	903.6	1804.9	1420.9	1052.5	1574	2067.3	1128.6	1134.6	2401.1	278.1	1254.9	1127	1709	1691.6	1550.3	1029.1	1437.8	900.8	1444.1	965.7	1823.5	908.5	1024.4
201055_s_at	367	318.1	387.5	233.7	409.8	223.6	292.3	340.3	277	308.7	177.7	396.1	310.9	159	184.7	209	334.2	157.2	295	467.5	367.9	409	396.3	317.4	312.1	147.2	153.6	375.6	242.9	261	220.5	446.9	225.2	257	291	98.9	212.8	258.3	220	283.7	319.9	389.9	29.4	280.9	126.5	178.4	283.2	201.8	225.5
201056_at	66.6	60.6	78.3	139.4	114.6	36.4	71.7	69.8	92.7	65.3	46.5	51.5	88	30.6	28.1	60.2	75.3	88.7	120.3	194.3	210.1	102.6	88.6	83.2	76.2	47.9	52	69.1	68.3	68.4	83.5	70.5	57	71.6	58.4	53.1	31.3	39.9	40.2	71.5	97.4	107.4	81.8	53.3	73.5	91.2	77.5	51.4	78.6
201057_s_at	125.5	125.5	121.1	345.3	190.3	78.5	111.2	180	209.4	114.5	84.5	116.9	173.3	186.7	117.2	107.1	173.1	200.3	228	278.7	376.7	167.5	119.7	107.8	92	95.5	110.3	157.3	142.2	116.9	199.9	162.4	107.5	157.4	120.8	122.2	93.5	58.9	126.5	170	199.3	170.8	195.6	154.6	137.6	224	167.2	129.8	136.3
201058_s_at	0.6	36.3	1.3	0.7	1	0.9	8.1	1.9	11.8	30.9	2	1.1	2	3.1	5.4	194.5	7.4	1.1	3.8	2.3	2.6	12.2	4.4	1.6	1.1	13.5	19	1.1	4	2.2	3	9.5	3.3	2.7	22	22.3	2.1	51.5	2.7	5.1	50	3.9	1.1	0.7	0.6	190.3	57.4	1	3.8
201059_at	4.5	53.3	15.5	16.5	14.5	24.7	72.8	4.4	16.2	32.7	1.4	13.4	39.7	27.2	22.5	35.7	16.2	4.5	24.6	10.9	17.2	77.7	2.5	10	27.7	22.3	29.5	6.9	4.3	36.7	18.4	5.8	48.8	11.2	23.7	71.5	8.9	80.8	16.8	25.9	19.7	32	30.8	23.2	26	91	16	17.5	15.4
201060_x_at	217.6	195.4	364.5	713	318.5	341.8	315.7	234	274.3	408.4	614.9	269.4	1475.3	197.9	425.2	390.6	109	13.9	2100.7	245.6	312.6	791.6	242	327.5	1198	997.9	656.9	93.4	227.4	712.7	485.8	229.3	1368.8	314	306.2	1771.5	311.6	1737.5	594.4	248.2	291.8	547.7	59.2	159	199.2	714.7	606.9	94.5	219
201061_s_at	266.2	236.8	496.1	866	483.9	613.5	339	387.8	486.7	541.8	740.7	473.5	1540.2	333	463.9	734.4	172.9	81.8	1571.2	293.7	353.1	1382.4	221.7	389.7	1143.2	1043.8	631.8	128	379.2	817.1	694.1	305.6	1157.4	426.5	554.3	1558.8	370.5	1839.1	590.3	373.7	347.8	699	283.3	195	273.1	1112	675.6	137.7	338.4
201062_at	0.4	0.4	0.3	2.6	0.6	1.5	1.7	0.6	1.1	0.9	1.5	10.9	0.5	3.6	0.5	6.1	0.8	0.7	2.1	1.3	2.6	9.3	0.3	1.4	12.1	8.2	18.7	0.8	1	0.5	1.8	0.5	1.9	0.3	1	0.2	6.4	12	1	1.1	0.4	4.6	0.9	0.5	12.5	0.4	0.5	0.4	2.5
201063_at	190.6	218.1	227.6	189.4	421.5	104.3	153	228.7	96.1	126.1	72.1	191.1	161.6	87.2	175.3	74.4	112.9	143.1	136.4	252.9	446.2	138.7	179.9	171	68.3	86.3	77.3	128.1	140.4	146.7	146.4	190.5	90.5	177.9	109.6	23.9	100	151.1	86.6	79.1	122.1	13.5	264.9	107.5	112.5	112.8	234.7	68	120.8
201064_s_at	581.9	951.3	476.6	453.2	792.2	375.9	535.5	918.4	536.4	795.9	559.9	724.1	892.6	194.7	262.6	348.9	522.2	266.4	382.1	679.3	633.8	535.7	723.6	540.3	376.7	366.1	221.7	310.5	426.7	580.3	458.7	263.5	425.1	364.9	284.8	180.3	479.9	538.3	307.3	325.8	441.9	422.4	204.6	312.6	527.7	399.3	656.1	197.6	304
201065_s_at	1079.4	992.1	1280	961.4	1432.8	1160.6	1202	1062.3	601	971	863.6	1352	1162.7	436.5	547.2	462.3	1253.7	653.7	724.9	1690.6	1419.1	1195.6	1406.5	1133.1	961.3	815.3	583.1	825.5	818	837.1	794.9	843.6	894	598.4	792.6	660.1	866.1	900.3	930	1116.3	990.5	922.4	193.1	1089.7	775.5	797.8	895.2	703.3	662.8
201066_at	477.9	885.2	443.6	552.5	680.8	378.3	685	447.6	372.1	818.5	266.9	1094.2	739.9	222	160.9	421.9	427.5	369.1	209.8	710.3	624.7	274.8	917.5	592.5	186.9	319.8	144.3	384.7	283.3	206.7	178.3	292.9	163.5	303	206.8	75.6	302.1	230.5	240.4	243.8	642.9	284.1	198.2	463.6	366.8	251.8	612.2	200.5	231.1
201067_at	141.4	252.4	297.5	197.4	267.6	137.6	197.3	161.5	215.9	205.2	258	210.8	213.9	159.7	26.9	147.7	307.3	136	216	213.8	255.9	168	173.3	142	149.4	147.9	157.9	161.5	112.5	191.9	153.5	198.6	250.8	168.3	224.2	76.8	99.2	193.9	148.4	177.3	218.4	132.4	141.6	114.1	213.5	161.2	210.1	178.1	149.1
201068_s_at	544.8	928.5	859	802.3	926.5	718.4	921.4	962.1	915.2	695.5	1130.1	1051.3	984.1	591.1	354.7	358.1	981.1	424.3	753.4	1035.5	1220.7	660.3	878.7	684	996.5	658.8	693	706.5	633.9	614	622.4	925.2	1007.8	547.7	846.2	559.9	889.2	819.9	670	853.6	733.3	609.6	647.7	758.8	1012.6	679.8	964.3	500.5	630.8
201069_at	8.6	17.1	14.3	25.4	19.2	18	40.5	28.9	11.4	17.5	14.6	18	22.5	19.2	13.3	8.9	8.8	2.9	9.4	37.4	7.9	27	27.6	24.8	22.5	18.9	14.9	27.6	1.7	27.7	18.8	13.3	16.2	19.4	12.1	1.8	8.4	25.4	2.4	24.2	18.3	15.7	0.7	12.7	19.3	21.1	16.4	26.8	26.2
201070_x_at	208	191.5	421.9	423.5	362.8	375.6	162.2	529.9	417.8	59	230.8	329.5	355.4	217.1	98.3	142.5	444	418.8	274.5	586.7	701.3	263.5	184.4	225	269.6	160.8	227.6	358.3	384.6	323.1	199.9	436.8	204.3	330.2	233.3	351.5	327.5	255.1	393	517.6	453.1	577.7	90.3	459.3	247.2	569.5	475.4	431	300.7
201071_x_at	906.7	867	1807.4	2749.4	2336.4	1530.3	810	1886.1	1675.5	492.9	1471	1721.1	2524.1	954.4	442.8	568.7	2378.5	1425.6	1407.3	3487.8	3753	1209.2	1044.9	1483.9	1341.6	951	1156.5	2153.3	1637.6	1560.2	1460.5	2016	1284.8	1501	1481.2	904.6	1547.6	1079.3	1269.3	1693.6	1917.3	2105.5	729.8	1553.4	1479.8	2406.6	2279.2	1522.1	1234.4
201072_s_at	139.5	135.2	194.1	65	255.7	127.6	108.9	281	167.3	133.1	114	182.1	178.1	73.3	61.5	98.1	232.2	176.6	78.1	235.6	156.6	349.1	160.9	194.8	89.8	80.8	77.8	157.7	198.9	128.1	88.5	141	118.9	116.3	102.8	44.2	128.4	101	87.1	116.5	88.1	102.8	1.4	121.6	115.9	99.2	134.5	131.1	146.2
201073_s_at	191.8	235.5	257.7	187.8	334.1	188.6	238.9	345.5	193.9	236.1	264.4	255.8	403.3	114.2	111.1	131	315.3	140.2	195.2	313.1	231.1	269.7	245.3	203.8	240.3	177.9	131.8	121.4	172	161.4	141.3	190.6	192.8	156.3	211.9	73.4	154.8	185.2	197.6	272.7	210.8	235	28	155	192.6	203.3	252	126.1	167.6
201074_at	576.2	652.6	680.4	354.3	1022.9	371.7	619	784.3	335.4	573.4	358.8	665.5	550.1	186.5	187.4	161.4	547.1	323.3	401.9	915.9	492.8	697.1	713.4	625.2	370.3	434	318.8	503.4	520.3	435.9	352.8	405.6	474.3	385.8	442	144.8	530	482.9	354.1	390.8	479.6	407	693.9	349.6	438	375.5	613.6	327.9	291.9
201075_s_at	327.4	474.9	549	323.8	783.7	284	313.7	710.2	415.7	374.1	330.5	526.2	560.7	144.3	124.3	176.6	576.5	169.2	245.7	677.2	355.8	371.6	563.9	514.7	275.5	332.8	189.5	326.5	390.4	291.2	287.3	311.8	334.4	344.9	300.8	72.7	298.3	267	302.4	289.1	368.7	358.2	43.3	271	410.5	327.5	437.6	211.2	253.3
201076_at	326.7	585.6	344.4	313.5	351.3	199.8	495.1	267.5	312.2	545	333.3	393.6	397	193.8	288.2	242	362.3	344	214.1	321.9	417.6	380.7	543.6	402.7	201.9	311.8	218.4	287.6	187.3	238.8	294.5	316.2	233.7	257.4	295.4	74.9	161.3	216.3	296.9	369.2	492.7	258.8	282.3	250.7	306.9	254.5	527.3	200.1	341.2
201077_s_at	1600.4	1621.8	1020	1030.1	1201.9	954	1636	915.7	1158	1893.3	1200.3	1552	1461.2	477	815.9	849.7	1131.3	676.3	903.7	1252.2	1294.5	1198.2	1945.7	1678.9	917.6	1130.6	881.8	1154.5	903.5	800.7	935.3	775.7	871.4	798.9	839	329.6	835.5	945	940.1	892.5	919.3	957.1	553.4	613.8	779.8	751.1	1578	494.2	670.8
201078_at	850.9	1097.2	785.2	1046.9	773.9	574.4	1023	645.8	663.2	1060.2	567	761.8	1334.2	373.8	360.4	754.5	740.7	293	607.2	865.2	841.8	725	1301.6	733.7	787.8	651.4	481	670.2	565	544.1	691.2	691.7	563.4	479	673.2	880.1	617.6	950.5	594.8	745.3	647.7	591.9	209.1	376.3	670.5	829.6	1020.2	240.2	470.5
201079_at	159.2	264.5	110.8	144.8	169	184.8	95.4	72	257.1	285	119.3	307.1	278.5	137.5	119.2	170.6	241.8	190.3	93.1	154.3	194.4	113.6	187.8	147.3	120.6	112.8	23.5	105.7	80.7	92	231.8	207.9	97.6	143.9	124.3	87.6	62.2	81.9	89.4	146.1	174.5	80.2	54.3	95.8	184.5	117	204.7	77.2	163.9
201080_at	394	597.2	454.7	300.5	409.2	165	514.6	237.7	242.8	319.7	174.5	266.1	309.6	234.7	195.2	220	433.4	319.8	224.2	376.1	467	378.5	420.5	326.3	102	238.3	148.2	226.2	175.4	148.9	259.5	387.1	217.4	156.1	285.2	47.6	143.6	139.6	223	436.8	227.3	267	289.2	111.8	274.9	174.1	265.7	135.9	217.3
201081_s_at	85.9	126.5	124	105.2	95.7	57.4	137.7	71.5	76.3	129.1	50.7	79.3	51	90.7	124.1	78.9	174.9	58.8	78.5	127.6	123.5	66.4	149.8	117.8	62.9	81.5	49	58.7	49	51.5	60.4	82.8	54.4	45	76	16.7	26.3	79.2	71.3	140.3	70.3	106.1	23.9	50.3	93.4	62.6	133.1	32.2	102.4
201082_s_at	247.9	245.4	154.5	190.8	207.1	92.6	245.9	237.3	172.3	180.6	114.7	180.6	182.5	115	200.2	118.3	187.8	157.4	100.4	281	213.9	201.8	310.1	183.9	126.1	157.6	62.7	139.3	91.1	100.4	100.6	127.4	106.5	110.2	141	50.6	97.4	102.5	108.9	130.4	196.1	138.2	41.9	101.6	143.7	90.7	124.4	103.6	104.9
201083_s_at	31.2	39.7	242.1	158.6	210.7	137.6	48.5	307.5	62.2	20.5	46.9	67.9	196.5	74.3	17.8	20.2	240.4	248.6	178.5	214.1	285.8	35.6	25.9	36.4	50.7	20.7	94.5	133.6	118.8	115.4	151.4	265.3	121.9	82.6	108.1	103.5	106.2	120	38	219.7	69.1	146.7	35.5	136.5	92.4	162.8	167.2	70.9	148.6
201084_s_at	249.7	416.1	1470.4	1203.2	1421.6	630.4	336.5	1670.9	989	161.8	522.6	466.6	1257.1	663.3	94.3	192.3	1542.8	957.5	937.2	1911.3	1884.8	353.7	220.6	374.7	474.9	224.5	670.7	1109.7	960.2	736.6	1601.2	1682.1	809.2	749.1	1095.5	506.3	741.7	495.7	361.1	1572.4	639.8	954.2	984	687.5	972	1168.9	1068	577.2	1061.1
201085_s_at	181.9	284.2	432	233.3	205.4	330.6	283.3	230.1	251.5	127.2	129.1	241.3	272.7	203	189.4	121.4	332.2	424.2	159.1	232.1	338.7	402.8	166.9	209.7	176.1	99.8	222	151.7	150.1	186.7	271.8	319.7	258.7	192.6	261.8	168.1	156.7	214.5	155.9	324.1	184.2	447.6	71	214.7	296.4	151.6	300.5	212.9	231.6
201086_x_at	1150.7	1541.9	2099.2	1335.9	1623.1	1315.6	954.9	997	1724.2	522.5	656.7	1240.9	1253.6	691.2	656.6	645.6	1642.6	1289.6	699.8	1529.7	1738.2	1325	1088.8	1156.8	520.5	769.3	833.7	835.8	688.7	699.6	1568.6	1624	1196.7	690.4	1253.8	559.8	847.4	760.1	776.2	1316.5	1052.9	1436.7	1333.7	789.4	1748.4	996	1972.2	843.9	1317.6
201087_at	103.2	108.9	80.1	79.8	6.8	53.8	139.4	40.1	69.5	71.3	82.4	96.7	193.9	49.5	69.2	73.6	62.8	70.1	81.9	101.5	102.7	28.1	107	80.6	86.9	115.7	54.3	83.4	72.8	31.6	25.6	43.7	19.6	36.4	61.9	102.8	35.6	67.5	57.3	58.5	51.3	68.1	63.3	28.4	93.7	71.2	56	69.8	55.8
201088_at	889.4	1102.5	1230.7	906.8	1263	798.8	1098	942.1	497.7	950	469.6	1198.3	671.9	338.3	358.2	260.9	1227	560.5	619.2	1307.3	1927.1	918.9	1228.5	907.4	604	622.2	358.2	568.4	1014.5	708.8	1101.7	841.6	873.6	473.1	936.7	486.1	1587.7	718.3	539.9	811.6	684	607.1	1199.7	454.3	668.1	427.1	1411.8	368.2	841.5
201089_at	289.4	275.9	262.1	418.8	312.8	218.5	562.5	116.5	231.6	332.2	286.7	590.7	848.6	154.6	238.2	570.5	240	154.3	270.2	280.5	300.8	306.5	521.7	260.9	483.4	264.1	174.2	169	184.2	216.5	158.2	250.1	229.7	190.7	297.9	586.8	251.4	349.4	338.3	262.4	226.8	160.8	142.9	224	234.2	258.3	286.5	125.2	148.7
201090_x_at	4856.4	7453.3	5569.6	6133.6	6585	3431.7	4824	5033.8	4980.3	6653.7	4494.3	6603	8042.1	3503.6	4417.2	3739.8	5244.2	3104.8	4523.9	7974.8	7534.8	6014	7680.2	5449.3	5727.4	4896.9	2417.6	4732.4	4528.8	4004.2	4143.7	4688.7	5044	3464.9	5474.7	2526	5345.5	3906.4	4817.6	4303.2	5780.2	4421.8	3059.4	4424.7	4584.5	2961.8	5513.9	2459	4717.3
201091_s_at	352.2	789.6	930.4	1024.1	1067.1	634.4	350.2	1147.3	322.1	372.8	340.9	908.8	871.2	382.8	157	109.5	1055.7	453.7	715.7	1387.7	1518.5	455.4	532.7	626.4	562.6	321	427	822.9	632.2	591.8	804.1	859.4	664.5	497.4	741.8	340.7	977.4	579.1	373.1	852	437.7	597	736.7	921	500.3	659	993.8	381.9	498.9
201092_at	808.5	2300.2	2074.4	650.3	1457.4	1096.4	688.4	814.1	1481.1	1410.8	604.9	924.9	826.9	814.9	524.3	446.1	1794	862.5	652.8	1398	1318.1	941.7	1139.6	897.1	622.2	609.7	413.7	750.1	811	619.5	1377.4	1766	729.9	481	1439.9	349.8	754	698.2	692.9	1406.6	669.4	570.7	958.8	458.2	1388.8	507.2	2067	407.4	1020.7
201093_x_at	579.7	851	443.5	653.1	996.5	326.3	585.8	397.2	558.8	515.8	516.7	802.8	519.7	259.8	446.5	612.5	566.3	292.9	523.7	718.1	528.6	525.8	698.8	666.8	401.5	456.1	293.6	514	394.3	388	297.3	763.1	415.1	396.6	474.5	175.1	374.3	422	380.1	397.1	652.9	299	290.9	562.6	514.2	354.3	441.2	331.8	293.9
201094_at	11656.3	13199.3	11181.3	13762.3	11366.3	10363.4	10256.7	10386.1	9601.2	12850.8	7779.7	11876.1	13909.8	7458.1	7560.6	10204.6	11859.5	12131.8	11816.1	11927.4	13001.3	9419.3	14093.1	12725.7	9987.6	7550	8525.4	9148.3	11019.1	9552.7	9069	12356.5	7602.2	8143.4	8514.6	7234.6	6154.7	9426.1	8615.1	11135.4	10105.5	9730.5	10645.8	8764.5	9377	9988.1	11919.9	6658.7	10516.2
201095_at	263.2	261.5	244.9	181.2	216.4	99.6	161.7	146.6	156.7	187.5	116.8	193.8	242.8	132.1	128.3	171.3	211.7	134.6	223.2	257.8	332.1	191.7	433.8	251.7	149	204.3	197.7	207.1	111.7	95.9	141.5	212.8	126.4	94.1	241	68.1	107.4	211.8	193.2	183.5	255.1	152.3	49.2	104.9	217.4	113.1	215.5	100.3	106.2
201096_s_at	399.7	560.2	384.9	451.2	399.5	299.4	617.3	393.2	232.8	461.9	488	522.6	733.3	309.5	245.9	262.2	408	110	544.6	593.6	602.6	575.3	631.5	406.6	572.8	459.4	381.7	310.2	236.8	313.6	297.2	277.4	385.8	305.2	293.8	347.8	366.2	487.6	395.7	309.3	308.7	345.9	74.1	246.3	478.7	354.7	512	162.2	206.8
201097_s_at	1146.6	1164.1	833.9	976.7	1006	629.6	1473.1	1035.1	537.7	1002.8	737.1	1076.3	1713.2	645.3	451.2	587.3	780.7	322.3	1118.5	1756.6	1579.7	1068.2	1449.6	950.3	790.6	851.5	703.6	732.4	686.8	741.8	648.2	673.4	934	696.4	714.8	714.2	836.7	1033.1	684.2	668.6	688.5	662.3	475.8	530.2	709.4	787.5	1135.6	302.6	454.1
201098_at	409	492	636.8	560.7	689.1	338.9	338.9	521.5	516.4	142.6	350.1	657.2	413.8	401.4	169.5	202.8	666.6	247.4	320.2	656.6	628.4	508	402.3	384.5	342.8	324.4	237.8	342.9	405	353.2	342.2	537.1	403.3	409.8	434.3	248.3	522.7	350.9	323.5	432.1	480.3	147.2	338.4	324.5	462.7	357.1	737.4	233.8	289.7
201099_at	114.6	383.1	672.5	455.3	438.4	436	193.3	331.5	605.7	147.5	185.3	239.1	488.6	361	69.4	99	1029.5	498.7	328.7	715.3	708.2	193.7	127.4	198.4	161.9	161.1	235.5	331.5	275.9	324.4	562.9	686.6	352.5	342.9	585.9	229.7	202.5	210.8	164.9	727	22.6	245.5	374.3	230.9	476.9	282	600.1	181.5	584.9
201100_s_at	287.6	725.6	1290.6	1064.2	759	813.2	263.4	575.2	814.8	300.7	355.2	449.3	865.7	571.1	135.9	152.2	1386.4	1323.3	559	901.1	1006.7	325.1	237.5	301.1	346.5	284.3	483.7	517.8	608.5	559.9	1014.6	1015.7	642.4	611.1	806.6	453.6	350.3	393.6	270.7	1109.4	40.3	496.5	1258	544.4	748.8	583.4	883.5	462.9	944.4
201101_s_at	59.7	75.2	261.2	312.8	137.1	176.5	86.8	273.7	225.6	39.5	110.3	88.8	303	148.6	37.4	28.6	279.4	261.2	245.8	274.5	309.2	79.6	41.6	55.5	160.2	33.5	159.3	173.9	153.1	150.6	187.1	310.2	122.8	131.8	179.5	142.8	150.9	114	103.6	500.5	188.9	305.6	11.9	225.5	150.7	263	278.3	152.7	212.3
201102_s_at	616.6	880.2	577.1	212.1	706.7	966.7	753.9	448.2	826.8	516.5	389.1	526.2	344.3	428	688.2	205.7	719.6	597.1	257.5	882.6	665.6	497.3	755.5	538.3	473.2	368.5	226.5	330.9	358	424.2	588.4	368.2	641.3	360.8	522	117.6	184.1	323.4	437.1	383.1	548.9	673.7	84.2	275	595.5	405.5	563.2	360.6	421.8
201103_x_at	1580.1	1304.3	1213.1	1636.4	1061.3	776.7	1253.3	854.6	1011.6	824.2	923.2	1425.1	1052.9	440.8	749.7	974.3	829	730.9	846.8	1709.8	2106.6	846.3	1634.4	1334.7	1173.7	1247	815.9	737.2	738.7	804.1	1200.2	663.8	506.2	812.8	711	701.4	1023.3	759.2	1147.4	1658.6	1187.7	1207.2	918.7	864.6	1083.6	997.9	779.9	756	690.3
201104_x_at	794.8	769.2	604.6	955	483.7	374.9	623.9	435.8	597.7	408.9	398.9	756.6	661.1	314.5	532.6	482.5	444.3	384.8	405.8	890.2	1104.7	599.5	883	725.7	531.2	723.7	410.3	406.6	404.1	375.8	579.2	364.1	201.6	466	396.4	274.7	534.8	336.3	792.7	973.9	713.1	816.5	50.4	620.5	694.8	599	377.4	530.9	428.1
201105_at	54.4	727.1	57.6	353.4	205.6	720.9	334.5	82.1	120.5	181.3	1145.3	902.8	844.2	152.1	82.8	275.6	205.9	48.8	110.9	81.2	129.3	123.9	275.9	55.1	469.6	120.3	109.7	139.6	66.7	76.4	118.3	159.1	207.4	129.1	167.7	447	115.4	1144.8	123.2	130.8	154.3	96.3	123.8	145.7	734.2	369.9	127.1	24.4	43.1
201106_at	1375.5	1675.9	1041.8	1480.4	1691.1	770.4	1503.2	1114.3	841.4	1882.1	1063.6	1412.4	1603	595.1	875.2	1200.3	990.9	483.2	1288.8	1490	1263.1	1291.3	2337.5	1576.2	764.1	974	1524.1	944.9	1209.3	879.7	1826.3	719.1	1140	832.2	589.2	409.4	598.1	1175.4	1010.6	1134.7	1148.2	993.9	271.5	683.2	926.5	1011.5	1536.7	784.6	671
201107_s_at	0.7	1.3	1.9	1.5	2.2	1	3.3	0.8	1	1.5	1.4	2.5	4.8	2.4	5.5	16.9	1.2	1.1	4.6	3.9	1.2	17.4	2.1	2.7	2.6	1.1	2.7	0.9	5.3	1.5	1	2.4	1	0.9	1.9	1.9	0.9	1.3	13.6	1.4	1.3	5	0.7	8.6	1.2	9	1.9	1.3	1.4
201108_s_at	8.7	8.7	5.3	16.4	7.7	0.9	3.3	4.2	3	9.3	6.1	6.3	27.5	11.5	19.6	136.6	3.2	13.5	23.1	19.6	19.7	36.9	8.4	24.6	15.9	26.4	62.8	21.7	28.2	3.5	7.4	17.2	1.6	2.4	8.9	55.6	11.9	60.5	100.3	1	17	3.7	1	20.4	0.9	152.4	27.4	5.2	10.2
201109_s_at	9.6	3.8	11.9	3.8	2.2	3.9	12.6	2.1	1.1	34.5	22.2	4	4.7	1.4	3.5	291.5	2.2	2.3	13.7	3.6	15.9	7.2	2.1	49.7	6.9	18.2	157.5	13.2	10.9	1.8	1.1	2.5	7	3.5	2.5	23.8	2.4	18.1	117.3	1.3	6	2.5	0.5	3.2	1.5	32.4	36.6	2.5	16.8
201110_s_at	4.5	6.1	7.7	1	0.2	14	1.7	2.7	2.7	27.5	3.8	1.1	12.8	0.6	10.9	225.4	0.5	0.2	3.6	13.6	15.8	44.6	6.9	84.3	4.2	11.5	201.7	23.5	15.4	1.5	4.6	0.6	0.5	0.7	4.1	25	0.6	20.4	137.8	0.5	21.1	3.6	0.1	0.5	8.8	10.1	42.9	0.2	1.1
201111_at	78.3	194.7	241.9	457.9	444.1	133.9	294.3	409	196.6	104.4	276.2	312.3	293.3	114.8	45.9	53.4	276.7	136.8	222.6	505	541.1	141.7	117.8	114.7	143.9	90.2	127.6	153.1	255.3	225.2	203.2	283.4	268.6	155.4	245.8	95.5	451.4	134.8	107.5	272.4	109.2	79.2	458.5	246.5	211.6	173.2	325.3	113.5	252.7
201112_s_at	234	528.5	810	1094.1	913.4	659.8	367	939.3	836.5	204.2	688.4	629.3	995.3	396.1	111.3	175.7	1110.5	462.7	785.2	1230.9	1314.8	339.4	314.8	413.1	399.8	325.6	432.3	460.4	618	536.5	719	839.8	804.1	491	657	324.2	951	413.1	403.8	708.1	446.3	417.3	582.3	609.8	957.1	745.5	1051.4	270.2	725.7
201113_at	797.1	971.9	739.4	803.5	1075.4	416.3	1068.4	1055.2	695.9	1115.5	565	1006.8	1031.4	397.8	557.6	793.7	693.3	581.5	325.2	813.6	946.3	577.9	1252.5	849.4	302.1	421.5	421.7	571.4	549.7	506.3	548.3	763.4	480.2	588.6	684.7	110.1	484.9	498.9	420.3	538.4	1025.2	466.6	268.3	462.5	679.9	523.5	819.3	309.4	423.3
201114_x_at	999.4	1436.6	876.8	878.3	940.3	591.2	970.6	579.1	937.1	1390.6	753	1148.5	1075.4	459.3	662	697.3	1011.4	690.8	597.2	934.1	1159.6	667.4	1588.4	798.8	731.8	883.3	549.8	591.3	499.8	564.6	674.2	677.4	660.2	581.8	792.8	365.6	885.5	648.8	591.6	750.7	1047.8	614.6	506.8	669.9	928.6	547.8	1128.1	446.7	702.4
201115_at	353	709.9	346.5	268.3	341.7	269.5	445.6	331.6	408.5	324.7	169	365.4	406.6	131.8	133	193.6	464.6	350.3	216.4	474	456.4	312.1	580.2	342.8	175.1	248	156.7	212.6	232.6	130	296.6	403.6	217.2	168.4	242.5	67	228.6	191.8	220	269.1	482	213.8	190.9	253.9	417.1	197.7	426.9	156.2	321.5
201116_s_at	2.2	32.1	1.6	6.4	2.3	1.1	13.1	1.9	0.8	1.3	2.3	5.7	4.9	6.2	3.1	2	3.7	2.3	2.2	1.7	3.6	12.9	6.5	3.4	2.2	2.6	4.5	4.6	1.5	1	2.7	3.1	3.8	4.7	2.8	1.1	1.7	1.8	1	2.9	1.1	2	2.5	1.7	2.4	2.5	2.6	1.1	4.8
201117_s_at	1.1	29.2	0.3	8.9	3.6	0.4	30.5	1.2	0.6	0.5	6.3	1.3	0.5	1.1	0.6	3.5	14.3	0.2	0.4	1.5	1.3	24.3	0.5	0.3	0.5	0.8	0.5	0.8	9.8	0.5	5	1.5	4.4	0.7	4.3	0.6	0.6	0.8	0.4	0.9	0.8	6.5	0.8	0.4	5.1	0.9	2.2	2	1.1
201118_at	572.3	1011.6	683.2	557.1	497.2	351.4	579.2	516.6	756.2	772.8	549.7	969.7	897.6	279.1	454.6	601.5	615.6	358.1	406.3	751.3	562.1	813.9	1033	670.6	721.9	451.1	209.7	271.1	423.3	260.4	497.1	608.6	699.2	319.4	510.6	878.7	478.3	603.4	459	536.3	797.5	467.7	77.7	347	576.5	479.9	797.5	199	502.4
201119_s_at	1411.1	2080.7	1495.6	1768	1570.8	1013	1789.4	1003.1	1475.5	2924.1	1516	2082.9	2453.1	834.2	976.1	1586.8	1618.3	777.3	1534.1	1502.3	2017.3	1990	2868.1	1579.2	1688.3	1368.6	1126.5	998.6	919.4	1078.4	1082.9	1419.3	1327	1220.8	1287.2	774	1544.2	1494.3	1198.7	1647.2	1708	1095	894.3	965.5	1427	1056.2	1713.3	551.7	1012.8
201120_s_at	89.5	384.7	330.7	94.6	115	229.9	107	137.1	211.3	305.8	99.5	98.1	166.8	111.3	36.8	77.8	322.4	58.9	109.9	239.2	147.3	114.2	209.7	97	97.7	135.9	87.1	91.4	184.3	136.6	218.3	282.1	73.7	54.1	238.9	87.9	87.3	269	139.9	253.8	92	68.8	2.2	70	264.8	364.3	386.8	42.1	138.4
201121_s_at	224.8	726.7	711.2	301.2	445.6	506.6	294.4	402.7	415.3	688.6	260.1	364.3	462.9	299.5	163.1	135.6	630.5	338.3	239.5	698.6	523.8	379.7	454.7	329.5	271.7	344.4	197.5	261.8	391.6	298.5	577.6	636.5	258.2	193.3	611.4	268.7	190.2	586.4	207.2	470.2	225	158.9	324.9	214.6	465.7	705.8	652.7	154.9	349
201122_x_at	288.1	184.4	545.5	608.7	179.2	252.5	607.1	234.1	367.1	726.7	332.6	649.4	435.7	97.7	267.3	221.6	338.7	258	149.7	402.8	807.5	393.8	1013.8	315.5	162.8	326.5	151.7	187.9	102.9	429	152	200	436.5	237.6	186.9	155.8	283.5	349.4	244.2	669.2	424.7	118.6	85.9	250.3	326.2	128.6	847.2	108.1	699.1
201123_s_at	700.2	237.9	1538.5	1077.9	290.8	436.8	1531.2	452	1009.7	1901.2	589.9	1692.5	857.1	96.4	417.3	470.1	889.3	347.8	64.1	889.2	1950.7	590.8	2850.4	764.1	203.9	532.7	97.8	383.1	79.7	992.2	133.7	460.8	944.9	548.1	264.4	163	607.8	866.5	527.7	1425.9	1055.6	82.8	0.7	473.8	892	113.2	2187.1	93.9	1396.2
201124_at	11.8	9	15.5	20.7	9.9	1.9	14.2	13.1	1.8	13.9	3.7	36.1	15.3	27.7	21.9	6.2	20.3	14	41	19.6	28.4	39.7	15.5	6.2	18.1	16.5	22.3	6.2	20.6	7.6	13.7	13.1	13.4	1.7	33.3	17.4	16.2	12	15	10	14.4	15.3	14.5	6.6	10.2	19	4.2	6.5	10.7
201125_s_at	2.4	22.5	1.6	9.2	6.9	11.6	7.4	10.9	5.6	6	26.9	17.2	7.3	23.1	5.3	9.2	2.1	2.6	2.4	8.3	2.1	24	24.3	15.1	4.9	6.6	10	1.3	8	5.2	2.3	3	22.7	3.2	5.5	42.2	4.5	41	2.7	3.5	18.4	20.5	4.8	1.7	5.7	53.9	6.2	21.4	6.8
201126_s_at	403.1	548.8	348.5	238.4	295.8	277.8	322.9	193.7	359.6	343.3	170.6	169.5	332.1	188.2	314.2	283.3	309.4	280.8	243.9	333.7	342.9	236.4	335.3	277.1	165.6	238.4	192.4	234	151.1	228.2	248.4	439.3	244.3	161.1	291	158.2	64.6	227.7	183	314.7	320.3	172	303.7	89.9	279	131.6	310.4	99.1	199.3
201127_s_at	194.3	251.6	245.5	144.5	164.3	100.1	147.7	147.2	161.2	165.9	81.7	197.7	176.3	165.8	130.6	132.7	244.4	83	94.8	197.6	189.7	277.3	338.8	182.7	92.2	83.2	61.5	106.4	109.9	85.8	108.3	210.8	81.7	122	153.8	41.4	82.5	116.1	99.8	142.9	173.6	108.8	59.1	85.4	163.5	90.8	201.4	98.4	125
201128_s_at	883	923.4	1030.7	535.2	907.5	485.5	1019.9	740.9	481.7	853.6	579.8	892.3	729.2	379.9	435.6	506.4	1064.5	626.2	479	821.7	911.9	614	1228.8	629	495.6	621.5	375.3	520.1	455.8	387.8	564.1	827.5	458	446.3	671.9	226.8	467.6	570.8	455.1	741.9	624.2	402.1	763.5	423.8	539.9	372.1	765.8	344.6	529.9
201129_at	511.2	855.2	587.3	769.2	989.3	542.1	747.9	924.2	507.9	348	615.3	726.8	590.3	227	221.6	372.4	732	494.6	607.8	838.2	886.8	339.7	562.6	486.6	254.4	520.4	430.6	464.9	518.7	557.6	628.1	792	451.1	376.1	692.9	203.9	515.5	330.4	521	414	554.8	199.1	345.1	507.3	562.7	396.6	996.3	427.5	445.4
201130_s_at	1.4	1.3	1.8	7.1	5	0.3	6.1	1.8	2.9	1.3	4	11.7	13.7	19	23.7	6.4	2.3	2.2	14.3	6.8	13.9	14.9	4.7	6.3	2	10	5.2	0.9	17.5	16.4	9.2	1.7	6.5	2.3	11.5	1.8	2.2	4.2	5.7	9.5	15.1	14.4	0.8	1.2	2	14	1.6	8.1	2.2
201131_s_at	7.5	1.2	23.7	48.5	17.6	16.3	20.4	2.3	14.7	11.1	11.6	3.9	59.1	11.7	16.1	5	8.5	1.8	99	21.1	2.3	71.3	12.6	2.9	35.8	61.1	24.7	6.4	11	81.8	5	14.4	98.1	10.9	25.8	79.2	27	81.6	11.6	1.2	25.2	16.1	0.8	0.6	7.5	6.9	2.8	6.4	23.8
201132_at	194	822.9	1058	483	375.9	714.5	353.4	416.9	640.2	463.8	319.3	453.6	603.4	407.1	132.2	164.2	1233.1	536.6	246.8	842.5	429.8	289.3	256.4	293.7	264.3	215.9	247.8	276.8	488.3	285.5	604.8	810.1	280.2	288.1	692	281.9	293.4	356.3	229.2	799.6	319.9	151.2	638	176.5	691.4	317.9	978.6	195.4	538
201133_s_at	148.6	256.9	618	600.7	560	385.8	212.4	420.7	392.1	111.8	253.3	309.4	671.2	421.9	76	106.4	552.1	307.8	724	657.4	580.1	334.8	185.2	220.1	450.5	159.2	337.2	387.3	418.1	250.5	504.2	960.5	365.7	462.8	748.6	543.2	314.9	296.9	308.3	766.4	359.9	424.7	153.6	432	393.2	505.4	544.9	302.2	319
201134_x_at	4026.1	5744.8	3061.7	3895.9	3649.9	2262.1	3918.7	2446.2	3568	5642.8	1961	4786.4	4694.9	1524.1	1927.3	2633.3	3789.5	2662.4	1529.5	4189.7	3646.3	2546	5848.2	4590.9	1715.5	2049.5	1293.7	2737.2	3303.5	2020.7	1949.5	3670.8	1226.6	2732.2	3594.7	574.6	2973.2	1372.7	2441.7	2022.1	3005.6	2231.7	2754.5	3270.2	3123.2	1973	4021.6	1801	1803.5
201135_at	611.7	1021.7	524.5	1053.8	1023.1	477.1	552.3	411.7	515.9	843.1	854	721.6	738.7	342.2	342.8	518.5	601.4	499.7	787.6	698.4	752.6	817.5	1081.5	638.9	503.5	659.8	462.7	428.1	432.1	509.1	428.4	635.6	854.4	504.7	412.2	152.7	388.2	664.1	595.8	545.2	1092.9	538.2	573.2	445.3	608.9	320.1	699.1	421	569.1
201136_at	939.1	2481.2	1634.5	648.1	665.4	1473.4	379	411.8	1868.4	1777.2	819.9	259.8	1414.6	874.9	555.4	256.8	1854.9	1589	357.1	400.4	445.5	477.5	1723	371.4	812	523.3	537.9	367.3	236	251.7	1202.7	1291.1	705.1	459.9	1254.9	842.5	87.3	981.3	279.6	1596.4	1437.8	498.7	529.8	218.7	2132.9	349.9	2140.8	125.4	1434.8
201137_s_at	5478.3	6682.2	4766.2	844.8	821.3	2005	7397.1	5944.4	2500.3	5481.1	2597.8	2829.7	1339.8	1469.5	3620.4	4211.2	3367.9	2367.9	1696.8	6269.2	4932.2	3460.4	10395.5	8329.7	3589.7	4656.6	6656	4536.2	3667.6	5490.2	6344.8	5151.2	2864.4	556.8	4055.2	647.4	2197.8	3768.3	7872.5	4175.5	4882.2	6710.6	5422.1	1566.5	1327.6	5254.8	4697.5	1962.6	3841.8
201138_s_at	203.9	267.4	456.7	524.9	542.7	377.5	240.6	709.6	455.7	177.1	452.9	426.4	798.1	292.2	82.6	120.1	694.7	315.3	464.3	647.3	611.4	274	219.9	263.1	200.4	131.7	232.4	328.5	508.9	439.1	544.6	426.5	419.4	274.6	321.8	322.2	707.1	311.1	221	502.9	271.4	225.9	177.2	442.3	334.1	368.9	512.8	256.2	451.2
201139_s_at	142.2	204.8	368	419.5	546	267.6	96.2	537.9	300.4	179.5	283.4	239.6	568	195.2	90.4	50.1	516.8	252.1	335.5	457.8	489.5	187.5	175.1	164.3	102	71.4	157.7	232.3	335.2	351	496.1	346.6	299.2	202	257.7	145.2	487	179.2	93.5	299.3	214.2	169.1	436.4	280.6	232.9	255.1	410.4	144.1	282.9
201140_s_at	378.9	241.5	306.5	96.3	193.1	191.1	216.9	98.7	219.5	257.5	119.7	166.6	351.4	194.7	281.2	198.1	297.2	177.3	124	321.4	337.9	235.3	519.6	248	138.4	206.5	113.4	216.4	119.7	116.8	141.4	284.2	157.9	115.9	291.3	80.7	79.9	117.2	129.1	223.4	447.4	262	33.4	63.3	122.7	108	211.6	66.6	207.8
201141_at	14.7	153.2	14.9	36	38.1	13.4	146.7	9.1	1.8	18	18.3	21.1	20.1	14.5	19	62.1	38.1	20.5	54.3	11.4	26.7	6.4	3.2	14.5	15.2	13.1	75.7	22.9	0.7	21.6	32.9	4.6	51.5	26.7	29.1	39.5	29.3	19	60.7	33.5	24.5	8.9	29.1	9.9	10.1	14.5	15.3	6.2	18.2
201142_at	149.7	223.3	511.6	311.8	405.2	450.8	273	337.4	394.7	119.3	180.2	347	425.6	372	61.6	82.5	592.3	301.7	297	395.2	412.3	289.9	227.1	200.4	178.5	149.4	197.7	247.6	199.2	224.2	310.5	667.7	220.5	246.9	293.2	91.1	262	210.8	172.5	291.8	298.7	134.8	267.6	220.5	511	210.2	433.7	155.1	373
201143_s_at	137.9	213.5	449.2	372.4	349.9	375.9	236.8	418.2	339.3	127.6	171.6	298.8	384	240.1	54.1	91.7	668.8	469.3	218.3	285.9	405.1	207.6	170	175.5	149.1	151	182.8	210.9	206.4	235.1	283.9	692.4	234.7	214.8	285.1	124.4	356.5	200.7	182.3	232.3	242.2	144.1	120.8	223.1	363.7	190	465.2	154.8	379.6
201144_s_at	329.5	553.4	494.1	543.3	671.1	734.6	510.8	595.2	481	240.4	513.6	646.5	793.1	395.3	247.7	219.6	938.1	397	442	428.6	429.4	399.9	481.5	339.2	527.3	420.9	293.3	313.6	320.3	426.1	407.9	803.6	425.9	347.7	548.7	220.8	678.9	513.3	303.5	536.5	435.5	228.8	500.3	376.9	749.7	376.2	861.4	209.4	564.8
201145_at	760.4	991.9	581.6	659.3	618.8	304.6	879.8	441.5	499.2	962.7	413.7	900.5	806.6	342.2	476.4	583.8	608.3	210.5	406.1	591.7	570.7	673.7	975.5	643.3	455.6	534.6	486.5	352.8	415.1	357.7	434.4	483.9	411.5	381.7	422.6	186.3	440.6	473.4	494.7	400.9	719.5	333.7	317.1	338.6	574.4	486.3	760.2	203.4	314.7
201146_at	359.1	229.2	279.6	816.9	795	256.3	185.7	513.3	352.5	176.3	212.4	369.6	1149.2	180.3	115.3	125.4	406.7	230.7	724	591.2	583.1	280.9	211.8	156.4	245.3	119.1	396.5	284.3	333.5	272.1	477.5	499	507.7	321.2	309.4	520.8	420.2	238.7	242.2	291.7	379	190	240.8	299.8	259.3	496.9	611.8	166.8	284.5
201147_s_at	3.6	19.9	4	9.5	2.6	1.6	43.4	1.4	3.7	2.1	3.4	1.3	17.6	22	11	2	7.6	3.3	3.4	3.2	24.8	18.7	12.5	15.7	18.8	3	9.2	16.6	17	2.5	2.7	3	5	2.7	3	16.4	12.1	4.3	8.3	9.2	10.7	14.6	10.1	3.8	1.9	4	1.8	1.4	2.3
201148_s_at	15.2	4.5	5.9	27.6	3.3	1.8	67.9	5.2	2.4	5.6	52.2	5.8	10.9	7.6	20.9	3	4.5	4.4	32	22.4	7.5	24.2	3.3	48.3	21.8	4.7	24.7	5.7	23.4	30.5	3.7	2.7	2.6	3.6	19.1	3	15.3	14.5	41.9	32.3	5.6	9	2.3	3.9	3.6	12.3	6.5	5.7	4.5
201149_s_at	25.9	21.2	14.2	17.2	11.2	17.6	70.3	27.9	3.5	20.1	17.1	28.5	28.1	13.1	22.1	21.7	20	10.4	33.8	15.4	29.5	85.6	17	39.3	17.5	10.5	20.4	12.4	35.8	11.7	9.7	25.7	10.7	12.7	16.4	23.2	22	9.6	38	20.9	16	26.2	8.5	7.9	17.5	19.7	16	20.2	12.1
201150_s_at	24.6	27.7	13.4	2.2	11	8.6	126.5	1	1.6	1.4	14.4	0.8	16.2	1.6	13	7	22.1	1.8	4.5	16	19.8	14.3	18.9	39	3.7	11	16.6	17.3	20.9	1.6	6.4	11.8	1.3	4.1	2.2	12.4	7	4.7	64.7	2.1	1.6	22	4.4	10.8	3.5	4.4	3.7	6.8	1
201151_s_at	151.3	343.4	602.5	908.3	659.2	776	252.3	374.9	276.5	204	334	658.8	761	187	101.4	95.9	723.2	235.2	1084.1	411	888.2	219.1	407.8	363.6	457.8	203.5	339.3	471	255.3	495.1	570.3	580.5	459.8	289.2	378	356.8	435.2	542.1	243.4	663.9	507.9	243.3	6.7	428.6	393	851.4	887.6	281.3	314.4
201152_s_at	544.1	877	1683.1	2029.9	2972	2110.2	1014.6	1045.4	2084.7	744.4	1937.1	2040	1950.6	894.6	304.3	736.3	2072.2	1841	3277.2	1483.4	2677.7	1113.3	1293.2	1207.4	1814.2	1024.3	1353.8	1624.1	860.2	1250.7	1965.2	1803.3	1441.5	1186.8	1579	1874.4	1258.9	1526.7	771.9	1905.2	1514.9	597	235.8	1526.5	1277.8	2246.1	2177.3	1034	886.2
201153_s_at	475.6	897.5	1369	2312.9	2338.4	1746.9	992.2	853.5	1347.9	815.8	1535	1621.8	2095.9	654.8	310.2	609.5	2072.9	1127.4	2697.2	1252.6	2269.8	895.4	1244.1	1099.2	1218.4	896.6	1107.8	1319.3	682.8	1077.8	1989.6	1324.1	1248.7	1074.3	1395.6	1171.9	1011	1382.3	681	1431.7	1659.6	608	827.5	1060.5	1671.9	2323.3	1812.5	828	907.8
201154_x_at	7991.3	8584.6	7592.1	8545.6	8522	5575.8	8280.4	8083.2	7295.2	7586.1	6197.9	7012.4	9114.8	3614.2	4770.8	6514.2	6770.2	6042.4	4230.1	7752	7674.4	4705	9973.1	8350.6	4765.1	4655.9	5023.9	5589.6	8201.9	6465.8	6507	5221.6	4341.1	6260.8	4581	1817.5	4757.5	5139.3	5518.7	5109.5	6191.1	5440.6	4019.9	4531.1	4704.6	6328.6	7369.3	4223.9	5827.6
201155_s_at	191.6	289.4	233.9	227.2	269.1	126.1	331.9	160.7	209.9	186.9	140.2	193.7	267.5	110.9	139.4	210.5	164.9	125.6	181.4	276.7	262.4	207.5	254	190.7	233.6	255.8	192.8	131.1	127.7	139.2	142.6	170.8	162	117.5	178.3	154.8	110.1	213.7	168.3	227.6	230.1	207.7	101.5	105.8	223.4	179.5	190.8	145.9	159.1
201156_s_at	308.6	221.4	222.1	155.6	144.1	145.6	205.4	103.9	230.3	287.6	116.4	207.3	304.1	94.9	224.1	162.2	258.4	155.4	150.2	261	257.4	180.8	462.9	266.6	140.2	117.3	76.7	182.3	130.8	106.1	116.3	237.9	134	97.2	205.8	106.9	81.5	122.9	131.9	213.7	328.8	244.7	37	73.3	135.2	88.6	178.2	94.6	163.1
201157_s_at	389.3	529.4	388.7	265	389.6	167.9	283.1	182.4	498.3	328.8	240.3	381.1	239.4	198.4	278	313.5	462	367.1	186.8	336.8	284.4	316.3	581.5	334	199.9	226.9	155.1	234.3	139.2	154.6	187.9	312.5	171.2	173.1	280.4	89.9	188.7	246.4	230.4	256.8	321.3	179.1	255.4	116	256.9	180.9	388.9	147.9	213.9
201158_at	401.5	418.2	374.1	201	339.4	101.2	210.2	179.7	350.6	293.1	66	132.1	166.8	239.8	204.1	289.1	394.8	197.4	103.7	274.2	407.8	112.5	378	273.8	114.6	171.6	103.3	243.9	107.7	120.8	212.6	405	133	158.9	345.6	56.4	94.1	144.8	180.2	330.7	304.8	128.6	100.7	91.3	201.4	140.7	311.3	109.4	172.9
201159_s_at	99	125.8	104.7	76.5	83.8	5.8	73.8	69.6	117.5	81.7	23.7	47.7	37.5	55.4	62.2	68.6	102.8	60.8	44.3	87.7	129.3	47	117.6	74.8	21.7	57.7	47.3	50.6	26.4	21.9	33.8	138.1	51.7	53.1	83.4	4.6	18	43.5	58.6	106	106.4	62.1	4	31.7	80.6	55.8	122.6	19.6	64.6
201160_s_at	7662.7	5084.2	3917.4	4623	4109.6	4000	5118.7	4271.7	3371.8	5845.2	3758.2	2176.7	3427.3	2589.6	3672.7	1791.4	5013.5	4372.1	6907.5	2497.8	4355.5	6506.4	6426	3807.1	3387.6	3219.9	3692.4	1583	1722.9	5459.2	4075	2724.8	4430.9	2723.7	4622.8	4922.1	2864.8	5620	3628.5	4429.8	6164	5362.3	3776.4	1119.8	1465.8	3221.4	4329.4	2565.6	2520.2
201161_s_at	4750	2418.3	1268.4	2316	1314.9	1564.4	2425.3	1571.3	2219.2	2512.4	2012.3	679.3	1574.3	1422.8	2765.5	1047.3	2475.2	2038.1	2888	914	1656.1	3861.9	3739.5	1755.2	1561.6	1694.8	1606.9	639.2	552.4	2878.3	1617.1	1003	1779.2	1456.8	2608.2	1745.4	1156	2335	2173.5	2289.7	4897.9	3966.1	469.9	404.8	878.1	1574	1936.9	1875.8	1158
201162_at	461.1	329.5	217.6	910.1	1165.6	31.6	55.5	50.2	50.6	293.4	304.9	403.3	878.8	346.2	120.6	746.7	91.9	44.1	486.6	199.9	102.1	484.2	300	96.4	243.4	31.2	29.4	108.3	4.2	18.8	230.8	616.5	235.2	641.6	118.9	83.4	9.8	245.3	124.4	184	526.7	71.5	89.5	269.1	181.6	97	66.2	4.9	12.8
201163_s_at	947.3	816.3	651.4	1314	2613.4	92.4	201.2	208.1	73.9	813.4	417.5	889.3	1472.2	549.3	226.1	600.2	312.1	68.9	1004.1	429.3	201	1254.3	525.6	188.6	369.5	137.3	141.7	236.3	24.8	229.1	585	1381.8	595.6	1019.6	276.9	152.4	52.2	855.1	172	300.4	682.4	125.1	286.9	512.3	235.9	187.9	209	14.4	121.2
201164_s_at	1047.9	1239.3	828.4	888.9	1008.4	555.2	897.7	708.9	576.4	656.7	433.7	839.4	845.4	498.3	441.2	574	878.6	653.5	436.9	1270	1421.7	805.1	1121	1014.8	483.1	628.9	469.8	736.5	597.9	487.4	633.9	753.2	578.2	668.9	630	182.1	531.9	531.9	694.3	782	762.7	882.3	404	634.8	724.3	602.1	863.1	630.3	409.1
201165_s_at	567.7	779.2	535.9	616	603.3	471.8	607.1	567.3	194.9	453.4	389.5	637.7	482.9	208.9	376.5	273.1	388.9	355	367	501.4	579.8	549.4	669.6	511.2	385	362.3	407.3	494.5	498.7	495.6	396.1	343.2	361.6	335.2	378.7	179.5	342.2	340.9	380.6	330.4	361.9	482	165.3	367.6	268.9	376.3	556.4	289.9	231
201166_s_at	1153.1	1519	1122.5	1145.8	1421.9	782	1445.9	1082.1	790.2	994	855.5	1182.7	1173.2	482.5	610.7	643.1	1115.2	614.7	789.3	1720.4	1646.4	1121.4	1339.3	1202.4	724.4	887.4	696.9	877.1	865.3	740.1	811.1	872.3	850.9	667	775.2	398.9	800.5	707.9	850.1	943.8	708.3	839.7	586.6	635.8	826.3	808	1059.4	583.6	651
201167_x_at	80.6	79	80.7	54.5	62.2	65.8	103.4	80.6	168.8	90.3	100.8	113.7	176.6	70.5	120.4	71.4	116	78.1	82.2	225.9	91	100.2	143.6	84.8	91.3	57.7	70	44.9	36.6	46.4	42.4	70.6	34.5	29.7	59.4	38.5	32.2	48.8	54.7	74.7	102.4	90.7	16.6	36.6	84.1	58.8	87.1	23.4	80.2
201168_x_at	288	410.3	306.8	293.1	271.2	165.1	369.9	180.3	364.9	339.6	324	319.7	448.7	138.6	268.9	247.2	386.8	366	184.6	414.1	333.2	133.6	377.5	232	222.3	267.8	105.9	202.4	108.4	141.3	233.9	247.8	214.8	180.1	269.8	118.5	139.4	105.4	112.3	296.2	312.4	230.8	89.5	82.1	163.7	167.7	226.6	145	217.7
201169_s_at	31.2	11.1	6.6	16.7	11.9	20.4	1	11	13	47.3	21.1	20.1	47.6	1.1	27.3	66.4	8.5	108.3	9.3	3.7	23.8	15.3	37.6	13.1	24.4	41.7	59.5	26.2	32.5	30.9	70.8	14.3	18.9	19.2	17	3.3	2.1	61.5	10.9	28.3	16.8	20.4	7.5	20.3	8.9	12	62.1	23.6	4
201170_s_at	159.1	69.8	51.8	36.6	46.7	107.2	48.2	93.8	47.1	322.6	68.1	88.3	242.2	32.8	90.2	269.7	105.6	922.7	67.3	35.7	180.4	109.3	193.5	85.6	105.6	137.4	334	129.8	70.7	176.8	529.5	63	47.5	121.2	67	126.7	41.3	306.6	115.3	229.9	119.9	94.1	30.8	57	41.8	82.9	263.1	101.9	3.8
201171_at	103	75.5	102.2	31.3	62.4	49.5	20.5	29.6	27.3	64.3	16.6	51.5	4.8	17.9	24	41.6	44.6	22.5	23.4	29.8	33.5	73.6	69.5	50.2	20.8	35.9	26.2	40.1	20.7	38.6	30.3	58.5	23	22	62.8	23.5	26.6	28	18.7	8.4	3.5	1.8	20.4	4.9	11.8	14.2	31.3	5.2	4.1
201172_x_at	1646.7	1983.2	1542.5	1522.9	1071.2	940	993.2	574	1350	1889.4	774.7	1444.4	1533.6	692.5	855.2	1065.5	1404.6	645.5	1518.5	1358.6	1289	1316.9	2520.8	1440.9	1003.9	1262.5	966.1	1057.3	815.9	653	1158.1	1497.7	963.9	897.2	1404.9	965.2	726.5	1227.5	1093.7	1343.1	1024.4	781.2	924	430.4	1075.5	1010.4	1440.9	344.8	722.6
201173_x_at	402.4	735.6	404.2	362.3	602	239.6	699.2	435.1	469.3	462.7	332.7	508.2	573.8	229.3	329	331.9	474.3	416.9	276.6	581.7	601	333	579.4	473.4	385	449.1	204.4	352.6	259.8	248.1	279.3	398.5	361.5	271.4	370.5	125.4	388.6	251.5	329.1	347.7	605	311.6	299.4	300.4	465.7	239.9	614.2	257.9	283.8
201174_s_at	934.6	883.9	764.8	803.4	730.6	651	1027.7	591.1	576.3	637.6	1176.9	889.4	961.3	468.5	737.4	612.4	551.1	370.7	1575.4	776.8	726	1172.9	713.3	576.2	1070.9	1170.2	908	441.6	423.7	811.3	703.2	731.3	1288.6	489.6	909.3	739.8	540.6	1506.5	684.1	705.1	781.8	801.3	534	531.9	478.5	699.1	628.7	312	414.3
201175_at	543.7	545	339.8	403.4	482.3	244.5	677.3	423.2	338.8	485.1	226.1	354.9	511.4	182.9	352.2	306	316.9	333	321.5	389.9	532.2	529.1	716.7	500.9	233.8	547.6	289.6	323.4	194.3	310.2	337.4	320.3	418	287.5	344.7	141.9	272.2	368.6	373.5	320.4	468.3	332.7	273.3	231.1	417.4	312.9	485	232.5	162.2
201176_s_at	459.2	748.2	580.3	510.5	523.6	283.5	803.6	395.3	423.7	414.3	364	482.8	585.8	509.4	269.2	357.7	595.2	330.4	347.2	498.5	537.4	449.6	594.4	369.9	325.9	237	322.5	247	263.1	290.1	387.1	405.5	360.5	319.2	432.6	244.9	324.5	372.2	342.8	550.7	367.1	272.3	386.7	215.4	529.4	322	600.9	196.4	378.9
201177_s_at	620	686.4	1269.1	963.9	1674.8	802.3	596.8	1165	401.6	451.5	613.6	1055.8	1147.5	373	189.9	138.6	1265.5	544.3	650.5	1362.3	1288.2	529.2	443.7	735.5	477	276.2	500.5	794.2	841.9	721.4	757.7	838.5	773.8	561.8	689.8	310.2	837.1	696	456.4	741	634.6	478.8	661.4	436.7	526.5	556.2	1163.8	319.6	619.9
201178_at	905.9	985.1	928.2	1387.1	752.6	1244.6	1377.1	1056.3	793.5	1171.9	1887.1	737	2267.3	552.8	1065.7	515.5	709.5	492.5	3577	875.5	970.5	1923.8	966.6	674.9	2824.4	1968.9	1716.5	481.6	775.7	1744.2	1382.1	568.7	1965.4	890.8	1358.7	3951.7	619.6	2575.7	1354.1	1641.9	1098.6	1703	473.7	829.9	749.1	1329.2	840.5	505.1	863
201179_s_at	146.2	333.2	391.1	403.2	261.7	195.5	227	247.1	286.2	117.4	177.1	275.7	400	251	195.3	103.5	332.1	166.3	236.1	365.8	444.2	302	317.3	285.8	238.9	258.6	120.3	231.6	239.5	245.6	276.7	312.9	207.7	259.2	238.5	169.3	212.2	212.6	243.4	375.1	274.3	338.6	101.2	240.7	328.4	316.5	460.9	160.8	262.7
201180_s_at	431.7	804.4	973.3	886.9	928.6	619.5	779	746.9	784.9	470.9	457.9	712.6	1098.1	473.2	305.4	302.5	990.4	593.3	596	832.7	1209	670.1	786.3	707.9	603.4	607	508.6	665.5	589.3	638.5	819.7	944.7	541.8	616.7	687.3	440.1	792.8	598.4	571.7	1011.2	696.2	740.6	816.3	607.9	790.9	696	1030.1	427.4	625
201181_at	109	176.1	280.7	215.3	351.9	200.4	106.2	188	262.5	99.6	118.9	199.2	221.9	99.5	43.9	76.9	243.4	186.4	202.5	269.6	434.9	200.6	178.2	182.2	171.9	79.6	103	199.2	140.5	140	177.3	291.7	125.4	143.3	173.3	115	176.6	174.2	123.3	242.4	121.2	197.9	150	101.3	189.5	195.5	379.1	110	93.8
201182_s_at	133.1	162.4	114.4	92.5	137.3	115.8	200	172.7	114.6	131.1	93.9	226	178.1	57.5	82.7	123	131.3	173.4	121.3	141.6	151.5	195.1	110.8	83.5	107.6	52.6	86.1	76.9	118.3	95.2	87.8	136.9	87.6	89.5	91.3	55	84.3	90.7	101	118.7	165.7	177.7	35	150.6	77.3	64.1	121.3	98.6	85.6
201183_s_at	593.6	628.5	474.6	315.2	637.3	361.4	623.9	556.5	364.4	381.1	225.1	824.1	493.2	257.6	265.6	377	475.8	583.3	234.6	433.3	561.7	372.5	453.6	432.2	268.1	183.1	176.1	316.4	378.4	262.4	205.1	374.7	288.5	256	422.6	92.4	314	284	275.6	281.9	478	311.1	110.7	427.5	269.8	225.9	360.8	332.6	302.8
201184_s_at	533	596.6	459.8	419.2	551.3	283.5	705.4	397.7	332.8	471.1	340.7	721.6	662	243.4	294.8	391	536	405.1	393.1	382.6	626.2	494.4	492.2	491.7	476.4	355.9	294.6	301.1	258.7	291.5	294.2	357.6	328.6	272.7	492	161.7	237.6	286	291	446	536.8	444.4	317.4	421.7	351	340.8	373	328.2	324.7
201185_at	19.8	26.8	1.3	6.6	2.2	2.3	23.5	1.9	1.4	6.9	11.6	19.7	3.7	3.5	5.6	4.9	4.8	3.7	76.8	21.3	23.3	30.7	11.9	7	5.3	5.9	5.5	4.1	2.3	3.6	4.6	5.1	20.9	2.9	2.9	15	3.6	12	3.1	9.7	4.5	7.4	9	4.9	14.8	21.1	20.4	5.2	5.8
201186_at	171.3	397.4	240.6	159.7	157.3	80.9	136	91.8	130.2	132.4	79.5	195.5	116.4	161.5	118.1	179.1	197.5	171.7	84.7	132.7	127.5	98.3	141.6	117.2	121.6	71.4	58.3	74.7	55.1	63.2	79.3	194.3	52.8	119.1	115.4	130.6	96.1	122.9	76.6	213.5	149	101.6	339.8	113.4	180	58.3	129.6	100.9	123.2
201187_s_at	11.3	2.9	17.4	22.8	4.1	4.6	13	26.6	14.7	2.6	23.3	17.7	4.3	26.7	46.7	11.5	6.8	7.1	17.8	5.4	37.3	135.9	23.8	9.5	14.8	2.8	16.5	16.9	19.8	11.1	6.5	3.2	28.6	5.9	5.5	12.1	11.8	2	3.5	8.4	4.5	5.4	11.3	16.8	6.1	23.5	7	11.3	25.2
201188_s_at	133.8	36.7	22.1	178.1	186.9	55.5	27.7	68.5	65.4	53.9	100.8	60.8	72.8	14.4	103.9	58.2	9.2	16.3	81.1	151	105	144.1	98.2	179.5	106	182	63.2	48.3	158.3	72.6	69.7	60.9	35.8	106.4	58.6	25.9	58.4	12.9	125.8	55.3	85.8	112.2	32.2	65.5	29.3	49.9	58.3	99.1	54.9
201189_s_at	148.8	21.8	15.5	210.9	306.4	50.6	18	87.3	86.9	88.1	87.4	96.8	91	3.6	154.1	116.3	39.9	7.9	118.5	196.3	92.3	330.7	60.4	349.1	93.8	328.6	76.3	64.4	192.4	57.3	35.8	26.7	16.4	108.3	33.2	14.7	57.6	26.3	189.1	35.1	111.2	118.3	24	130.7	33.5	46.6	148.8	174.6	2.6
201190_s_at	208.9	402.3	370.5	256.7	288.4	199.4	174.8	145.5	233.2	289.1	203.9	380.8	293.4	250.9	161.2	185.2	372.9	205.2	101.7	252.1	329.3	180.5	335.1	282.2	134.9	196.5	142.7	154.4	120.5	113.1	142.4	256.6	158.5	148	213.4	67.9	102.1	125.5	108.9	307.4	326.7	208.6	247	163.1	215	96.4	297.9	108.4	148
201191_at	141.6	278	200.9	138.8	157.7	128.7	177.5	97.5	180.1	186.7	120.3	234.9	206.6	136.2	69.8	136.9	225.4	129.5	81.1	151.2	233.8	145.8	197.5	171.5	121.1	112.6	67.6	107	110.1	55.7	109.4	122	105.7	105.8	157.2	41	60.5	64.2	78.7	172.8	235.3	144.4	102.7	126.9	160.9	92.4	163.2	81.2	136.9
201192_s_at	172.8	306.8	242.7	213.3	202	128	200.8	96.2	226.6	208.6	139.9	297	275.2	131.6	150.9	137.9	233.9	121.5	79.3	206.7	194.7	139.6	260.2	209.3	178.7	141.4	114	105.3	110.9	58.9	86.1	143.4	102.7	123.4	143.5	101.5	86.1	106.5	90.8	194.5	224	149.9	142.6	143.2	166.7	98.7	161.4	66.6	157.3
201193_at	335.7	667.2	261.2	422.9	311.7	254.6	313.4	393.4	244.7	332.8	360.1	399.9	774.4	123.4	141.2	397.2	288.9	115.2	406.9	432.7	389.1	257.1	424.8	216.5	218.6	245.6	266.3	162.2	278.1	157.3	352.9	307.8	551.7	221.5	338.9	239.8	286.8	323.6	183.4	156.9	374.9	113.9	188.1	164.3	428.2	260.2	223.3	119.2	219.5
201194_at	628.3	619.4	365.7	204.4	174	121	203.4	136	316.3	563.8	166.3	463.4	310.9	208.4	502.9	422.8	291.8	210.3	212.2	142.4	546.9	191.1	1228.9	492.9	218.3	521.4	205.9	325.8	157.5	116.5	144.1	307	231.6	174.7	137.4	57.5	204.7	341.8	364.6	345.5	565.4	174.7	70.3	270.7	353.7	218	257.3	258	187.8
201195_s_at	239.4	363.7	459.4	314.9	687.8	157.7	557.5	196.2	207.4	353.4	226.6	214.6	258.6	224.6	263.2	212.3	308.1	90.6	571.1	260.9	149.7	231.2	111.7	89.9	199.6	138.6	262.7	156.2	143.2	279.3	396.2	399.4	498.6	214.7	274.8	225.7	456.9	386	192.4	169.8	489.8	187.4	63	111.9	208.5	172.4	550.6	33	162.6
201196_s_at	143.8	166.4	360.4	474.6	433.3	179	122.5	373	238.9	106.4	239.4	252.8	560.7	146.9	22.9	61.9	476	292	389.9	347	529.9	153.1	213.1	192.3	235.8	128.9	212.8	240.8	212.5	356.6	455.6	472.2	278.2	352.1	217.7	193.5	266.5	247.9	149	586.9	264.5	477.9	118.5	277.8	388.3	436.6	618.2	187.8	252
201197_at	139.4	196.5	662.9	568	790.7	276.5	184.8	755.2	278.4	121.7	288.3	237.7	622.7	181.7	56.4	68.7	671.2	422.9	537.8	507	684.6	229.8	146.9	190.5	223.7	97.3	234	386	263.9	335.6	647	779.3	388.8	315	372.5	199	276.3	376.9	145.9	593.2	292.1	564.6	371.5	272.6	432.7	455.1	870.3	184.5	274
201198_s_at	176.9	247.6	299.5	344.5	333.5	254.2	191.9	261.1	328.4	94.1	245.3	270.3	358.4	185.7	145	86.7	331.1	227.6	212.3	297.6	405.9	187.4	257.8	175	216.1	204.6	159.2	202.4	217.9	164.4	196.4	229.3	265.8	154.6	248.2	147.9	279.7	190.9	147.9	359.2	308.5	204.3	109.8	251.7	286.3	190.9	364.4	181.9	220.2
201199_s_at	184.2	214.6	381.6	336.6	424.4	189.3	212.9	322.1	374.2	71.1	225.6	380	340.3	182.1	24	106.9	453.1	249	189.9	480	532.2	135.8	221.3	217.1	171.5	210	110.3	301.8	249.4	147.4	274.7	312.1	292.6	197.8	369.4	242.5	373.9	227.5	107.9	334.4	313.3	267.4	377.8	239.6	345.5	151.2	237.2	199.9	249.4
201200_at	296	298.2	259.6	707.3	596.5	672.8	402.5	993.5	193.9	198.9	680.8	305.6	755.5	216.2	170.3	130.6	212.4	192.4	1224.8	286	335	660.7	298.1	382.3	633.4	474.9	533.5	161	453.5	988.6	576.7	282.8	1008.1	353.3	304.9	780	395.2	1543.4	423.9	403.6	381.3	758.9	215.1	324.6	115.8	826.3	309	140.9	214.4
201201_at	1090.8	751.9	977.3	623.5	1117.3	1000.6	916.3	158.3	1691.5	667.4	723.5	992.4	912	834.3	1214.9	689.1	1229.9	602.2	662.2	993.8	1642.2	449.3	1438.4	549	425.9	549.5	919.7	302.4	389	191.7	1241.8	1171.1	1516.9	918.6	922	623.5	920.1	484.6	756.1	786.6	751.1	253.5	553.3	241.1	1399.8	239.1	1229.2	335.7	691.3
201202_at	1070.8	2856.6	2886.8	2189.9	3079.8	1275.9	1320.7	1754.6	1811.7	2477.2	836.7	1785.9	1151.6	787.9	490.1	535.9	2341.5	819.3	1360.2	3116.7	2647.5	1590.3	2187.9	1972.2	963	1201.1	1101.7	1554.4	1816.5	1245.4	1464.5	2646.4	2415.7	1104.1	1858.8	668.7	2106.1	1361.7	1281.7	1441	1422	503.2	1053.3	825.7	1666.5	782.6	1857.1	439.2	1440.4
201203_s_at	27.1	54.2	22.8	5.2	2.8	18	31	11.7	11.6	6.6	14.2	59.2	16.5	57.3	48.4	25.8	42.3	27.1	26.4	5.5	2.9	48.9	6.4	4.5	33.6	20.7	2.8	20	4.1	6.3	10.7	18.7	11.2	10	30.1	4	15.6	26.3	12.3	50.8	21.2	3.2	1	67.2	14.4	4.9	21	11.9	9.2
201204_s_at	43.5	193.6	63.5	38.8	71.9	40.5	80.1	31	56.5	49.7	40.6	159.5	109.1	74.5	26.4	53.9	103.7	76.9	43	36.2	30	56.8	51	27.5	76	43	14.2	16.7	13.4	25.6	44.7	110	22.3	23.2	60.9	27.9	65.5	49.4	30.9	85.7	79.9	16.5	16.1	109	73.8	32.8	66.5	8.8	49.9
201205_at	5.9	56.8	19.9	42.8	16.5	30.6	26.2	26.3	34.5	24.7	42.3	27.6	35.2	34.5	42.5	13	29.5	35.8	39.7	27.4	38.2	16.7	42.4	40.1	44.6	29	47.4	26	21.7	38.2	22.4	38.5	32.3	22	27.1	13.7	13.1	42.7	18.7	29.7	39.7	36.7	18.5	35.9	24.3	27.7	28.9	31.8	47.7
201206_s_at	7	51.2	35.5	21.1	19.5	32.5	44.2	43.5	33.2	7.3	3.7	86.6	46.5	38	6.8	45	46.5	36.1	3.9	23.4	12	18.6	10.7	16.6	55.2	6.3	13.3	3.9	7.3	4.9	17.9	31	15.8	5.7	10.8	6.8	30.1	13	2.7	48.6	22.8	2.8	12.4	67.5	49.1	3.6	18.6	13.2	10.8
201207_at	151.8	151.8	111.9	90.3	101.7	53	106.6	67.5	63	121.7	47.2	98.2	129.6	60	83.3	74.3	109.3	64.8	66.5	111.9	140.5	163.6	123.1	93.3	52	51.3	67	89.6	59.9	33.6	48.2	98.7	78.4	57.2	70.4	21.8	57.1	41	80.8	74.1	70.4	14.9	87.5	8.5	48.4	66	87.9	33.1	62.1
201208_s_at	55.2	49.3	70.4	63.9	48.4	34.7	26.7	35.4	20	53.9	39.3	34	73.9	40.5	70	42.7	34.2	7.9	63.5	39.7	67.7	132.3	69.8	48.8	51.1	36.2	28.7	36.2	60.3	26.6	32.7	42.8	37.4	21.4	26.8	43.5	27.7	32.1	52.8	66.9	45.7	46.6	30.7	25.7	33	32.7	21.8	5.4	35.4
201209_at	1268.2	1839	823.2	1044	1946.4	384.6	909.5	752.7	464.4	1211.5	353.7	1405.3	952.3	279.8	444.3	498	729.5	583.7	567.3	1193.6	1048.2	509.5	1633	1200.7	438	650.8	399.9	826	672.1	730.2	530.3	585.7	617.1	634.3	616.3	298.9	762.2	715.8	597.1	615.2	962.1	676.9	489	582.1	500.2	370.3	1063.3	448.9	291.8
201210_at	726.4	1959.5	3224.7	2184	1659.1	2238.3	827.4	1514.6	1353.4	907.8	1374.6	1677.7	2854.4	1476.3	295.6	337.4	3375.1	4497.8	2244.7	4089	5750.9	1185.3	1230.5	1395.3	1794.6	1034.4	1903.4	2036.9	1606.3	1863.8	3923.9	2793.1	2316.4	1887.5	2533.9	1743.4	1696.7	2336.7	1360.7	4878.7	1725.9	3809.6	1795.6	2010.3	2220.9	2198.1	2847.8	2363.9	2112.3
201211_s_at	60.8	150.2	214.3	251.4	113.8	197.9	56.3	128.7	157.1	56.8	125.4	153.6	286.4	169.6	10.9	40.5	308.8	115.7	202.4	297.9	501.9	29.9	95.6	85.7	127.8	92.5	100.2	132.3	126	139.2	307.6	209.3	124.3	182.6	222.1	61	115.7	181.2	173.8	765.6	136.8	502.4	6.4	247.1	284.3	243.9	364.1	279.4	171.8
201212_at	113.3	378.1	168.4	71.2	88.7	125.1	183.1	27.7	60.5	118.5	171.9	27.9	33.4	121.3	67	330.2	102.5	210	105.9	112.9	157.5	16.8	124.2	176.2	33.3	87	127.7	187.9	40.1	30.6	158.2	421.4	117.5	97.8	202.3	67.3	47.4	70.1	146.1	206.6	68.1	111.9	127.8	3.7	172.9	49	133.8	42.7	152.7
201213_at	70	95	105.1	48.2	43.1	33.7	71.4	26.9	78.3	82.7	44.6	60.1	30.7	13.8	9.9	57.3	99.7	31.9	46	40.9	58.2	68.8	102.3	55.2	40.5	38.4	25.8	25.4	19.5	30.1	30.6	39.1	43.4	40.2	25.3	32	21.6	38.3	40.1	42.2	82	34.6	44.4	40.3	70.8	35.4	56.2	4.5	20.3
201214_s_at	328.5	554	428.7	385.5	263.4	173.6	418.7	186.5	343.2	340	162.2	356.9	274.6	152.6	149.6	304.4	329.1	316.8	121.5	272.5	432.7	247.4	407.5	254.8	161.2	233.9	178	180.2	166.7	139.7	227.8	269.6	166.7	198.4	249.6	83.5	152.1	145.7	228.1	251.6	341.7	188.2	238.1	199.9	229.6	169.1	364.7	137	197.5
201215_at	1	7.5	5.1	10.2	2.6	5.6	11.3	16.7	6.4	9.4	11.2	6.2	8	4.2	1.9	6.3	16.6	3.2	10	1.8	0.7	9.7	12	6.2	300.7	10	6.8	6.8	6.1	7.6	7.8	9.7	20.6	12.2	2.4	13.9	3.5	7.4	0.7	5	2.9	1.4	13.8	11.1	1.8	10.1	4.5	7.8	8.5
201216_at	1199.6	1456.4	720.9	1568.6	2083.3	931.5	1177.6	996.4	1003.5	1643.3	992.4	2181.9	1692.9	463.8	626.6	1257.4	971.7	829.3	1069.9	942.8	853	688.1	1575.3	1001.5	767.2	543.8	580.4	759.5	648.6	1040.8	833.5	714.4	775.8	1064.9	920.7	355.5	466.5	1371.2	932.6	631.6	1204.8	713.2	250.1	1257.3	579.8	866.8	1202.3	488.6	564.4
201217_x_at	11273.5	12795.9	10443.9	13116.5	10892.1	8426	11821.1	11348.9	10972.1	12066.7	10920.6	11453.2	12877.7	6035.3	8192.1	10036.8	10583.2	10763.3	7534.4	10792.9	11046.5	9786.6	12566.6	12536.2	7452.3	7104	8430.1	8100.3	9859	9592	10706.9	8508.2	8661.9	8186.5	7310.9	3366.7	5813.7	10385.4	8876.9	8561.5	8885.7	8406.9	7280.7	8074.1	8252.4	9129.4	10420.1	6314.6	8321.2
201218_at	913.7	1661.7	1134.3	658.7	561.2	690.6	714.4	885.6	346.9	848.3	467.8	938.7	744.3	423.5	389.9	305.6	962.2	440.3	379.4	59.7	895.6	394.2	657.2	744.3	377.3	450	536.4	512.7	315.9	618.7	755.5	1050.2	1173	405.4	704.2	256.9	901.2	447.7	537.5	480.8	576.9	279.1	762.9	385.2	484.1	367.2	957.8	246.5	546.6
201219_at	126	207.5	191.8	111.4	85.7	140.8	101.9	165.6	138.4	116.9	104.8	162.7	130.9	121.8	115.4	110	185.9	125.3	71.8	27.6	196.3	140.4	103.6	108.8	63.3	87.9	96	126.1	71.5	131.2	130.1	210	209.6	73.1	188.8	96.1	137.5	138.3	99	133.9	121.3	82.7	146.5	106.5	140.5	95	161.9	68.2	86.5
201220_x_at	1571.9	2075.8	1636.8	1179.1	1152.1	955.5	1176.3	1190.4	1164.1	1073.3	1133.2	1409.5	1257.1	937.2	823.9	1004.3	1644.1	1985.2	641.6	162.6	1767.2	891.8	754.1	1077.6	713.5	845.7	791.3	844	602.8	915.9	1039.8	1469.3	1888.5	638.4	1199.6	655.3	1229.2	716.2	839.2	1290.2	1137	887.9	2575	1103.4	923.5	801.8	1175.5	868.5	1055.2
201221_s_at	690.3	774	491.1	747.2	951	321.8	565.7	454.9	582.1	618.4	321.8	744	588.9	196.1	462.2	299.2	477.2	400.2	284.5	1340.4	983.4	492	1247.3	843.9	279.9	567.5	290.5	527.7	363.1	362.6	303.6	327.5	255.7	476.7	443.5	98.3	316.4	221.2	444.9	559.2	731	606.8	380.1	376.8	435.9	332.9	544.5	480.9	354.2
201222_s_at	373.5	674	474.9	394.7	499.5	266.1	487	562	275.1	385.1	358.4	508.7	962	204.8	287.7	197.6	464.1	119.7	537.4	344.2	424.1	410.7	617.1	423.3	440.6	515.4	254.8	278.1	359.5	387.3	427	618.2	350.9	276.1	338	293.5	469.5	493.6	429	510.7	605.4	382.2	87.7	302.5	554.6	363.4	639.4	207.2	295.4
201223_s_at	368.1	642	540	287.6	619.3	316.5	565.2	543	257.7	406.1	348.6	496	707.4	162.7	119	208.8	489.8	185.8	414.3	515.6	458.1	268.4	454.1	362.5	312.2	287.4	189.6	243.2	337.3	391	362.5	625.3	343.9	216.5	354.5	179.2	339.7	485.9	213.9	374.1	327.5	276.1	384.5	200.2	329.7	302	534.7	87.5	249.5
201224_s_at	312.9	393.8	298.3	266.3	285.9	282.2	295.1	248.1	249	248.1	200.7	346.3	213.3	196.4	192.7	227.9	319.5	297.9	176.5	336.7	329.6	200.7	299.9	232.9	210.6	183.6	191.7	161.6	214.7	220.8	144.2	167.2	137.5	211.4	277.1	83.9	168.3	173	161.2	198.8	244.3	187.3	3.1	171.6	306.2	154.1	295.5	199.1	206.3
201225_s_at	873.7	1454.6	1015.9	819.8	1244.2	794.4	1370.8	933	725.6	982.9	732	1052.3	1018.6	464.6	486.9	590.5	1148.5	627	710.6	1152.4	1043.8	995.3	1259.1	946	759.9	738.1	501.1	580.4	597.4	675.7	738.8	738.1	693.2	538.9	766.9	416.3	659.7	861	543.8	798.5	898.3	712.7	555.6	496.3	768.1	572.3	969.1	409.1	548.7
201226_at	1089.2	1838.5	975.4	648.8	905.4	561.7	1469.5	480.1	1015.5	1678.6	669.3	1716.4	1110.2	833.3	619.2	1129.1	978.4	781.1	426.7	1137.4	1457.9	949.9	2192.5	1306.7	668.3	688.5	454	912.7	697.6	486.4	461.3	1396.5	890	668.3	712.1	214.2	877.9	534.5	871.2	596.5	1181.9	756.4	576.2	700.1	1108.3	620	1318.1	634.8	653.1
201227_s_at	1617.7	1886.6	1410.1	864.8	1435	962.3	1927.1	1063.3	961	2061.4	912	1971.5	1189	1031.2	754.2	957.2	1233.8	975.5	728.8	1381.7	1648.3	1653.6	1955.2	1512.6	869	920	814.8	1156	1082.3	780.8	834	1684	1572	861.7	959.5	475.3	1125.7	1068.9	990.3	968.3	1233.6	841.7	1924.9	896.1	1020.4	757.7	1273.7	657.1	882.2
201228_s_at	71.7	96.7	70.6	57.5	75.8	50.8	72.7	47.1	46.2	60	62	78.2	64.4	21.2	48.8	31.5	76.2	39.5	67.7	78.7	61.2	36.6	88.6	70	31.5	56.7	39	40.3	50.6	45.2	45	27.1	47.5	19.7	35.7	24.6	95	63.9	46.2	49.7	17.5	67.5	16.1	47.1	61.7	37	74.5	22.3	23.3
201229_s_at	317.3	343	295.1	183	304.6	151.6	313.3	156.8	181	259.7	155.4	312	230.7	145.3	135.8	213.7	258.6	207.2	122.4	268	168.1	228.7	291.8	271.4	137.3	162.5	166.9	179.5	171.2	130.3	152.7	168	116.1	139.7	174.3	83.9	387.7	142.6	152.6	178.6	258.7	154.4	73.2	199.1	219.6	172.3	227	155.2	177.2
201230_s_at	210.1	263.4	245.8	105.3	217	157.8	250.9	135.9	161.2	200.9	107	222.2	196.5	98.8	120.7	165.7	173.7	159.8	98.2	244.9	166.1	168.3	245.6	179.4	90.3	147.2	109.1	129.7	104.7	110.1	143.5	100.9	118.1	101.6	145.1	57	238	81.9	102.1	175.6	224.4	163.6	109.7	128.2	170.5	136.6	177.1	117.1	108.1
201231_s_at	2790.6	3035.1	1869.7	1657.1	3272.4	1538.5	2285.1	1821.2	2287.6	2280.4	1563.7	2784.1	2375.8	955.4	1050.7	1626.2	1929	1938	1368.1	1498.7	1530.9	2057.7	2654.4	1991.5	1585.7	1415.1	1192.3	1085.2	817.7	1067.8	1466.2	1627.3	1258.5	995.7	1260.4	639.1	1549.6	1550	1500.7	1209.1	2210.9	861	471.6	1179.8	1784.7	1078	2836.4	787.2	1064.7
201232_s_at	510	816.1	617.8	431.8	635	472.2	484.3	426.9	470.6	749.5	300.5	580.9	423.4	380.7	325.5	356.3	557.5	509.3	232	564.5	727.6	325.5	783.2	536.2	366.8	393	284.2	370.6	286.8	327.9	281.2	465.2	346.2	305.5	543.6	185.5	330.5	375	351.6	489.7	476.8	350.6	399.2	338.9	454.5	421.2	623.5	263.6	331.5
201233_at	206.2	334.3	223.4	166	213.1	146.7	207.6	165.6	198.3	285.3	136.7	218	193.6	186.3	214.1	129.3	237.3	174	96.7	248.1	375.5	179.8	329.6	230.5	173.2	181.6	118.8	139.1	112.1	145	118.1	179.2	140.4	131.9	197.3	78.9	129.2	146.1	162	223.9	250.8	179.2	54.6	188.6	201.4	182	287	135.7	114.9
201234_at	408.9	387.8	248.2	312.7	260.7	177.5	284.4	130.7	311.5	349.4	241.8	264.1	415.5	122	361.2	232.4	223.9	213.1	238.2	266.6	307.7	303.7	608	267.2	250.9	240.1	180.1	149.2	137.3	122.9	175.6	233.5	156.4	133.7	243.8	274.9	138.2	183.4	216.3	204.9	387.2	191.4	66.2	133.1	180.7	293.9	263	116.8	201.8
201235_s_at	234.5	457.2	133.2	230.8	109	127.6	326	78.3	136.8	260.4	136.3	580.2	257.8	133.2	128.3	257.3	228.2	51.1	219.5	122.6	131.6	117.3	158.1	89	160.4	84.1	111.8	67.1	65.4	107.8	44.5	75.2	85.6	63.4	78.2	54.5	56.9	135.1	182.4	68.7	72.2	83	12.2	95.7	86.5	154.2	148.7	51.4	119.4
201236_s_at	1034.5	1559.3	628.7	747.6	811.3	568.2	1515.7	461.3	499.8	1299.3	629.7	1833.4	1023.2	511.4	760.2	950.3	691.3	140	1078.7	490.9	615.3	589.1	774.7	454	683	540.6	567	250.9	322.3	547.5	284.4	282.3	430.6	302.2	497.7	633.7	203.1	751.6	359.9	454.9	364.7	382.5	472.9	247.9	264.5	520.6	441.9	209.6	385.9
201237_at	87.4	266.4	304.7	354.4	282.8	276.8	168	236.5	309.3	152.7	313.1	345.6	589.4	162.8	85.9	109.9	393	340.2	296.7	626.2	583	230.9	170	151.3	256.4	186.1	205.6	305.6	244.8	211.9	298	303.9	211.2	209.8	316.9	367.6	219.7	209.4	147.2	424.6	226.1	277.8	383.9	322.7	365.1	387.1	480.2	260.2	303.4
201238_s_at	205.9	426.1	541.9	972.1	508.7	432.6	282.2	500.7	461.3	182.6	496	543.1	1103	266.8	113.7	121.3	832.8	424.5	632.2	942.4	1116.4	292.6	358.8	353.8	555.1	284.7	416.1	498.4	485.3	330.5	553.8	583.6	439.1	337	666.4	690.1	471.6	373.8	377.1	755.2	525.4	597.3	284.9	589.2	588.1	845.6	922.5	347.4	577.9
201239_s_at	741.3	1482.1	864.7	800.5	720.2	554.9	935.7	500.8	827.8	872.3	561	1034	1115.9	550.3	385.2	712.5	918.4	293.3	565.7	841.6	982.4	714.9	1040	973.9	701	739.5	672.8	766.3	694.3	484.9	708.8	872.7	682.3	586.5	679	244.4	749.1	610.1	781.6	731.4	928.1	589.5	182.8	603.1	953.7	607.3	1354.9	403.7	457.7
201240_s_at	1750.4	2785.1	1909.8	1842.2	1959.6	1203.5	2280.8	1309.9	1406.4	2040.6	1395.2	2231.2	2050.3	1025.6	956.8	1439.5	1750.4	684	1243	1943.7	2064.7	1788.7	1993.7	2201.6	1723	1784.8	1597.9	1609.9	1459.4	1164.5	1508.4	1751.4	1517.1	1388.4	1483.6	688.2	1470.7	1355.2	1816.8	1536.5	2254.1	1293.2	898.6	1226.9	1617.1	1055.7	2353.4	1054.3	1017
201241_at	209.2	206.1	660.9	612.8	795.6	486.4	191.4	955.5	694.4	115.3	581.8	433.4	1016.4	314.1	105.3	145.9	781.8	427.3	413.9	724.4	845.4	265.1	247.7	274.6	349.5	207.4	376.9	425.7	530.6	474.4	523.7	564.3	524	434.4	560.8	188.7	476.2	289.6	257.2	511.5	511.6	364.1	585.8	530.3	480.2	534.6	764.7	343.1	447.6
201242_s_at	13.6	65.6	11.5	48.6	38.1	10.8	60.7	26.6	10.4	13.9	18.5	168.4	57.4	9.4	21.1	30.1	12.8	31	37.7	4	13.6	29.8	10.8	16.5	49	10.3	5.6	16.7	22.2	4.5	12.5	13	35	7.5	26.3	65.7	96	22.6	19.3	28.2	9.7	11.2	4.8	96.2	10.5	14.1	16.7	14.9	8.3
201243_s_at	8.8	29.9	26.5	28.8	28.2	29.1	44.1	31.8	1.2	2.3	23	88.8	57.7	18.8	33.5	13.3	22.1	8.8	50.9	22.7	37.6	44	17.8	3.6	53	4.7	15.1	10.5	17.3	7	25	31.2	17.1	5.3	40.3	37	43.1	24.1	30.8	19.1	21.3	19.3	27	51.7	11.7	30	30.3	17	26
201244_s_at	655.5	885.9	652.4	481.7	646.1	279.3	699.3	422.4	425	552.6	258.4	641.8	487.9	262.7	278.5	413.5	500.8	296.3	285.3	750.1	668.2	461.2	654.7	633	316.2	418.2	249.5	401.2	340.3	293.1	314.6	556.2	270.4	314.5	374.5	354	348.6	261.1	412.5	469.3	451.9	368.9	284.4	292.2	422.1	379.1	486.5	282.5	298.3
201245_s_at	577.2	663.4	378.5	355.2	389.8	248.9	448.5	245.7	443.1	583.9	331.1	605.7	422.8	251.6	301.7	396.2	423.5	321	325	533.7	592.8	492.7	803.4	450.3	356.7	385.9	212.1	300.1	191.3	229	212.9	276.6	227.8	298.9	272.5	143.7	206.8	260.8	322.8	437.7	543.8	336.6	89.1	270	443.3	264.6	441.2	243.4	257.3
201246_s_at	71.6	96	64.1	51.6	76.5	29.3	45.4	58	71.1	65.4	37.4	68.2	69.4	32.8	51.9	36.5	41.1	63.7	17.6	79.8	115.8	38.5	98.5	69.5	50.3	35.3	17	47.7	25.7	26.4	44.1	51.2	44.3	44.8	48.6	2.8	45.2	16.2	50	97.8	89.7	61.7	3.3	51	76.2	35.4	46.1	55.3	32.1
201247_at	236.2	232.6	81.6	95.8	157.5	83.2	69.4	101.2	143.4	200.8	64.2	194.6	185.9	103.2	192.5	158.9	129	125.8	147.2	97.3	131.1	125.3	152.9	78.7	145.2	162.4	72.7	159.9	60.2	73.4	170.1	146.5	93.3	113.7	116.5	51.7	67.6	74.2	103.1	134.3	220.2	144.3	50.7	90.2	136.2	133.3	136.9	93.5	61.8
201248_s_at	150	130.7	43.5	91.5	113.6	84.1	82.8	62.9	118.9	141.7	63.3	118.1	126.7	49.4	69.2	108.8	114.8	86.1	102.8	83.7	101.3	100.4	115	76.5	107.2	92	50	121.3	29	47.7	67	88.3	53.1	67.3	68.2	21.3	62	50.6	56.9	41.3	156.1	87.9	15	60.5	109.9	74.3	111.8	68.6	62.9
201249_at	13.5	22.1	39.8	51.8	32.9	20.6	26.4	44.2	28.6	31.9	87.5	4.1	54.5	9.1	52.8	11.8	13.4	16.5	54.7	25.2	29.7	91.6	26.3	40.1	22.3	86.4	55.2	25.5	45.7	39.9	17.2	11.6	41.7	26.3	18.5	38.5	31.6	40.3	45.2	13.3	3.6	30.5	16.7	17.9	25.2	31.1	19.2	48.9	33.2
201250_s_at	132.6	120.7	229.8	227.7	142	94.2	108.6	171.4	165.5	184.4	236.7	130.5	234.1	98.9	192.2	90.4	94.6	141.3	382.5	136.5	182.2	644	161.7	117.2	198.2	399.4	308.1	57.2	87	207.9	138.5	122	488.3	97	95.1	320.3	133.1	352.2	258.9	127.2	166.4	166.9	90.9	85.9	82.1	91.7	155.2	132.4	98
201251_at	1079.9	1539	758.3	1082.5	1411.5	485.7	1164.4	806.6	1622	1146.9	844.2	1755.5	2510.5	505.2	919.7	1014.8	1058.1	962.9	598.9	1385.7	1153.7	702.9	1680	894.7	974.3	873.2	323.4	327.8	301.7	269.7	548	537.6	523.4	534.7	759.2	265.3	681.4	299.3	528.3	718.9	1147.1	835.7	225.7	658.3	911.2	575.9	988	406.9	511.8
201252_at	299.6	419.3	307	308.7	378.8	143.2	320	264.5	237.1	367.4	210.2	318.4	277.9	197.2	294	195.4	339.4	138.3	207.9	338.2	316	484.6	473.4	387.2	224.2	262.8	159.9	220.5	124	150.3	183.9	286	266.4	178.7	274.3	92.6	253	239.4	205.7	276	308.1	276	164.3	202.2	312.9	196.1	388.2	104.3	171.2
201253_s_at	1318.1	1436.3	881.1	597.1	983.5	733.4	1278.4	711.2	669	1438	584	679.4	654.2	332.9	378.4	585.9	766	403.6	916	770.5	823.6	1062.9	1251.3	740.3	526.8	646.5	582.6	535.5	490	599.8	630.8	1225.7	959.7	462.4	948.6	533.7	370.3	1098.9	718.3	505.9	691.3	450.2	887.1	350.5	600.4	556.7	922.3	218.1	389.4
201254_x_at	9345.9	13138.7	10870.8	14792.6	10934.6	9972	10600.9	12279.6	12287.4	9186.9	10697.1	11022.3	13057.8	6517.3	6335.1	8957.1	12274.4	9188.4	7196.1	12352.8	13821.4	8488.9	12523.2	11893.3	9186.7	5822.4	9355.9	8042.3	11120.7	11243.1	11771.2	10628.4	9001.7	9481.1	8728.2	5327.3	7587.7	9250.3	9567.3	10321.8	9731.8	9566.8	8657.2	9235	8973.4	10679.2	12562.3	6982.9	10104.2
201255_x_at	1157.3	932.5	1200.6	579.6	942.1	460.2	845.8	655.5	556.8	689.5	538.1	649	616.6	441.5	437.1	467.1	890.3	736.5	368.7	1030.3	785.3	860.6	1030	730.5	445.4	743.4	391.3	399	498.4	399.1	348.8	737.6	716.8	483.4	664.7	344.5	437.9	404	473.3	524.7	545.9	494.7	462.8	331.9	636.7	283.7	499	375.1	503.8
201256_at	1341.4	1245.2	975.3	1434.9	1138.8	653.8	1336	672.2	740	1745.6	1029.1	1219.2	1067.4	417.3	872.8	1285.4	977.2	480.4	806.7	926.1	1128.5	931	1711.1	1382.4	979.7	857.6	756.3	714.5	836.3	747.2	944.9	746	733.2	885.6	712	499.9	720.7	1118.2	935.3	724	1234.7	817.9	613.2	710.5	592.3	719	1340.3	419	395.1
201257_x_at	12317	14586.6	14114.4	16635.2	13827.6	12973.8	13688.8	13691.1	15137.4	11611.2	14313.3	13751.1	16713.5	10577.7	7947.4	10050.4	14543.7	12792	13879.1	14330.6	15626.9	11800.5	14074.2	14137.8	13998.8	12115	13277.4	10797.4	14080.3	12460.9	12989	13204.8	11038.7	11714.7	13029.8	8431.8	9782.3	11612.1	12539.1	14744.3	12446.7	12075.5	11952.5	11743.8	12167.7	13000.5	13766.5	9790.2	15458.5
201258_at	7832.4	10440.8	7771.3	11051.9	10000.8	6051.6	9228.9	8611.2	8256.5	11198.2	7218.5	8698	13290.1	3340	4498.8	6799.4	8325.4	6280.2	6608.3	9201.2	9777.3	7240.9	11213.9	8299.3	6276.8	6697.7	6319.7	5942	7639.5	7135.2	8724.9	5720.4	5537.6	7381.4	5485.9	2368.5	5341.9	6670.5	8156	7510.8	7810.8	7946.5	4134.2	6578.2	5697.5	8745.5	9859.9	4250.2	7341.4
201259_s_at	660.6	873	780.7	825.3	450.5	563.7	356.6	112.4	565.4	720.3	437.9	413.7	774.5	229.6	413.3	356.5	651.3	177.9	267.3	648.2	927.7	519.6	1042.6	797.9	308.7	507.6	378.9	551.4	468.1	410.6	545.2	626.5	444.7	330.4	424.8	87.2	184.3	466.6	609.1	616.9	580.8	721.9	81	196.6	667.8	542.9	996.1	227.4	453.9
201260_s_at	587.9	773.1	819	718.6	598.6	549.2	366.5	161.9	322.4	643	473.5	367.6	617.6	281.2	271.2	224.7	627.4	233.9	318.7	732.2	1019.4	519.9	785.3	652.7	237.9	458.9	374.8	486.3	488.7	476.6	591	634.7	434.5	239.7	385.4	188.2	141.8	486.9	382.5	550.2	404.4	424.1	259.1	182.5	488	483.7	727.7	172.4	415
201261_x_at	27.9	148.2	51.1	42.3	30.3	36.3	55.4	25.8	21.4	40.2	16.4	9.8	41.5	19.4	58.3	25.2	62.7	46.1	32.1	37.6	65	32.9	7.9	14.4	52.4	26.6	41.4	27.4	24	40.1	39.8	23.3	55.4	20	50.3	34.2	14.6	53.1	11.9	21.3	24.9	36.7	44.5	37.4	41.8	27.4	34.9	17.8	25.2
201262_s_at	5.8	3.1	3.9	1.4	2.5	2.1	16.4	2.5	0.7	1.6	7.1	4.7	3.4	6.2	16	11.1	2	1.1	4.1	15.9	1.8	75.5	3.3	2.9	3.7	1.8	2.6	1.4	1.2	0.7	11.3	5.4	17.7	11.1	2.5	3.5	0.6	1	2	16.4	1.8	2.3	1.5	1.1	11.8	5	1.3	1.4	2.5
201263_at	391.9	549.5	881.7	637.6	909	369.3	342.7	647.2	536	193.8	408.6	730.5	590.9	245.3	125.7	191.5	758.2	366.6	380.1	920.9	1036.4	336.9	390.5	405.1	231.7	240.2	238.1	672.8	627.8	389.6	450.6	817.1	392.3	413.7	583.6	159.6	826.8	326.6	239.1	348.7	409.7	419.6	880.9	458.4	467.9	379.1	1013.8	298.9	439.2
201264_at	953.3	1193.7	694.3	729.7	833.9	500.9	943.6	586	806.2	1280.8	722.9	1049.2	1004.5	421.3	472.1	758.1	1006	748	374.1	1257.6	1172.6	662.2	1201.7	1038.9	705	616.1	533.5	698.6	524.2	356.2	515.5	940.9	461.1	501.8	781.5	166.1	463	366.2	509.7	515.8	877.3	855.4	93.8	520.2	688	294.3	695	331.1	504.4
201265_at	4.8	13	2.1	10.8	13	4.1	9.7	23.7	2.3	8.8	20.4	13.1	9.4	4.3	15.6	4.2	23.4	20.8	14.7	5.4	13.6	26.6	2.5	10.7	16.5	14.4	2.8	12.4	12.5	17.8	2.4	13.2	2.6	11.7	22	10.9	8.3	4.2	14.2	8.6	14	12.6	3.7	12.5	15	8.4	1.9	9.2	4.8
201266_at	468.9	714.5	709.7	879.1	1003.7	326.1	544	657	454.6	499.3	635	1004.6	752.9	267.2	623.5	414.8	677.9	252.9	546.2	885.3	1316	1067.2	906.9	1437.5	598.6	824.2	322.8	527.1	1165.7	355.6	410.1	506.2	460.6	870.4	560.9	230.8	440	513.2	1058.6	480.7	808	282.1	329.2	466.4	512.5	316.5	678.3	414.4	414.7
201267_s_at	582.8	1002.5	668.3	441.5	825.4	307.1	719.7	521.1	658.2	740.3	339.8	676.7	426.3	347.7	447.4	386.5	640.3	444.5	300	786.5	907.2	836.3	1247	874	366.4	451.8	288.2	502.6	392.3	309.6	307.1	599.9	452.9	362.1	463	83.1	593	411.8	553.3	477.8	720.5	481.6	32.7	463.1	598.4	321.5	841.2	323.9	329
201268_at	875.4	2257.5	1643.7	1164.7	1780.1	756.2	1617.7	1796	1867.4	2154.7	1594.2	1293.9	2017.7	1019.9	801	997.1	1452.1	1360.2	662.9	901.9	1225.9	720.3	2406.9	1075.7	788.1	542.2	642.9	659.2	1276.3	1203.3	1311.1	908	717.7	1127.5	875.4	171.6	1195.1	885.5	414.2	1095.4	1334.6	653.2	1762.5	1062.7	1282.3	984.8	1800.2	394.2	1135
201269_s_at	18.5	34	24.8	20.1	10	12.3	27.4	5.8	7.8	12.9	5.7	29.7	7.4	52.1	44.1	11.7	21.2	19.4	10.7	29.9	31.7	35.6	9.1	16.9	26	25.9	23.2	3.8	22.1	2.4	24	10.7	7.2	19.1	22	10.2	11.9	20.1	21.4	26.9	15.2	15.8	14.2	17.7	16.4	25.2	21.2	27.4	7.1
201270_x_at	285.5	331.1	285.9	178.5	257.7	141.5	276.6	181.4	207.3	244.5	92.3	274.7	251	118.7	175	156.8	231.2	187.9	135.4	244.6	349.4	116.1	284.4	188.2	124.3	170.9	124.2	130.6	93.3	157.2	145	180.1	160.8	125.6	171.1	51.4	148.8	176.3	135.1	173.1	217.4	103.4	178.5	173.3	174.6	133.2	202.7	91.7	153.6
201271_s_at	589.5	770.2	582	381	597.5	214	460.6	301.4	427.8	557	181.4	536.7	331.4	207.2	194.8	361	557.2	459	203.8	667	603.6	455.1	743.2	471.1	240.7	264.8	167.3	412.8	262.9	186.4	268	497	213.6	316.3	277.6	88.2	187.9	168.5	259.7	254.1	529.9	276.2	113.9	250.2	382.2	211.7	527.9	237.6	284.5
201272_at	1169.5	2127.3	1023.6	1099.4	1462	636.9	713.6	846.9	1277.5	1700.4	1421.3	2326.3	717.7	432.9	696	673.2	1033.5	531.6	455.6	1307.5	1131.4	433.3	1943.7	706.7	748.2	643.6	503.2	622.6	337.5	413.4	854	775.8	406.2	663.5	914.9	82.4	1506.8	366.9	938	982.1	760.8	346.5	769.9	1311.3	1043.7	453.3	1227.5	388	750.2
201273_s_at	1484.7	3516.2	3240.8	3560.3	3377.1	2328.6	1811.4	3461.8	1496.1	2717.1	2210.3	3925.2	3493.6	1315.9	652.9	694.4	3485.2	1513.7	2450.5	4568.7	3750	2535.9	2679.4	2813.3	2250.3	1564.7	1854.1	2495.2	2660.9	2255.7	2556.7	3069.3	2442.2	1883.1	2295.4	1241.3	2920.5	2413.4	1885.1	2775.9	2283.5	1689.7	1191.6	2480.7	2030.3	2276.6	3185	1435.7	2261
201274_at	677.2	1275.9	520.8	798.2	856.3	408.9	722.1	586.2	620.1	753.6	774.2	851.4	832.9	291.5	356.1	485.1	598.5	340.5	640.2	846.5	958.7	722.4	1233.1	848.1	622.4	689	550.1	598.7	525	581.6	460.3	644.1	620.6	681.1	557.2	182.9	609.5	641.1	654.4	530.6	687.6	514.7	294.3	510.7	658.3	597	1008	311.8	304.9
201275_at	646.1	954.5	753.2	399.3	835.3	303.8	570.9	641.6	451.6	1039.3	293.7	1108.7	437.9	289.8	336.3	452.3	505	331.7	232	827.7	677.2	457.9	695.5	591.7	266.4	338.1	224.3	435.3	482	384	453.2	698.4	404.5	370.1	397.3	187.9	515.8	325.3	351.3	344.9	632	250.5	272.3	415.7	426.7	345.6	605.6	270.7	294.3
201276_at	517.4	414.4	357.8	452.5	552.8	246.6	459.1	322.2	344	432.2	207.9	454.1	466.6	156.3	260	354.8	297.9	242.8	505	535.2	495.7	267.9	612.2	359	238.5	323.5	244.3	241.8	161.4	191.4	204.3	265.1	275.4	262.7	356.1	188.8	203.9	223.3	213.4	299.3	428.9	295.5	107.1	177.3	183.5	208	246.7	162.5	217.4
201277_s_at	1127	2594.7	1747.8	1196.3	2408.7	1148.4	2142.5	1964.7	1808.6	2291.2	1544.4	1920.6	1655.6	654	737.9	1220.5	1757.4	718.8	1617.1	1878.6	1487.9	1054.5	2331.9	1434.6	1344	1267.9	675.3	995.7	971.4	1016.4	1546.2	2170.6	1430.5	1132.2	2015.8	723.5	1525.1	1488.9	813	1574.7	1532.1	835.5	656.4	1111.9	1535.6	850.1	2233.9	539.9	1115.7
201278_at	94.3	220.1	137	81.9	37.4	57.1	40.7	40.1	57.8	50.1	17.5	4.1	80.7	56.2	65.1	68.5	96.4	66.7	52.8	117.8	143	59.9	84.5	103.4	5.9	78.9	49.2	70	81.2	39.3	117.9	129.2	98.6	16.1	70.4	51.7	31.1	44.6	73.9	127.2	20.7	91.2	66.8	1.3	98.9	38.9	87.9	52.6	78
201279_s_at	143.1	358.7	244.5	122	33.3	56.6	38	51.9	73.4	52	31.6	4.8	87.3	80.3	86.5	159.2	90.9	58.5	64.8	133.6	154	116.7	88.2	136.2	21.2	82	51.3	51.5	98.3	43.6	104.8	187.4	116.3	47.3	102	88.9	39.1	60.7	87.1	197.8	22.4	96.6	21.8	2.8	75.6	57.6	102.6	68.3	72.7
201280_s_at	208.4	441.4	439.5	186.7	61.6	117.8	39.4	106.3	115.5	63.8	32	20.2	94.1	111.8	82.4	157	139.8	188.2	34.5	198.4	311.7	125.1	82	192.5	19.1	85.4	65.8	130	187	72.7	120.7	324.1	193.7	61.4	149	115.4	51.1	100.8	118.5	303.2	36.1	179.7	125	0.6	156.3	81	163.9	79.8	98.9
201281_at	315.9	442.7	315.1	326.6	381.2	211.1	370.7	221.2	404.1	405.4	213.4	370.1	349.6	160.7	214	292	351.8	250.6	289.4	381.3	505.5	505.9	533.5	291.1	237.2	256.2	201.4	262.1	182.9	122	208.9	295.4	241.2	212.3	243.4	127.1	195.1	205.5	173.8	297.6	406.5	274.8	111.7	188.8	293	171.4	352	193.1	237.6
201282_at	107.4	39.9	80	79.1	81.5	8.5	90.1	30	117.6	87.5	31.5	105.4	199.2	9.7	64.6	48.9	50.7	53	58.1	105.4	98.4	54.2	189.9	65.9	35.2	25	21.1	63	54.6	64	44.9	50.3	19.2	52.2	32.3	17.4	26.2	26.2	31.5	76.2	166.6	112.4	2.3	77.2	70.4	18.6	58.9	49.6	52.9
201283_s_at	77.7	78.6	73.8	61.5	94.7	27.5	72.4	54.3	57	82.9	41.8	144.7	26.3	32.1	43	57.5	44.1	79.1	41.2	67.5	50.6	51.9	89	31.4	43.7	21.9	27.1	55.9	29.8	40.5	53.7	68.9	32.2	63.4	54	10.5	20	28.8	37.2	28.5	85.5	66.4	1.2	111.1	17.5	42.2	69.1	39	33.1
201284_s_at	168.7	232.8	144.4	154.4	312.1	120.4	148.9	183.2	198.7	247.1	185.2	216.6	330.9	80.3	100	118.9	181.9	141.2	177.9	236.6	139.9	146.6	192	163.5	155.1	120.2	65.3	78.5	90.3	114.8	94.5	120.1	138.4	114.4	129.8	77.1	57.9	154.1	112.3	95.4	279.3	125.4	58.9	135.3	151.1	107.3	181.1	95.3	98.5
201285_at	475.7	764.7	739.3	1414.8	742.8	1317.7	1351.8	895	566.3	1411.8	1227.2	699.6	1573.2	421.2	758.2	432.7	625.5	331.5	2421.8	808.9	766	1863.5	891	591.4	2316.5	1482.1	1398.6	393.9	584.4	1720.8	1322.1	532.2	1201	818.9	1099.8	2923.9	418.1	2777.4	1036.1	1120.4	1175.9	1448.8	441.1	556.8	588.7	1589.2	592.8	337.3	760.7
201286_at	47.7	8.1	5.9	21.6	32.7	10.4	43.9	16.2	3.6	4.2	34.4	47.4	49.7	41.6	40.3	14	10.9	51.4	7.3	85.8	43.4	88.8	13.3	132.6	42.2	41.3	3.4	53.7	67.2	3.4	2.8	47.7	35.3	44.5	4.6	11.9	55	20.3	82.8	16.6	59.9	61	27.2	48.7	6	7	2.3	54.8	3.3
201287_s_at	137.5	13.8	49.3	51.5	57.2	35.7	133.6	49	12.4	17.9	42.1	97.6	84.1	40.1	82.1	45.5	17.1	37.6	32	204.6	80.6	146.5	28.9	220.9	57.8	91.6	30.6	84	136.8	31.6	28.2	38.9	56.4	39.8	1.1	15.6	62.3	23.8	89.7	18.4	61.1	47.8	27.5	30.4	24.5	32.6	17.7	55.6	24.4
201288_at	7379.3	9173.6	6721	7762.4	6133	5097.2	6537.6	4702.9	5816.6	7981.2	5596	8208.8	8308.3	3825.6	3352.8	4935.8	7099.4	4337.6	5123.4	5248.7	8587	5724.6	9921.9	5238.3	5689.3	4410	4524.6	3275.4	5079.4	3521.1	3856.1	5671.2	4387	4538.3	6804.8	3754.9	4203.9	5040	5477.1	5987.2	7745.9	3983.8	3818.8	4992.2	5146.3	5547.8	7619.9	3471.4	4444.8
201289_at	2.2	2.9	1.4	3.2	2.7	2.7	2.4	2.6	1.8	2.2	8.4	2.2	9.6	3	3.7	16.3	26.8	10.3	3.3	7.1	7.7	27.2	3.1	16.8	8.2	2.3	2.8	1.8	3.6	2.2	1.9	1.6	2	4.4	1.1	3.6	4	10.5	2.8	16.9	6.6	5.1	5	2.3	8.7	5.3	3.2	4.8	2.7
201290_at	1299.6	1280.7	1166.5	1155.4	1150.4	1015.8	1225.5	848.5	1103	1485.6	928	1475.5	1474.3	719	650	770.3	1092.6	839.5	690.4	1126.9	1540.4	943.3	1652.3	1200.1	1023	515.5	790.8	942.3	980.4	824.9	798.8	1186	732.5	817.8	780.4	900.8	815.1	1158.7	867.3	1060	1053	997	1271.2	802.3	837.5	841	1148.3	476.8	725.1
201291_s_at	93	281.6	1537.2	892	882.4	330	67.4	1059.2	463.3	100.4	191.4	282	408.4	337.2	38.9	43.1	1355.9	575.3	615.7	1507.1	1181.3	189.4	74.4	116.8	176.4	58.6	204.7	473.2	965.3	452.4	428.2	1213.2	645.2	313.7	777.4	423	967.5	183.8	256	1389.6	308	248.4	262.2	488.8	205.5	186.5	1080	195.3	999.5
201292_at	84.7	279.7	992.8	787.4	654.1	228.4	130.4	606.9	298.1	187.5	170.3	255.5	418.3	269.7	79.4	65.9	1072.4	288.7	431.9	1217	885	275.4	126.3	134.5	163.7	107.2	147.1	315.6	510.2	338.6	360.8	786.2	454.5	204.9	676.7	246.1	635.8	147.4	154.1	740.3	192.1	147.5	403.8	233.4	265.1	147.9	698.8	88.4	624.2
201293_x_at	8824.3	10368.4	7955.8	10270.9	9111.6	6448.6	9167.1	8385.4	8056.9	9942	6125.1	10439.6	9921.9	5077.5	6235.7	6820.4	8142.1	6023.4	6451.9	8649	10281.2	7521.7	11035	9182.3	8123.8	7187.8	6340	6883	8069.7	7657.4	6732.1	7834.9	6315.4	7112.1	7072.5	3381.3	7631.7	6665.2	7377.7	7913.6	8043.6	6371.2	5989.5	8054.5	7563.2	7082.8	8625	4810.2	6824.7
201294_s_at	202.7	380.1	638.5	182.2	143.1	227.8	230.7	352.6	214.5	379	102.8	233.6	162.2	221.6	121.3	272.5	301.6	178.5	115.1	398.7	440.2	570.4	406.9	511.1	211.9	187.6	194.8	136.2	322.7	125.8	77.5	247.5	186.6	135.3	363.7	233	85.3	103.4	398.4	201.8	267.4	224.7	87.6	88.3	317.4	252.4	246.1	205.1	373.2
201295_s_at	137.2	370.5	448.9	114.7	96.9	188.5	148.6	257.1	134.8	311.9	24.3	192.3	153.5	96.6	64.7	136.4	239.5	24.3	57.2	205.2	242.3	378.1	303	375.9	91.1	118.5	116	79.6	188.3	80.9	33	119	131.1	67	241.7	139	47.2	72.1	271.6	207	164.5	171.2	3.6	34.7	188.6	254.5	188.2	95.1	215.5
201296_s_at	1240.3	1238.6	1759.1	1267.2	962.9	902.3	1245.9	970.8	919.3	1738.2	633.7	1138.9	1183.8	696.3	626.3	885.5	1317.6	1523.4	580.7	1813.5	1785.9	1731.3	1759.9	1596.1	840.1	1064.2	849.4	847	1009.7	708.1	890.7	1085.7	772.6	708.1	1320.1	1103.5	534.3	634.4	1203.9	1187.8	1333.3	1271.5	1570.5	730	1070.6	1185.2	1231.4	1032.2	841.1
201297_s_at	158.4	351.4	252.4	354.4	238.1	175.3	231.5	202.4	155	238.4	170.5	415.4	427.9	105.6	82	144.1	311.7	74.9	230.4	262.9	325.1	195	343.4	286.1	246.5	156.4	130.7	179.8	195.7	207.8	159.2	282.7	186.2	165.5	192.7	154.1	253.1	238.3	193.4	296	240.7	246.5	100.5	184.9	189.4	243.1	405.5	122.5	137.5
201298_s_at	460	931.1	405.5	884.4	535	317.2	594.9	363.9	462.7	620.6	525	872.8	934.2	262.5	446.1	298.9	506.2	190.5	503.5	494.4	526	548.1	918.3	486.8	599.8	446.8	280.2	352.4	378.3	369.3	336.8	467.7	393.1	366.8	441.4	398.8	641.6	533.5	482.3	622.5	586.2	439	162.5	429.7	491.5	537.2	850.3	210.9	313.1
201299_s_at	148.4	373.6	345.7	374	273.8	266.8	224.5	309.8	340	216.2	158.1	377.9	539.7	116	141.8	139.3	387.9	109.5	248.1	346.9	446.5	271.5	427.3	283.2	303.3	157.9	172.9	230.8	218.2	203.8	232.5	286.7	243.4	225.2	272	110.6	264.1	311.6	243.7	435	362.7	358.2	27.5	223.8	245.8	336	601.1	124.9	198
201300_s_at	441.9	1264.1	875.6	434.1	682.6	605.4	83.6	492.6	598.4	562.1	480.1	411.7	673.4	379.2	226.7	142.1	768.9	579.9	607.6	535.9	842	219.7	441.5	335.9	315.7	312.7	330.5	397.6	224.5	376.9	922.9	542.5	406.5	414.5	457.2	216.3	447.1	559.9	266.3	798.7	405.6	180.1	558.8	168.5	595.1	317.7	879.7	133.2	424.9
201301_s_at	159.5	271.9	210.4	858.2	514.9	158.5	86.5	161	217.3	696.4	257.5	306.1	598.3	94	212.5	305.9	124.9	124	528.3	99.6	414	144	586.1	137.3	267.9	168.2	243.3	91.3	160.5	163.1	273.4	180.8	137.3	500.4	45.5	223.1	288.2	216.5	178.4	150.6	324.2	190.7	69.4	87	209.3	123.7	559.5	46.3	87.1
201302_at	76.4	237.1	225.1	861.9	485.9	159.1	63.1	170.4	198.4	397	202.5	228	515.5	82.8	77.3	214.5	136.7	131.5	614.9	112.9	441	129.8	383	126.9	214.5	176.6	214.9	56.1	175.1	142.1	261.7	174.2	122.8	431.8	61.4	241.8	200.4	209.8	126.5	136.3	301.7	193.5	72.6	86.2	172.1	162.9	386	53	101.6
201303_at	544.9	1238.4	842.4	565.3	898.7	380.6	999.9	453.5	685.1	827.5	668.4	818.1	728.9	625.8	423.1	439.2	1152.2	619.1	471.5	819.7	951.7	665.8	934	532.2	645.2	520.6	301	376.4	412.7	512.4	653.1	876.9	704.5	334.9	710.3	239.6	762.4	568.3	439.5	797.9	628.4	347.9	706.5	1505.3	589.5	319.6	797	414.9	567.3
201304_at	248.4	575.9	615.7	737.1	683.9	499.8	364.3	637	495.4	324.1	592.1	490.4	811.7	204.9	116.5	101.5	696.7	521.6	648.2	904.3	1139.3	437.4	374.5	467.5	319.4	211.7	416.8	595.5	537	516.6	710.1	674.7	647.3	459.9	581.3	218.4	624.3	393	330.5	799	638.1	568.4	437.4	470	366.1	622.2	745.9	374.3	318.5
201305_x_at	1501.9	2602.8	1884.5	1362.2	1389.7	1257.9	1614.9	1580.5	1106.4	1450.5	894.2	1428.2	1268	752	831.2	1040.9	1889.5	1490.9	1361.9	1738.2	1965.4	1489.3	1511.9	1725.6	853.3	805.8	912.8	1265.3	1759.3	1276.6	1109	2425.3	1491.8	1016.3	1259.3	1248.7	1423.7	1532	1121.8	1176	1431.8	1432.1	1378.3	942.4	904.7	898.5	1745.2	776.5	843.3
201306_s_at	3294.3	4764.7	3557.5	3402	2794.3	2608.6	3482.5	3354.1	2605.8	3328	2254.4	2904.4	3325.5	1489	2002.5	2163.3	3332	2138.1	3430.6	4024.3	3600.9	2768.6	3522.3	3712.1	2322.9	2504.8	2066	2411.9	3494.9	2712	2714.3	4306.4	3214.4	2102.5	2831.1	2173	2556.6	3223.3	2731.3	2644.4	2912.3	3191.8	2943.6	1615	2713.8	2046.2	3322.6	1659.7	2158.1
201307_at	179	255.7	469.5	198	389.9	199	206.4	401.4	176.1	131	226	295.6	360.8	178	148.2	119.7	283.2	283.2	196.5	521.4	396.8	254.9	288.1	270	208.7	192.4	180	194.5	261	263.4	275.4	287.8	84.9	217.1	286.7	100.1	378.1	212.1	204.6	480.4	240.2	213.2	345.9	256.2	273.1	286.5	285.4	169.6	224.4
201308_s_at	31.4	58.1	114.9	33.5	78.5	55.5	33.4	80.1	41.3	19	47.9	48.8	77.3	33.4	25.1	25.3	87.6	31.4	44.9	142.7	83.5	15.5	66.3	79.7	34.4	53.1	23.3	34.5	65	62.2	50.5	77.5	12.4	51.5	74	16.3	101.7	47.7	23.8	118.4	32.3	44.6	7.9	59.7	40.6	75.5	105.6	33	57.6
201309_x_at	538.8	729.2	764.4	500	889.5	265	118.3	1199.9	243.9	475.5	193.1	816.7	652	79.1	126.9	296.1	526.5	91.3	525.1	1819.4	582.2	722.3	755.6	1152	356	722.9	81.1	686.9	609.4	675.6	163.4	593.4	455.8	543.2	252	53.6	327.2	595.3	776.9	357.2	352	464.6	13.8	443.9	209.6	379.9	215.4	172.5	233.3
201310_s_at	1549	2137.4	2262.9	1627.5	3162.5	877.3	601.6	3413.6	855.7	1497	1168.5	2240.7	1913.2	366.8	592.2	980.1	1599.4	636.9	1811.9	4138.5	1872	2556.8	1994.8	2703.6	1208.2	2212.9	372.4	1929.7	1907.1	2026.2	953.6	1728.9	1690.3	1528.1	1089.1	311.1	967.4	2131	1953.3	1048.8	1423.5	1324.6	694.6	1315.8	843.9	1184.6	682	751.7	781.6
201311_s_at	481.1	937.6	1135.4	917.6	461.1	846.5	396.1	451.9	1002.5	667.5	394.5	603.2	816.4	502.5	210	361.2	1079.7	523.1	603.2	773.1	739.6	610.7	603.6	514.5	493.9	305	408.2	541.7	450.1	485.5	1060.2	1005.5	451.3	411.5	935.6	321.1	311.9	553	400.1	1087.7	482.5	629.2	205.8	418.4	795.1	712.3	1185.4	315.1	607.5
201312_s_at	1472.1	2451.3	3635.8	2311.5	1507.9	2799.5	766.2	1516.7	2123.9	1812.9	1139.8	1539.2	2636.5	1338.1	439.5	630.9	3408.4	1562.9	1491.1	2690	2474.8	1089.9	1442.9	1384.7	1134.6	819.9	1239.8	1704.3	1539.4	1777.7	3706.3	2658.1	1604.4	1260.9	2987.3	1542.3	956.1	1696.7	910.3	2405.1	1471.8	1580.2	1466.5	1171.1	2351.3	2027.3	3456.5	1013.8	2041.6
201313_at	26.9	77.1	20.2	15	102.4	13.9	58.2	40.3	1.4	16.9	3.8	81.8	25.4	3.3	22.8	41.9	4.9	2.1	35.6	1.7	33.5	63.8	2.4	47.4	33.1	49.1	22.9	2.6	14.4	11.9	19.2	1.1	11.5	18.3	8.2	10.2	50.3	1.1	19.8	22.5	28.4	23.6	1.2	36.9	1.1	22.8	1.8	24.8	12
201314_at	206.2	259.1	176.5	127.1	215.3	88.2	232.9	156.4	106.1	176.1	124.6	192.8	182.6	49.7	151.8	104.3	194.1	119.4	53	226	213	185.1	273.9	215.3	107.6	128.5	75.2	79.7	129.1	122.4	60.4	96.4	76.9	91.9	95.9	54.9	91.6	110	153.8	156	166.5	132.1	67.8	111.9	129.6	99.6	155.1	135.1	125
201315_x_at	1847	4633.7	1743.9	2128.1	4358.8	1944.9	2658	1654.3	2738.4	5483.3	3764.6	2896.5	5505.7	1716.4	1659.2	6317.7	2692.2	1186.6	1933.3	1969	2368.4	1266.1	2588.2	2666	3800.2	1382.6	1953.5	1329.3	1615	1709.9	1842.5	2765.3	3371	2253	1790.9	3310.1	1386.1	2184.3	1402.8	1706.1	3097	1032.9	1570.5	961.3	3844.4	2249.3	4920	984	1143
201316_at	105.1	223.9	191.6	284.9	262.5	153.7	125.1	207	172.3	97.8	102	171.8	214.4	75.4	45.1	105.6	232.9	143.5	203	226.1	271.4	86.9	134.9	123.4	102.1	119.9	122.8	234.8	168	202.6	215.7	220.9	178.5	185.4	165.5	67.3	163.2	143.1	106	226.4	172.8	208.6	222	125.3	211.6	192.3	228.6	112	124.3
201317_s_at	448.6	1543.3	1216.6	1679	1314.1	842.2	763.3	1319.2	1123.3	762.2	592.1	1319.4	1431.7	619.6	207.2	359	1500.4	611.4	1310.4	1561.6	1710.5	766.6	982.4	992.4	866.6	698.8	860.7	1001.8	867.7	1179.2	1160.8	1162.3	1149.2	1014.3	1230.8	533.7	1441.6	1010.4	731.8	1275.7	1099.9	828	947.1	1097.4	1306.4	1102.4	1756.6	454.1	779
201318_s_at	2526.9	3900.7	3499.3	3460.6	2946	3854.6	2753.3	1494.1	2348.3	3244.3	3266.1	5397.4	5823.7	2267.6	1180.7	1644.1	4271.1	1377.7	2408.7	2994.8	2784.7	1735	3375.1	1823.6	3230.6	1919.3	1972.1	1885.9	1375.4	1858.1	2259.4	4513.8	2752.9	1987.5	2946.8	2925	1390.6	2883.2	1875.3	3571.9	2324.2	1396.1	2207.7	1835	2508.1	2627	3319.2	1065.9	2539.5
201319_at	647.6	1271.8	882.7	659	949.6	1226.1	471.4	304.6	309.9	989.9	502.1	1301.9	2216.2	319.3	265.3	355.3	1108.3	316.9	761.2	693.2	1032.5	643.6	1090.6	399.8	898.8	474.3	443	390.8	338.8	509.6	594	1010	591.2	360.4	647	926.3	222.9	678.7	373.1	812.6	414.8	342.4	335.3	334.9	547.6	666.4	1064.6	259.6	574.7
201320_at	228.6	159.2	202.9	132.9	292.5	148.6	202.3	141.2	112.6	204.6	104.8	172.1	144.9	113.1	114.9	112.7	117.2	131.1	74.4	297.8	226.8	260.7	224.6	194.5	90.5	154.8	77.9	89	94	126	108	126.6	137.5	83.9	123.3	56	86.2	95	92.2	112.1	138.2	121.4	115.5	87.6	98.4	118.3	128.5	73.7	91.5
201321_s_at	505.4	606	341.2	253.4	606.2	360.6	439.7	501.3	215	484.3	171.8	417.2	360.8	238.8	308.6	265.5	366.7	240.3	235.2	536.7	561	435.8	349.2	335.6	134.7	237.4	203.4	247.6	229.4	253.6	251.4	237.1	298.3	176.4	359.9	90.6	211.8	254.2	211.7	227.3	399.2	312.3	382.3	148.9	213.9	196.6	282.1	200.4	170.9
201322_at	2502.3	2997.9	2183	2221.5	2836.4	1277.7	2878.2	2063	1910.3	2583.5	1926.6	2635.4	3211.1	1011.6	1378.9	1850.4	2069	1607.8	2316.2	2586.3	2631	1880.9	3804.2	2334.9	1861	1809.7	1347.8	1595.2	1392.3	1663.3	1496	1776.5	1594	1380	2275.2	655.6	1938.6	2146.6	1488.6	1642.1	2479.6	2026.9	1257.9	1631.4	1989.4	1449.3	2497.3	1185.1	1218.4
201323_at	140.5	312.5	236.9	152.7	284	109.9	220.7	280.1	179.8	191.8	215.5	295.1	258.1	80.2	98.3	128.8	233.5	128	130.7	168.3	211.5	131.9	254.3	236.7	131.5	97.6	97.7	146.1	131	160.2	195.8	139.5	139.5	205.2	186.3	46.5	208.6	163	89.9	131.8	198.8	83.8	217.6	138.3	157.2	96.7	332.6	77.8	112.5
201324_at	498.1	50.8	198.8	62.4	61.3	366.9	51.6	87.8	249.4	185.5	153	14.9	28.5	157.6	81.5	6.7	342.8	364.4	0.7	6.8	163.6	64.6	1382.3	12.9	9.6	123.7	68.5	91.1	16.9	26.8	1188.7	269.1	78.4	389	114.6	24.4	9.3	46.1	21.3	290.9	400.4	26.1	211.3	4.9	172.4	18.2	461.3	8.2	7.2
201325_s_at	124.3	21	76.4	37	12.5	95.9	2.1	27.5	140.9	87.2	67.7	14.9	10.7	98.6	81.8	2.2	126	75	2.9	24.5	105.3	43.2	798.6	5.3	18.9	53.8	26.5	48	1.4	5.6	564.2	85.4	24.1	183	39.6	19	7.4	18.4	4.8	205.3	258.6	19.4	34.3	4	98.5	11.9	219.3	1.8	12.2
201326_at	330.5	482.5	651.5	695.7	1008.6	395.6	508	828.3	507.5	183.7	271.9	526.6	568.3	220.5	177.7	154.6	716.3	467.6	431.7	467.4	585.5	289.3	306.5	297.7	244.4	236.1	331.6	244.5	404.5	498.3	666.6	433.9	408.6	359.7	538.4	184.3	605.9	412.5	257	484	423.9	260.8	755	460.1	330.5	340.5	814.3	182.6	429.6
201327_s_at	482.8	613.3	926.8	881.7	1161.2	550.9	571.9	1118.7	598.2	283.1	360.5	812.5	963.6	310.8	217.3	197.1	1004.5	466.7	499.9	931.2	1030.9	375.7	628.7	608.1	379.4	350.6	378.8	552.6	681.7	578.3	674.7	568.7	516.9	517.7	558.8	234.5	943.9	559	374.3	607.6	535	496.8	555.4	794.5	515.7	555.3	1145.9	303.6	477.5
201328_at	2646.3	4201.8	2466	698.3	1724.3	728.2	1524.8	655.1	1711.3	1674.7	241.1	412.2	858.2	1320	1186.7	1845.5	1490	1386.9	149.4	2124.4	805.1	1689	1310.1	1918.6	185.4	861.7	720.5	995.9	430.9	489.6	1151	2247.4	1184.3	618	1234.7	139	203.8	609.1	1158.5	1714.5	1551.9	694	1282.7	255.4	1730.3	694.6	2534.1	694.3	1187.9
201329_s_at	840.9	2272.8	1152.7	364.7	702.3	290.5	603.8	306.7	622.2	932.7	124.8	274.6	396.7	748.9	630.1	883.8	742.4	361	104.9	1024.9	546.4	581.5	674.2	1033	66.5	262.7	221.1	450.8	207	223.9	482.3	938.7	442.2	380.9	429.8	33.4	86.8	192.7	565.3	666.7	553.3	480.6	160.8	124.2	764.3	267.8	1233.2	392.8	740.6
201330_at	146.9	251	149	119.4	170.9	75.4	75.6	86.4	139.6	78	81	190.3	149.2	69.6	41.6	53	177.6	161	147.2	159.6	226.6	72.4	267.1	94.6	75.9	106.7	84.9	202.3	132.9	91.5	70.6	253.7	54.4	83.9	112.6	56.7	107.1	103.1	81.8	119.1	91.5	90	133.5	66.8	141.9	96.1	259.1	75.6	102.5
201331_s_at	498.6	456.5	355	486.1	578	277.3	439.4	356	562.2	591.3	451.7	439.2	809.4	256.1	431.9	348.3	427.4	333.5	411.4	412.5	434.6	291.8	626.4	300.1	388	451.8	313.1	326.5	248.2	325.1	447.9	285	236.1	308.9	386.7	320.2	105	273.5	257.7	341.7	313.7	475.1	352.6	242.8	377.5	301.6	336.5	240.6	122.6
201332_s_at	147.6	125	56.5	165.4	114	53.1	81.4	42.6	126.4	103.2	112.4	138.5	155.7	40.9	94.3	86.1	120	82	87.5	135.3	117.3	73.3	232.1	87.7	85.8	113.5	56.3	43.5	55.6	54.8	66.1	51.7	48.8	90.3	68.1	65.3	15	46.4	72.2	91.1	101.8	165	1.5	57.9	102	106.8	79	58.7	36.1
201333_s_at	44.3	6.2	72.6	18.7	39.9	43.1	44.8	59	36.7	7.4	81.9	19.6	99.2	29	6.5	13.4	30.2	33.6	98.5	32.8	52.9	81.5	24.4	24.2	67.6	91.9	61.7	28.2	60.5	48.1	66.7	36.6	75.9	38.9	60.4	91.7	68.4	65.6	67.7	66.4	43.5	61.5	26.3	45.2	28.8	49.9	32.8	36.2	43.3
201334_s_at	250	150.2	201.9	181.2	310.7	201.8	182.2	229.2	67.7	7.2	155.3	179.6	472.1	87.3	109	21.6	241.7	51.9	527.3	573.1	483.8	344.9	286.3	383.8	201.2	495.5	173.5	218.5	362.3	171.5	221	45	195	239.9	254.8	275.3	288.1	359.2	340.4	113.5	35.2	625.7	116.4	162.2	335.2	270.6	60.1	277.5	103.1
201335_s_at	30.3	17.6	18	12.8	27.9	11	26.8	15.6	11.9	2.3	27.3	13.3	49.8	2.3	4.9	0.6	13.3	11.1	32.2	41.1	45.1	41.7	41.9	28.7	37.1	43.9	2.5	15.1	40.4	18.5	13.5	7.4	22.3	20.2	17	25.8	26.1	32.1	18	5.6	2.3	45.4	10.2	16.1	9.5	26.9	11.4	30.5	27.1
201336_at	507.6	639.2	499.9	568.4	527.4	562.3	364.2	341.2	419.8	520.1	303.1	559.8	565.8	349.9	225.9	479.1	340.5	208.1	478.5	390.9	495.1	479.2	568.5	476.2	584.5	344.2	392.7	298.6	343.1	384.2	368.5	379	356.8	367.2	333.9	702.9	197	563.4	339.8	412.7	356.4	260.4	352.7	262.8	562.7	454.3	420.3	129.6	244
201337_s_at	158.8	237.3	177.6	209.2	134.5	186.2	118.9	93.7	100.7	170.1	92.3	202.9	177.9	86.9	71.7	132.1	128.1	26.2	180.2	154.2	174.6	125.9	227.5	150.4	196.4	180.7	128.3	70.5	99.9	105.2	126.1	121.2	92.2	114.1	119	147.5	92.6	196.7	118.1	160.1	128.6	144.5	14.2	83.8	140.6	169.4	191.7	43.3	106.3
201338_x_at	2171.9	3667.9	2080.5	2568.6	2447.2	2125.3	2158.1	2290.9	2241.3	3469.4	1673	2377.6	2577.2	1282.1	1414.1	2591	2704.2	1444.9	1500.1	2368.6	2445.9	1676.5	3329.9	1960	1660.1	2086.9	2522.9	1936.9	1234.1	1415.4	1627.4	1548.1	2103.1	1685.9	1882.9	709.4	2297.7	1384.3	1523.1	2470	3212.7	1786.1	2728.1	1448.2	2002.5	1818.6	3004.3	1074.2	1756.9
201339_s_at	222.4	462.8	618.5	903.4	698.8	345	392.7	496.8	590.4	317.3	545.8	672	917.7	325.8	165.9	243.3	596	318.7	527.7	588.6	343	398	383.4	406.2	516.1	339.8	384.3	572.3	473	452.5	696	471.7	478.8	539.3	433.4	338.2	582.7	531.7	389.3	573	467	416.8	198.4	520.5	595.4	569.4	593.3	229.9	387.8
201340_s_at	23	31.6	24.9	8	34	30.3	32.8	90.9	19.5	20.7	19.3	73.7	56.2	3.3	2.7	14.8	20.1	26.2	37.2	20.9	45.1	13.3	28.5	12	41.8	21.4	2.6	21.3	6	29.4	10	37.5	19.8	10.9	38.1	38.8	56.5	51.2	2.1	50.5	8.4	5.8	2.2	35.5	10.9	23.4	52.9	2.5	2.6
201341_at	20.6	67.8	63	96.6	85.8	55.2	109.9	117.6	20.1	93.2	95.4	126	115.2	21.2	14	31.4	56.4	26.6	147.2	98.2	112.3	31.4	79.7	51.9	130.2	59.4	59.3	40.7	23.1	63.3	80.8	80.2	39.6	29	109.1	83.9	88.3	70.2	66.3	95.8	59.6	41.2	30.4	104.3	51.5	113.2	97.6	58.6	49.4
201342_at	409.2	818.9	824.4	542	575.9	363.7	602.8	441.5	445.6	877.5	421.9	630.5	650.2	407.8	343.7	411.9	749.8	511.2	409.6	509.1	684.9	653.5	803	588.5	405.3	467.8	329.6	321.4	352.8	401.5	444.5	543.5	476.2	394.2	520.2	93.1	421.3	389.9	350.4	663.4	543.6	464.6	314.1	412.4	651.5	383.8	506.3	267	488.4
201343_at	959.3	1286	819.1	522.9	734.3	568.6	912.6	648.4	488.5	924.3	459.1	992	700.2	324	359.5	473.7	901.5	360.7	419	1186.1	927.9	633.4	877.3	895.4	534.8	503.9	406.6	575	612.2	510.6	652.3	815.7	523.6	380.7	890.7	214.1	448.2	480.4	468.9	654.5	583.3	690.3	480.1	579.7	551.4	394.8	697.2	285.2	376
201344_at	197.8	302.9	200	112.3	139.9	130.8	297.5	130.4	96.5	154.3	141.3	212.3	130.2	88.9	89.1	95.6	199.3	98.5	86	201.1	208	215	183.5	138.4	110.1	130.3	98.9	109.1	115.9	142.3	128.8	178.7	104.2	73.1	250.3	45.2	107.5	111.6	112.9	111	140.9	83.4	208.1	188.2	133.4	93.2	157.5	81	82.8
201345_s_at	1130.5	1904.4	997.9	602.1	685.5	747.8	1031.8	644.7	676.3	1255.7	630.3	1050.1	785.8	582.1	681.3	753.4	990.3	412	553.1	1048.8	1026.7	1146.6	1293.1	985.7	670.7	757.1	550.8	641.5	552.1	496.5	644.2	1060.1	549.6	403.7	1190.3	285.4	689.2	558.7	695.5	908.6	959.6	913.3	623.3	788.2	841.6	528	870.5	453.2	447.8
201346_at	324.1	1034.2	862	1179.7	515.1	177.4	335.3	307.6	883.1	909.5	243.5	506.3	516.9	279.3	247.2	330.2	827.5	370	337.8	339.4	463.6	626.4	425.3	277	262.2	234.8	184.4	176.9	267.6	296.9	252.5	426.9	372.9	374.6	604.3	121.8	272.9	297.9	254.9	744.9	612	209.2	156	171.6	636.4	390.8	656.1	212	591.1
201347_x_at	480.6	618.1	398.5	271.8	322	235.9	517.3	208.2	403	250.4	272.2	522	436.6	170.5	243.7	231.5	382.6	241.8	168.3	469.6	296.7	318	420.1	311	325.6	340.5	150.4	223.7	303.2	114.4	321.3	415.5	219.8	225.2	266.2	102.1	165.4	250.4	297.6	385.7	435	240.3	217.9	128.8	408.7	217.2	348.2	203.5	289.1
201348_at	12.8	45.9	37.8	13.8	2.2	14.9	63.5	24.2	19	18.8	33.1	17.2	20.1	20.2	39.8	56.5	22.7	10	27.1	12.7	12.4	102.2	21.1	16.5	24.7	42.8	65	4.5	22.2	5.7	23.9	27.3	38.2	6.4	26.1	47.1	13.9	26.8	35.5	34.9	17.7	18.7	13.3	3.2	21.4	11	14.9	22	16
201349_at	138	130.1	366.4	227.2	150	123.5	187.8	60.1	185.2	120.8	69	203.2	236.9	280.5	109.7	200.7	377.9	150.1	73.9	181.6	318.3	112.2	145.1	176	166.2	103	247.3	99.3	118.8	78.9	158.2	318.3	258.6	100.1	254.3	124.3	63	236.8	133.6	336.8	329.8	138.3	112.9	66.2	143.8	205	348.5	49.7	57.8
201350_at	252.7	283.6	270.8	252.2	260	183.8	145	170.5	268.7	349.7	364.8	282.4	467.1	147.7	273.7	211.5	308.3	298	296.4	234.8	252.6	276.1	331.8	160	355.8	245.9	181.1	120	117.8	165.1	154.7	243.5	154.4	164	184.9	266	64.7	240.7	182.3	271.8	309	217	124.9	115.8	165	177.8	275.5	161.6	217.4
201351_s_at	462.2	508.2	832.5	1044.9	1015.9	581.6	424.8	922.8	515.3	308	530.3	854	1081.3	634.1	207.1	274.7	977.6	445	538	973.4	1019.5	581.4	490.7	544.6	510.9	415.4	366.8	612.5	648.5	546.2	577.8	1119.3	956.7	574.6	608.8	288.4	838.3	492.9	427	732.6	510	543.9	860.3	539.3	645.6	588.5	925.8	338.4	537.4
201352_at	706.4	770.7	1162.9	916	1370.7	939.1	1089.5	1018.3	654.9	637.2	919.7	1085	1154.6	1019.1	409.1	616.9	1237.1	608.9	731.5	1239.8	1336.7	1250.8	903.5	972.1	746.7	843.4	671.9	761.8	885.9	809.1	874.1	1228.8	1333.6	835.6	823.4	435.4	658.2	806.9	727	839.1	796.8	713.8	961.2	473.3	1169.2	710.3	858.3	461.1	602
201353_s_at	553.8	490	329.9	249.4	311.3	217.2	596.8	333	291.7	356.6	199.6	366.2	273.8	272.6	221	308.5	303.2	233	204.9	383.7	479.1	697	372.4	347.7	253.2	229.6	276	253.5	252.4	279.1	214.5	229.4	232.5	235.8	267.2	189.2	214.9	295.8	225.7	230.6	326	439.9	65.8	214	205	244.5	244	257.1	218
201354_s_at	191.6	171.1	109.5	108.3	108.7	108.8	205.6	67.9	109.4	154.9	10.5	206.8	124.8	154.8	127.1	106.8	126.2	98.6	55.7	168.9	182.2	166.8	176.8	188.2	8.6	35.4	37	145.3	95.1	110.9	64	93.5	49.9	56.1	92.2	56.9	55.1	88.8	93.5	157.4	214.7	199.5	25.1	87.2	105.4	152.6	103.9	73	25.5
201355_s_at	37.8	29.2	43.2	49.9	38	24	21.4	35.4	45.3	44.8	66.7	52	32.9	87.3	67.2	68.2	41	58.9	56.5	32.2	68.9	96.8	58.2	21	76.5	26.6	25.4	25.1	55.5	46.6	15.9	45.3	44.8	60.9	9.4	13.3	16.2	22.1	73.2	58.4	74.9	75	5.7	56.1	23.5	53.9	23.9	31.3	27.9
201356_at	571.4	722.4	426.3	348.3	570.1	400.9	492	328.5	313	438.4	384	565.8	621.7	236.3	337.1	364.9	443.1	460.2	335.9	577.4	535.5	526.5	611.8	512.2	384.3	404.4	315.2	301.5	315.7	360.9	334.1	419.3	286.9	324.8	356.3	183	225.2	365.8	360.6	388.5	368.2	447.2	171.7	214.1	473.1	385.5	414.7	260.5	221.6
201357_s_at	162	275.3	89.8	157.6	194.4	90.1	130.4	111	139.9	114.7	154.5	139.7	264.5	81.6	102.6	142.2	133.6	108.1	102.4	242.6	133	92.4	148.3	110.8	133	93.7	89.6	63.9	73.2	69.3	85.8	70.7	68	70.6	86.7	49.6	72.9	74.6	70.5	119.2	124.9	108.4	55.3	80.8	139	132.8	93.5	63.5	69.9
201358_s_at	681.6	763.3	1731.3	2014.1	1953.5	1345.2	849.1	1861.8	1350.7	548.5	1039.3	1465.4	2167.7	938.3	273.5	320.6	2107.3	1249.3	1296.1	2401.5	2272.6	917.6	883.7	915.2	888	585.8	979	1289.2	1552.4	1322.4	1352.3	1743.5	1289.9	1066.9	1369.5	860.9	1500.1	1060.1	709.3	1349.2	1378.8	1114.8	1894.8	982.8	1125.7	1331.6	2185.3	836.5	1036.7
201359_at	331.8	313.3	835.3	1218.1	957.3	619.8	329.3	776.3	773.5	237.1	542.7	706.3	1245.1	444.7	114.1	137.8	1037.8	483.2	701.2	1346.6	1281.6	373.9	434.2	406.7	449.3	315.4	425.4	683.6	702	610.5	593.3	880	541.9	539.2	677.6	407	739.3	472.9	325	729.2	669.3	610.4	413.5	456.1	687.7	745.6	1205.4	377.4	542.3
201360_at	222.7	162.3	44.8	263.7	88.7	180.4	134.8	125.1	60.6	321.1	112.3	341.7	471.9	33.5	130.6	162.4	120	70.9	81.4	329.4	423.2	113	519.6	261.6	311.3	331.3	78.6	193.9	78	82.2	103.8	60.2	73.2	28.5	89.7	431	74.3	156.2	165.7	98.5	68.2	100.5	54.9	244.7	47.7	114	104	129.5	71.6
201361_at	156.5	262	226.2	161.1	268.2	197	160.2	170.9	262.8	293.7	168.1	252.1	312.6	166.7	169.2	191.1	223.9	153.4	178.9	255.3	260.7	206.2	262.6	203.2	171.8	182.9	128.1	135.6	121.3	139	224.2	217.7	174.6	107.2	155.5	88.5	108.5	157.1	154.2	221.3	235.2	126.8	81.6	90	206	118.6	221.8	88.7	151.7
201362_at	129.6	172.6	269.4	319	411	217.5	103.1	348.7	222.1	82.5	240.9	255.9	366.7	141.7	60.1	74.8	413.9	318.6	197.3	416.7	392	179.8	157.6	147.7	150	123.5	119.7	273	284.4	173.4	307.1	252.8	222.7	189.2	206.7	715	154	202.4	169.4	231.3	231.4	176	344.4	263	211.4	203.2	217.9	138.1	186.3
201363_s_at	148.1	190.3	222.8	282.7	315	146.5	132.7	253.2	183.9	115.2	181.8	239.2	301.6	132.3	56.1	51.9	357.6	161.8	148.6	338.5	369.2	133.5	161	152.1	119.4	112	112.5	169.2	182.3	109.8	209.8	197.2	169.8	122.4	163.5	410.7	141.4	130.5	165	298.5	223.6	121.9	153.2	184.9	230.1	186	239.1	99	146.5
201364_s_at	281.1	395	268.7	304.5	185.1	177.2	254.3	193	237.9	361.5	248.7	363.9	406.1	107.4	219.1	224.5	272.4	149.6	337.9	448.1	409.5	328.3	435.3	334.7	380.3	311.6	239.9	216.3	173	168.3	211	172.4	183.7	209.7	231	175.5	168.2	211.4	308.8	274.5	282	399.6	31.9	232.5	280.1	264.3	258.6	241.5	195.3
201365_at	284.5	316.6	292.2	260	192.5	226.6	284.7	201.8	214.7	303.7	173.2	252.9	284.4	140.8	219.6	208.3	203.3	138.1	291.9	295.2	386	298.3	366.9	292.6	281.5	241.4	185.9	176.2	198.7	178.9	186.2	211.2	202.8	171.7	271.4	154.1	109.2	160.4	273.6	299.7	271.6	268.3	78.6	152.9	193.3	214	252.5	169.7	147.4
201366_at	455.9	827.9	610.4	367.8	407.3	436.9	552.6	360.7	295.5	725.4	257.2	639.8	373.6	495.9	176.6	415.1	622	373.6	280.9	372.2	600.2	616.1	880.7	544.5	314.6	277.9	282	323.9	230	281.6	426.1	810.4	718.8	317.8	353.8	193	369.6	553.8	281.4	361.2	525.4	276.9	534.1	220.8	439.2	373.1	534.5	194.5	314.7
201367_s_at	958.6	1096.5	2602.2	404.7	1832.9	795.5	141.1	140	758.7	922.8	236	387.8	836.8	439.6	737.8	539.2	1482.3	729.4	354.9	2031.6	1288.3	873.2	769.4	1459.2	414.9	442.7	350.8	612.4	523.2	722.3	346.4	794.8	440.3	623.3	311.5	90.3	100.1	376.2	546.6	929.6	1321.6	2250.9	0.4	194	556.1	237.1	812.8	329.8	362.2
201368_at	4254.9	6980.2	7737	3726.4	6293.9	3495.7	1308.4	1212	3004.6	4642.5	1458.6	1958.1	3878.7	2068.1	2244.4	3017.8	4817.4	4250.7	2321.2	4687.3	3439.7	3365.8	2607.1	4501.1	1787.9	3009.8	2936.4	2604.6	3519.9	4491.8	3086.2	3883.2	3305.1	3341.6	2785.5	1879.6	1174.1	3950.9	3295	3526.2	3343.8	4518.7	2484.7	1057.7	2701.1	1649	3706.5	1929.4	1570
201369_s_at	783.3	1569.4	1922.6	743.1	1420.3	579.9	204.5	201.7	857.8	810.5	263.2	390.7	929.4	574.6	807.1	776.4	1009	873.1	388.5	1163.9	1004.1	867.1	604.5	1434.6	422.2	578.2	427	717.5	642.9	962.5	517.2	860.2	504.8	879.3	519.9	122.7	127	418.5	439.8	789	1054.7	1650	476.3	216.6	639.5	262.1	550.5	380.8	330.4
201370_s_at	70.9	113.9	208.8	204.8	233.1	107.3	108.8	122.9	122.5	45.4	63.7	89.2	163.8	98.5	26.7	36	244.8	93.9	134.6	235.2	204.6	76.9	49.9	68.3	39.1	50.6	81.7	146	154.4	105.9	153.5	201.4	91.7	97.2	161.5	70.1	75.1	69.9	73.3	150.6	103.5	60.7	95.3	61.9	98	132	193.8	47.3	164.5
201371_s_at	332	400.2	917.6	1250	1158.7	842.3	388.8	939.2	831.5	229.8	435.1	640.2	1001.1	495.1	141.1	221	1292.2	753.3	715	1298.6	1322.6	369.6	333.2	429.5	487	266.9	573.5	825.7	693.5	678.3	936.8	979.4	633	685.2	857	529	717.5	479.8	397.6	1282.6	684.4	841.1	714.7	814.2	731.3	820.9	1035.2	634.2	743.9
201372_s_at	12.8	25.2	43.8	24.1	48.9	35.9	26.9	23.2	30.5	21.6	17.3	26.2	53.1	18.2	19.7	14.3	36.9	29.1	23.8	57.4	62.4	34.3	18.6	20	16.8	16.1	25.9	22.6	20.3	32.6	38.2	39.7	23.4	32.2	27	5.6	10.6	23.8	10	29	29.1	30.8	32	18.5	13.9	15.5	42.6	30.5	33.4
201373_at	188.9	96.1	74.9	14	39.4	147.3	94.4	3	104.7	8.3	21.9	92.5	26.3	48.1	180.5	65.3	84	185.2	5.4	47	39.4	73.6	102.9	18.3	27.2	108.1	10.9	29.1	3.9	6.3	11.6	7.7	11.9	37.3	66.4	12.6	2.3	10.1	7	78.3	115.3	17	10.4	7	45.1	10.5	49.1	40.1	54.3
201374_x_at	1.5	1.1	8.5	2.2	6.5	2.9	1.9	1.8	2.6	2.1	0.7	1.1	3.9	19.1	13.9	0.6	0.6	2.5	3	10.9	4.4	25	5	1.9	4.7	0.7	4.4	0.7	5.2	4.4	1	6.7	1.3	2.2	8.1	3.6	10.4	2.1	11	8.2	2.9	5.1	13.1	15.9	1.6	15.9	1	3.8	2.6
201375_s_at	857.7	1237.3	896.5	744.1	757.1	760.3	1189.8	505.6	383.1	816.6	351.2	718.7	652.9	518.6	391.9	591.3	786.2	360.3	417.2	885.6	946.4	683.7	1118.7	646	230.2	487.8	470.5	466.9	440.8	423.1	345.6	633.4	368.9	439	529.5	170.1	325	430	473	536.1	526.8	282.8	667.7	262.5	606.7	387.4	763.4	233.9	386.9
201376_s_at	554.9	1026.8	633.2	601.1	1142.4	452.4	627.6	621.2	557.3	816.6	432.8	761.1	649.7	421.1	387.8	557.7	694.7	258.3	453.8	701	852.3	453.7	840	699.4	417.6	446.5	350.4	484.5	498.4	459.3	490.7	903.2	694.6	493.4	480.7	173.8	354.7	438.5	421.6	463.1	552.2	324.4	127.6	337.9	495.4	384.1	963.2	256.9	382.8
201377_at	158.7	314.2	201.2	137.8	343.5	171.4	271.3	203.5	108.7	222.4	171	389.8	195	113.9	86.9	168.1	201	132.3	155	302.2	321.3	134.3	227.4	268.4	197.9	125.7	144	143.7	113	185.5	167	153.5	133.8	178	209.9	72.1	190.6	181.7	84.5	214.9	246.8	188.2	115.7	140	170.7	160.3	207	98.4	134.2
201378_s_at	215.3	343.5	224.6	257.2	301	137.1	342	192.8	196.3	254.4	195.2	451.6	373.4	158.9	150.9	191.7	251.9	150	201.3	359	342.9	182.8	378.1	244.2	192.9	221	131.4	136.7	124.8	131.3	167	132.5	122.6	203.6	156.2	98.5	157.5	142.9	147.8	248.4	299	222.3	76.6	128.6	254.6	192.3	245.1	136.3	176.2
201379_s_at	422.5	1055.5	354.5	490.7	463.9	382.7	569.8	222.4	365.8	549.3	243.7	305.5	291.4	102.3	228.4	321.7	262.7	230.3	230.4	497.1	407.9	239.8	454.4	284.9	281.4	260.1	142.4	234.6	156.6	251.8	285.5	218.3	149.1	272.3	278.2	152.4	101.8	240.6	148.2	449.6	512.2	205.6	137.2	262.6	291.9	233.8	271.6	176.9	139.2
201380_at	200.8	265.1	166.8	71.4	111.6	123.1	206.8	84.7	117.6	160.6	71.2	73	98.6	56.1	78.3	113.9	119.5	69.5	49.1	171.1	189	197.8	172.4	200.2	44.8	59.5	65.2	93	148.1	57.5	191.4	101.3	70.6	43	116.5	37.9	28	107.8	98.1	73.9	81.4	153.7	65.3	35.5	85.8	73.9	130.1	46.2	69.2
201381_x_at	628.7	861.9	784.9	937.7	989.6	402.3	666.7	744.9	511.5	446.2	737.4	989.5	689.9	284.8	240.5	244.2	807.5	413.2	594.7	762.4	829.3	372.1	558.6	504.4	588.9	431.6	413.6	409.5	507.2	729.4	623	656.7	624.6	417.7	543.6	321.7	1272.1	464.1	434.7	591.3	431.8	279	550.4	701.1	323.5	272.1	1455.7	195.3	407.2
201382_at	28.7	26.2	20.5	32.4	31.2	26	21.4	40.4	19	14.3	26.4	36.5	26.6	39.6	34.7	11.8	34.1	29.9	18.7	30.8	26.8	116.7	47.4	37.6	57.9	25.3	28.2	37.8	28	23.1	23.3	13.9	42.4	18.6	22.2	12.2	18.1	26.3	28.5	22.8	42.9	20.1	23.8	25.7	30	21.5	39.3	29.4	14.8
201383_s_at	80.3	123.3	109.4	113.1	66.5	52.6	132.9	85.1	77.5	57.7	67.8	158.2	156.8	61.7	36.7	85.7	118.9	46.1	100.1	97.1	82.4	57.8	82	75.6	85.8	74.6	66.9	39.5	55.3	61.4	37.3	83.8	65.9	52.6	92.4	86.6	51.1	78.2	68.9	77	77.6	71	25.7	71.2	61.4	113.9	85.7	47.8	56.1
201384_s_at	80.1	157.1	212.1	136.9	139.7	96.6	280.7	175.4	81.7	76.9	168.6	301.3	284.3	119.5	52.8	68.5	238.2	99.4	127.8	148.7	182.8	130.3	105.3	99.3	156.2	101	122.7	121.5	96.4	87.1	57.8	118.5	154.1	117.6	148.3	197.6	92.5	130.5	122.3	142	93.7	92.7	124.2	118	90.6	166.9	105.8	76.5	85.5
201385_at	1067.8	1629	2186.8	2827.7	2682.7	1164.5	1539.8	2399.9	1652.5	847.1	1793	2242.5	2512.9	945.1	612.5	589.9	2514.8	1543.6	1844.2	2998.2	3135.1	1585	1681.8	1633.2	1875.9	1468.6	1295.9	1534.6	1828.9	1672.5	1853.2	2368.2	1309.5	1779.7	1923	714.4	1844.5	1279.3	1572.1	2852.9	1768.7	1779.1	1795.5	2087	1601.5	1584.9	2602.2	1170.2	1638.4
201386_s_at	508.7	965.9	1228.1	1513.7	1306	607.4	604.2	1154.7	863.4	321.6	758.6	1066.5	1205.9	639.6	267.8	297.6	1382.4	494.3	929.1	1457	1642.1	618	778.9	833.3	953.6	636.3	600.5	952.4	776.9	776.2	868.3	1249	718.5	835.4	1052.8	263	1064.7	636.2	851.2	1786.3	1017.5	1008.1	216.7	1104.6	1171.4	867.3	1356.7	682.2	905.9
201387_s_at	1.1	25.1	2.4	23	8.1	3.4	3.9	212.1	6	3.6	17.7	166.7	4.2	1.4	42.4	2.1	4.6	21.5	5.1	6.2	4.5	23	3.1	4.2	27.2	1.9	16.2	15.6	1.4	4.4	3.7	3.5	4.8	2.2	6.1	20.9	122.4	19.6	1.9	3.9	3.4	3.6	3.6	16.8	28.5	1.9	1.7	11.1	3.6
201388_at	211.6	216.9	332.8	132.4	274.3	114.2	201.8	188	205.3	242.1	165.5	188.8	316	136.5	164.6	130.7	294.8	227.3	127.5	270.3	229.5	131.7	386.6	216.9	148.9	152.6	107.9	200.2	116.9	130.1	129.6	278.1	141.5	150.9	232.6	35.6	129.2	126	124	258	353.3	193.9	62.9	125	200.2	113.1	217.1	147	179.3
201389_at	472	492.8	425.5	625.1	558.4	204.7	449.9	155.3	307.1	517.6	130.9	91.2	470.3	202.6	448.3	253.8	334.1	202	201.4	352.1	341.6	200.4	501.8	309.1	110.4	255.6	178.4	198.1	220.9	189.5	240.1	302	159.1	251.3	264.9	90.4	317.9	129	241.2	187.4	485.5	332.1	164.3	119.4	209.7	269.7	250.2	129.4	140.6
201390_s_at	1670	2195.2	1835.3	1359	1582.7	711.1	1480.8	894	1166	1620.5	935.2	1522.8	1477.3	971	967.2	918.7	1962.8	1064.1	886.7	1591.6	1641.4	1229.4	2182	1447.4	1112.8	1069.9	914	926.1	700.4	755.6	712.7	1622.1	1638	811.7	1374.4	333.9	865.1	782.8	1067.8	1747.8	1847.2	1137	756.3	862.8	1956.5	882.5	1549.5	633.1	973.8
201391_at	134.3	244.4	298	179.9	234.9	87	184	251.3	143.9	184.8	409.8	200.8	268.3	104	132.9	117.3	215.3	135.6	283.4	181.5	127.3	109.6	233	126.1	145.1	110.5	192.8	55.3	119	199.8	149.2	210.8	169	96	176.2	77.6	212.2	136.8	80.5	185.4	169.6	116.1	207.8	126.9	102.7	93.6	275.2	78.2	157.7
201392_s_at	534.8	82.8	82	115.8	188.4	75.6	392.3	178.3	36	112.8	147.3	328.6	412.3	69.5	267.8	251.3	214.3	78.2	80.7	317.5	169.9	281.1	179.4	143.8	229.5	132.2	60.9	155.3	104.1	144.8	57.6	125.2	101.7	99.4	136.5	616.9	121.2	111.6	224.4	154.2	75.8	101.2	3.8	113.6	45.8	100.9	173.4	106.2	37.8
201393_s_at	793.3	148	88.7	194.1	286.1	118.3	590	211.5	39.9	176.7	201.5	586.2	641.9	59.4	204.4	216.7	272	98.3	118	518.9	263.9	211.3	363.2	260.2	317.7	135.5	93.8	238.5	160	185.2	107.2	191.6	131.9	99.1	187.3	526.7	125.9	163.8	308.5	142.5	83.6	123.6	43.9	143.9	22	127.8	213.2	156.4	34.7
201394_s_at	799.3	857.8	534.7	753.4	769.1	493.2	601.5	442.2	560	651.8	274.7	775.9	574.2	301.6	628.4	446.4	453.4	345.6	405.6	914.3	1179.4	479.5	1017.4	764.4	395.1	605.6	359.7	452.4	460.7	417.7	407.8	487.1	363.8	427.3	506	221.9	273.5	281.4	789.8	430.9	1286.5	589.6	132.4	536.9	554.8	613.7	589.7	565	444.6
201395_at	1362.5	1437	854.5	1240	1311.7	739.8	1058.9	809.5	959.4	1110.9	439	1410.9	952.3	419.7	795.1	804.5	623	502	732	1485.1	2046.4	840.9	1667.6	1265.9	653.6	817.5	508.3	649.6	631.7	664.9	611.6	682.7	498	621.4	698.3	408.4	551.4	422.9	1124.3	810	1700.4	1008	850.7	824.8	819.6	1120.5	971.1	673.7	626.5
201396_s_at	59	65.1	76.4	56.8	87.1	73.1	76.1	86.5	44	78.3	56.9	90.2	125	73.2	13	63.3	76.8	19.2	54.1	77.9	113.8	37.2	70	106.9	105.3	59.8	56.9	54.5	47.9	52.6	49.5	67.8	59.1	48.8	67	31	83.5	64	71.5	89.8	103.6	91.3	25	61.4	53.3	47.5	76.2	74.8	68.3
201397_at	71.8	346.3	235.1	78	196.4	56.9	171.5	164.7	101	156.1	79.6	185.3	83	80.6	48.3	41.1	135.1	45.6	66.9	415.8	115.7	177.3	241.9	37.9	113.3	135.6	46.7	92.6	56.5	154.2	94.6	66.6	43.8	3.4	108.9	38.6	317.1	67.8	38.5	66.9	34	7.6	175.6	99.7	76.9	58.3	137.6	78.6	41.4
201398_s_at	1602.4	1567.5	1614.7	1750.4	1775.5	2365.6	1974.7	1329.5	1075.5	1320.8	992.9	2398.1	2113.9	1731	642.9	924.1	1728.2	918.9	1431.2	2441.1	2349.9	1388.4	2129.5	2059.4	1129.8	1322.1	1074.3	2189.7	1031.9	1318.1	1410.7	1667.8	1021.6	1130.9	1227.9	615.7	1554.3	1620.1	1138.8	1645.6	1378.1	1377.3	1300.7	1227.3	1356.2	1651.4	1939.4	808	823.5
201399_s_at	733	868.7	781	1222.8	525.9	1019.5	931.1	440.2	684.8	631.2	524.5	1306.8	1363.5	862.8	355.9	450.1	721	265.2	668.6	1345.6	1131.1	599	1632.9	1138.6	816.1	692.3	432.8	848.8	513.9	517.1	556	741.3	426.3	571	557.5	200.2	881.7	645.2	997.5	1064.7	844.3	1091.2	93.2	879.6	927	1034.6	1139.1	525.8	458.5
201400_at	1907.3	2878	2417.2	1959.1	2039.8	982.6	2298.1	1256.3	1650.2	3166.5	1323.4	2741.1	2368.8	1349.9	970.7	1534.7	2641.6	1671.8	1158.8	2063.2	2304.7	1938.3	3630.8	2021.8	1640.9	1585.2	1057.8	1362.7	1046.6	975.4	1065.6	2468.5	1148.8	1280.5	2171.6	725	1584.4	1250.1	1495.8	2303.6	2006.1	1385.8	944.6	1502.8	1811.4	1238.2	2196	998.1	1477.9
201401_s_at	760.1	602.1	826.4	602.1	509.6	495.3	896.1	307	1475.7	1000.3	217	646.1	460	673.1	824.6	424.2	1027.6	292.9	351.4	1298.5	779.9	886.2	1353.2	1023.6	339.9	491.5	227.6	459.3	316.5	214.1	258.7	1497.5	284.3	438.6	464.2	80.9	551.6	228.8	456.3	677.6	782.1	595.2	30.8	163.8	663.3	495.5	630.9	278	826.7
201402_at	3.6	7.9	5.7	5.1	4.2	6	5.6	7.1	2.5	7.7	7.1	3.3	6.9	10.1	52.3	1.3	3.7	3	8.5	5.5	13.6	34.6	7.3	5.9	15.5	4.9	4.9	5.1	12.2	5.6	26.2	3.8	4.9	5.3	2.3	6	3.4	4.9	3.2	11.3	5.9	6	2.7	8	14.6	2.6	6.9	4.5	6.9
201403_s_at	351	318.7	351.4	345	405	379.9	789.5	217.4	287.8	334.5	507.2	535.3	2338.6	262.8	244.2	266.6	12.7	90.7	745.9	250.4	105.9	634.7	536.6	190.5	347	333.9	179.4	153.6	289.9	534.3	278.4	221.9	962.9	348.3	190.3	677.6	669.4	569.5	180.2	180.3	148.6	205.2	41.8	241.9	254	377.6	50.1	127.4	310.1
201404_x_at	50.8	60.6	61.1	54.1	86.2	78.5	89.7	56	56.6	100.8	87.1	89.7	87.9	48.5	59.2	58.3	115.3	44.8	90.3	87.3	57	163.4	126.8	98.7	66.8	43.2	58	65.6	35.9	72.8	33.2	71.4	46.7	52.9	50.7	34.8	35	92.3	55.2	65.6	50.2	25.1	8.7	40.1	43.8	56.8	96.6	54	42.3
201405_s_at	531	938	578.9	433.4	636.7	358.8	675.9	510.6	517.5	669.6	566.3	553.2	553	306.4	310.4	465	568.4	428.4	406.8	782.2	659.8	380.5	918.7	649.3	301.8	491	340	343.1	367.9	314.8	341.8	458.9	375.4	281	482.2	157.7	353.7	386.5	430.5	462.5	746.8	408.3	366	435.2	382.5	320.5	729.9	291.9	290
201406_at	8355	15488.8	12288.5	12611.9	9756.9	11280	11575.6	11476.7	13820.8	14540.4	9641.5	8660.8	13846.6	7542.4	6931.3	8422.2	13142.3	10430	10656.8	13914.2	12991.5	8523.9	11777.5	11572.8	8118.1	7596.8	10174.3	6996.1	13034.3	11289.1	13496.3	10346.4	8851.5	6979.9	10316.1	3902.7	6760.1	9575.9	8955.4	12713	8227	9079.8	8703.9	7109.2	10152.1	9730.5	13428.1	5449.5	11563.5
201407_s_at	193.7	270.6	430.3	268.3	487.9	234.2	117.6	274.6	101.1	162.8	132.7	368.8	340.5	118.5	44.4	46.4	381.8	282.7	262.7	415.8	561.1	174.4	214.3	223	127.6	89.6	151.2	316.5	243.5	248.9	205.8	430.6	214.8	190.5	224.7	130.6	285.4	288.4	76	195.2	151.4	157.6	352.5	149.2	175.6	164	422.3	114.9	156.2
201408_at	116.1	212.5	656.2	416.6	456.7	276.8	122.4	334.9	387.6	129.9	228	252.7	515.3	215.3	84	47.1	542.4	347.5	260.5	802.6	635.3	213.9	185.3	186.2	195.5	167.7	266.8	398.9	301	214.2	489.3	393.2	303.8	221.9	339.7	176.6	240.7	255.7	164.5	536.4	254.9	366	263.1	247	320.8	395	506	185.1	295
201409_s_at	160	373.8	744	568.3	544.2	501.1	216.9	600.9	382.8	160.6	359.4	346.5	600.8	397.1	101.8	121.6	685.3	420.4	417.5	778.8	665.2	380.2	265.3	245.1	282.8	170.4	373.6	441.6	284.1	340.3	625.7	589.2	371.6	359.7	504.6	284.7	436.7	476.8	140.1	606.6	374.2	447.4	489.8	342	358.3	486.2	635.2	310.2	319.4
201410_at	674.2	812.6	490.7	475.4	599.7	332	753.4	360.5	332.8	599.6	357.5	584.2	672.9	267.5	413.4	392.6	582	254.3	457.2	458.6	611.6	521.3	829.1	474.6	340.4	408.2	360.9	253.3	262.8	348.4	324.3	462.3	403.2	257.6	397.9	280.3	308.1	518.2	397.1	521.3	374.9	217	569.1	220.6	397.9	387.2	548.4	188.8	280.8
201411_s_at	604.7	483.8	388.6	231	365.8	264.9	512.1	326.1	264.8	428.4	190.5	466.8	269.5	188.6	300	295.5	425.1	145.2	208.8	288.4	442.3	439.2	436.1	279.2	216.7	252	231.8	229.5	234	220	179.8	363.8	285.4	201.7	235.9	192.4	246.4	405.5	308.7	326.1	241.3	216.2	38	167.9	183.7	240.1	449.6	128.1	242.1
201412_at	907	504.3	318	427.4	370.3	459.6	405.9	276.9	489.9	525.4	561.6	617.6	771.6	428.1	409.8	350.4	557.1	401.3	473.2	444	398.1	395.4	715.1	368.9	535.8	556.5	354	318	257	261	244.4	359	384.2	264.4	408.1	457.5	165.5	469.8	390.4	446	493	517.9	285.2	271.1	345.2	287.1	344.7	254.5	222.3
201413_at	197	381	492.3	540.1	491.6	231.4	174.1	352.7	300.7	216	243.7	451.3	366	266.4	136	144.2	478.7	298.2	309.9	452.4	480	159.7	255.3	318	218.8	200.1	177.1	288.5	358.7	212.4	320.4	603.5	285.6	304.6	545.8	233.2	378.2	270.6	205	350.9	327.4	231.3	276.3	342.4	316	204.3	403.5	214.9	330.8
201414_s_at	268.7	400.8	258.2	414.1	433.9	189.4	261	246.6	322.1	312.1	281.3	294.6	437.5	209.2	315	157.4	294	187	431.9	439	403.4	320.9	397.5	373.3	227.5	235.4	156.3	180.2	168.1	216.9	206.3	249.8	261.6	248.9	208.6	161.6	182.1	240.2	285.9	324.5	435.5	305.6	186	296.7	271.1	306.1	368.9	167.1	166.5
201415_at	172.3	281.9	193.2	119.8	257.1	89.5	196.8	192.9	167.6	248.2	85.4	144.8	157.8	106.8	98.6	148.8	186.2	113.9	94.6	190.2	290.4	205.3	285.5	192	105	105.4	128.2	90.2	122.9	98.1	107.9	152.2	134	128.8	116.8	57.1	90.5	132.8	130.2	188.2	240.3	159.9	249.4	86.8	195.5	113.5	165.8	75.7	129.7
201416_at	1083.4	2250.3	2648.6	1212.2	2213.4	1688.4	1233.5	750.9	1350.6	2295.7	1134.2	1486.7	638.7	802.8	303.6	1606.5	2197.2	2101.9	1091.8	1788.9	1148.3	1173.1	1034.9	1095	631.4	712.9	294.1	744.1	534	470.3	772	1549.9	820.7	650	1017.8	31.6	572.4	1356.7	1084.9	1187.5	1789	1112.4	1186.3	1489.1	1576.8	967.2	936.1	468	823.5
201417_at	3312.5	4739.4	5518.5	3413.5	4653	3460.9	2886.7	3156.1	2229.2	4178.9	2304.2	3404	2024.9	1758.3	1137.3	2336.6	3903.9	1846.5	2563.9	4152.2	2062.6	3705.8	2908.3	3524.4	1583.3	1922.4	1262.5	2018.4	2027.2	2637.3	2096.9	3897	3225.9	1879	3703.3	187.5	1873.9	3747.2	2116.9	2834.4	2092.2	1333.3	1529.7	1351.7	3092.7	2580.2	2538.2	717.7	1934.8
201418_s_at	492.6	1020.1	1228.3	694.1	1042	897.2	547.6	634	714	1055.4	616.2	677.9	455.9	704.4	254.9	811	1188.6	1100.7	723.2	737	545.3	1090.8	550.4	551.2	385.4	405.6	285.6	379.2	321.1	498.3	376.3	969.5	536.9	428.6	683.2	87.1	285	806.9	441.3	502.6	710.9	515.4	657.5	711.2	783	530.8	395.7	343.9	522.5
201419_at	173	264.3	175.5	150.9	175.2	62.9	139.1	82.3	169.8	165.1	65.5	129	163.4	52	110.3	124.2	213.9	142	98.2	167.1	170.2	188.1	194.4	225.3	71.5	150.7	102.7	103.3	98.8	62.3	57.6	128.8	146.7	87.2	100.5	38.1	120	81.7	98.3	98	183.6	142.5	72.8	55.2	104.1	57.2	129	113	112.2
201420_s_at	201.5	288.8	235.8	254.9	337.4	144.5	339.5	278.9	204	312.8	201.8	297.5	344	117.4	160.7	142.9	237.2	150.4	206.5	242	346.3	157.3	453.9	251.7	228.5	184.8	165.4	166	143.9	184.7	189.5	162.3	155.2	179.9	157.4	56.1	224.9	197.1	179.5	252.3	250.5	161.6	73.6	156.6	177	204.2	345.1	120.3	172.6
201421_s_at	178.5	272.9	301.8	180.5	247.4	196.1	270.1	146	104.4	184.1	112.3	232.5	377.8	65.9	89.3	165.3	228.6	104.5	83.7	186.8	217	127.7	288.1	235.6	77.1	116.6	137.8	101.9	133	150.5	89.8	110	150.4	123	248.2	44.3	96.3	119.2	126.1	278.2	323.4	128.8	126.9	97.2	193.1	230.8	273.2	100.7	145.1
201422_at	260.5	1368.8	343.4	369.9	357.3	274	227.8	101.5	1157.3	892.5	225.8	1376.9	1315.2	206.1	203.6	1336.6	731.3	369.4	252.1	101.3	81.5	184.4	795.2	320.1	1519.5	246.6	274.5	159.5	135.8	58.8	206.1	239.7	242.1	516.2	517.8	559.6	102.5	385	158	545.7	288.8	92.1	394.1	68.8	707.2	256.6	975.9	62.3	296.2
201423_s_at	201	233.1	313.8	233.8	280.7	160.6	193.6	239.7	214.8	162.5	162.3	144.4	252.8	126.9	136.5	111.7	219	145.3	221.8	246.4	323.8	228.1	279.1	221.2	191.7	161.1	181.5	164.4	99.6	165.7	151	149.1	166	148.2	169	140.2	108.5	216.4	175.3	254.3	268.3	242.2	116.9	151.4	224.8	188.7	277.4	139.8	161
201424_s_at	320	285	530.8	312.8	488.4	410.1	245.2	465.4	110.3	258.9	177.1	203.9	278.3	204.9	175.2	75	349.1	183.6	332.4	421.6	511.7	251.4	292.9	258.4	149.6	172.6	275.3	254.4	164	235.1	248.2	263	295	174.3	196.9	146.7	193.2	403.4	141.8	188.1	222.8	301.6	342.5	118.8	207.4	252.7	460.8	156.8	140.8
201425_at	51.6	325.5	52.4	159.3	40	79	216.9	25.8	63.6	118	73.1	183.7	195.9	67.4	82	396.4	56.1	107.2	80.7	80.7	181.1	106.7	50.5	126.7	301.6	71.6	47.3	38.3	111.9	55.1	114	86.8	120.1	49.9	135.7	293.1	153.2	153.5	124.7	104.2	97.9	95.4	83.4	56.4	85.7	99.2	103.5	40.3	79.6
201426_s_at	4320.8	4141.2	3098.7	3806.6	4686.1	2628.3	1681.4	5217	4243.8	4155.5	4694.1	5182.1	4917.6	2563.4	2952.2	1450.8	3598.5	2339.8	2311.6	3829.7	4072.9	3527.2	7213.3	729.4	3673.6	2344.1	1129.6	1855.2	1028.2	2804.4	2326.8	3801.2	3406.7	2945.1	3048.4	2802.8	2135	3108	1778.9	3056.5	3342.4	2075.2	2013.4	2531.9	2802.4	2896.5	3483	1290.7	1679.2
201427_s_at	129.6	669.1	572.1	806.2	176.4	107.4	553.3	136.8	41.9	53.7	71.9	32	84.9	170.7	44.1	166	258.9	37.9	392.7	85.7	529.7	74.6	132.6	25.5	50	59	289.9	53.8	81.7	44.1	528	92.4	989.7	182.8	202.1	625.3	165.9	270.9	122.6	194	32.8	31.2	469.1	10.6	19.7	65	127.8	0.3	55.7
201428_at	1.6	2.2	2.9	5.1	2.9	1.4	2.1	1.9	1	4.5	3	3.3	4.2	1.4	4.7	0.7	11.5	1.5	6.2	2.9	3.4	34.4	2.8	2.6	3.4	2.2	2.9	1.4	12.4	1.8	3.4	8.1	4.2	1	2	3	1.4	2.3	3.8	6.4	2.2	3.8	3.4	1.7	2	3.2	3.7	2	3.2
201429_s_at	13282.8	15998.6	13673	15235.3	13271.2	11360	14234.3	13295.7	12915.4	14754	11072.4	13256.8	15728.3	9933.1	10232.3	13275.1	12557.8	12597.5	12837.8	14012.6	14962.6	12035.6	15471.1	14528.1	11907.7	10267.9	11208.3	11557.4	13663.3	11238.3	12667.8	11848.9	10158.5	11924.9	10921	8939.1	10414.8	9920.6	12226	12450.8	12733.1	11626.2	11829	10955.8	11870.5	11749.6	13546.4	10014	12847.6
201430_s_at	0.6	1.7	1.4	2.1	0.6	13.2	2.3	1.5	5.4	5.1	3.1	11.2	2.7	2.3	21	0.9	6.6	14.8	13.4	11.1	1.3	23.5	7.6	8.3	4.6	1.1	2.2	0.5	0.8	0.9	1.2	1.2	0.9	7.7	1.5	1.3	3.8	1.5	0.7	1.2	9.3	8.8	3.9	3	14	9.9	0.7	14.3	10
201431_s_at	1.2	18.3	7.9	13.4	11.7	4.5	10.5	2.3	5.7	12.1	26.9	23.9	4.6	3.4	2.9	2.2	1.6	2.7	2	9.9	2.8	35.1	17.7	5.2	13	2.6	3.8	10.2	2.1	1.4	3	10.9	7.4	2.3	7.9	15.4	5.3	16.3	2.1	3.5	7	9.7	5.7	11.9	4.3	16	5.1	10	13
201432_at	1466.2	2554.9	2643.9	3063.5	2176.6	1926	2562.3	1360.4	2459.4	2073.2	2111	3206.6	3402.1	1058.9	1681.2	1673.6	1792.7	1657.5	3653	1713.5	1532.5	2507.9	2198.2	2072.7	2432.1	2256.2	1804.4	820.4	835.3	2299.3	2128.2	2091.3	3531.8	1455.7	1720	3134.1	1474.6	3684.1	2237.5	1962.6	3163.9	1738.7	901.1	1897.2	1625.8	1905.6	2732.2	1058.4	1308.4
201433_s_at	962.1	1065.3	727.7	786	934.1	947.4	1126.5	803.3	756.4	1245.5	800.8	941	899.4	427.6	422.1	736.4	708.9	553.4	601.5	834.4	784.4	1032.9	1220.2	982.7	742.1	736.7	580.3	520.9	991.6	588.6	800.8	451	683.5	559.9	560	366	403.9	696	665.5	645.4	688.8	784.2	635.3	744.5	448	631.7	841.6	312	389.8
201434_at	259.4	318.3	316.2	383.5	339.7	89.2	333.7	236	242.7	242.1	259.9	342.8	329.9	180.5	214.6	168.4	345.1	162.3	290.3	324.5	463.9	233.8	462	327.3	277	326.9	178	225.5	194.9	258.2	232.9	331.6	231.6	263.3	399.6	143.2	259.4	231.9	285.2	288.2	362.8	230.7	127.8	351	274.1	259	364.7	162.8	207.4
201435_s_at	146.3	634.5	470.8	562.7	287.5	285.4	297	401.5	260.7	217.6	326.7	458.5	598.9	271.4	154.7	134.7	746.2	150.2	436.6	526.7	574.9	347.8	317.3	365.5	300.1	300.8	304.2	355.8	291.7	299	348.3	590.6	322.9	277.5	486	161.2	392.7	303.1	276.3	930.7	290	224.2	126.6	247.8	540.2	348	553.8	142	322.4
201436_at	39.9	204.1	332.1	124.6	140	98.6	119.5	179	52.2	45	54.5	117.5	130.2	61.2	40.4	18.4	297.1	60	114	193.3	197.9	149.4	61.9	104.7	33.7	57.7	76.5	115.7	143.4	125.4	123.2	268	121.6	65.7	182.9	64.4	90.2	144.5	76.4	242.2	70.9	67.6	216.9	42.4	113.7	97.2	189.3	36.9	98.8
201437_s_at	193.7	649.9	567.9	400.8	311.9	295.5	256.7	520.9	66.8	231.7	252.5	432.4	468.2	256.2	81.4	35.4	636.2	200.6	342.4	605.6	595.7	296.6	269.7	364.5	226.4	151.4	250.8	336.8	263.2	278.7	357.6	535.1	311	190.9	426.2	165.4	372.9	325.8	175.4	558.5	209	174.1	502.7	188.1	307.6	266.1	527.3	114.9	297.4
201438_at	0.9	77.3	0.9	587.6	7.8	0.9	27.8	13.8	0.8	8.4	2.4	27.3	7	1.4	6.6	3.4	16.1	1	122.4	1.7	65	15.4	5.7	3.7	14.6	14.6	48.6	4.8	2.5	35.9	14.7	0.8	11.9	43.6	17.6	10	21.8	9.3	5	1	27	8	6	6.5	2.2	81.6	2.2	2.1	1.5
201439_at	112.4	96.2	68.7	93.5	123.8	43.6	133.9	56.5	95.1	85.3	86.3	104.1	119.3	108.4	104.8	101	92.9	72.1	80.1	115.9	142.1	129.4	124.7	126	73	71.2	55	73.3	68.2	46.6	63.9	77.8	78.5	74.2	43	10.4	36.8	42	61	56.5	141	80.5	39.6	42.6	59.7	51.3	80.9	52.9	73.5
201440_at	375.6	475.4	288.5	282	420.9	140.1	273	223	238.2	251.4	158.6	241.9	424.2	101.7	152.2	183.4	346.9	205.6	172.1	388.8	423.1	258.3	336.7	242.8	151.6	200.1	120.8	212.7	153.2	154.2	212.4	284.4	180.7	156.9	310.8	83.4	254.5	178	218.1	281.7	308.9	180.9	131.9	173.8	251.5	208.7	272.3	173.9	173.7
201441_at	1834.2	2413.3	1363.3	1680.9	1580.5	832.7	1919.1	1114	1525	2639.8	1618.6	2193.9	2248.8	849.3	1289.4	1440.7	1546.7	894.5	1335.7	1651.5	1582.6	1632	2732.1	2020.5	1472.9	1432.7	1249.3	968.2	1017.6	1104.8	1221	1236.3	1713.1	1101.8	1274.1	906.7	1000.8	1327.7	1406.5	1180.6	1718.1	1064.8	1280.8	1248.7	1340.5	1317.8	1683.7	699.1	837.9
201442_s_at	1.7	38	14.8	22.1	23.1	14.6	17.3	16.4	16.8	27.4	28.2	11	30.6	22.3	22.4	15.1	31.9	18.8	36.2	13.8	20.6	89.9	11.1	3.5	24.7	18.9	14.3	11.9	16	16.9	17.7	23.2	19.3	2.3	23.6	9.2	19.5	27.6	16.6	20.3	9.4	14.4	13.7	14.5	11.5	15.3	14.1	22.1	28
201443_s_at	863.5	2150.4	2436.5	941.7	1036.5	1832.5	1134	776.2	1240.9	1600.2	533.6	1106.1	1256.8	937.1	495.1	519	2083.3	1384.1	608.4	962.7	1194	762.4	855.5	768.3	660.6	684.2	716.3	719.4	665.7	601.6	1604.3	1692.5	743.8	693.7	1197.5	923.3	718.4	916.9	632.5	1562.2	735.3	688.9	1468.5	528.1	1358.8	712.1	1604.4	411.5	1273.7
201444_s_at	311.5	1074.2	916.9	542.6	302.9	713.3	477.1	279.8	696.4	633.5	272	448.6	607.3	467.2	237.1	305.5	934.8	336.7	303.7	362.6	578.9	522.8	459.6	352.3	416.5	395.5	313.9	326.1	285.5	258.9	646.1	724.4	277.8	290.3	592.2	347.1	330.6	378.3	405.1	850.6	443.3	377.3	69.1	289.4	767.3	409	900.1	230.8	593.8
201445_at	155.3	56.4	80.7	36.1	51.2	18.6	94.8	57.3	8.4	17	10.3	2.6	28.3	55.9	3.3	73.3	93.5	26.2	29.8	41.7	193.5	102	24.6	163.6	15.8	58.5	98.7	86.5	3.1	95	12.8	208.9	14.1	1	148.2	17.8	194.6	75.5	96.7	42.3	6.7	70.4	15.8	19.4	18.6	114.6	22.4	46.9	2
201446_s_at	385	461.2	498.7	1121.4	603.5	476.1	341.4	699.8	435.4	301.9	258.6	652.4	657.3	176.5	191.3	206.8	411.6	221.1	448.1	1150.1	961.8	519.5	630.2	669.3	461.4	451.7	307.2	483.7	402.4	356.7	396.9	427.7	353.9	452.2	411.7	109.2	482	360.4	730	570.2	822.1	610	62.2	744.8	517.3	886	615.5	508.9	374.8
201447_at	206.1	336.7	417.2	748.9	452.4	361.8	282.4	532.6	340	232.1	213.4	468.1	505.9	114.2	151.3	141.6	355.2	201.2	413.3	943.2	811.3	366.1	380.7	405.7	278.2	379.3	245.4	291.9	319.4	339.6	334.8	349.9	317.8	241.9	376.6	82	305.9	282.7	407.4	447.5	506.6	402.4	113.7	407.1	353.7	618.9	420.1	297.2	287.6
201448_at	513.6	787.4	982.6	1430.5	1217.9	905.6	628.1	1251.4	578.4	717.6	442.2	1161.1	1105.3	243.9	250.4	325.9	899.2	540.2	637	2043.7	1944.4	727.3	868.2	1004.1	476.1	674.1	541	753.8	689.9	724.9	668.5	753	569.9	478.6	764.8	199.7	766.9	672.5	761.9	685.4	1007.8	717.7	646.4	701.6	530.2	1070.3	963.1	818.3	754.6
201449_at	248	337	572.5	463.8	454.3	459.5	234.4	512.4	391.1	278.6	231.7	427	394.2	143	116.9	138.4	439.5	289.9	263.4	1327.8	845.7	343.8	367.9	482.4	190.7	209.2	219.1	335.6	362	329.8	323.4	412.6	291.9	237.2	399	103.4	270.5	265.9	263	405	380.6	319.2	378.1	277	319.9	445.6	415	289.5	355.7
201450_s_at	344.4	380.2	488.7	801.4	734.3	534.2	230.8	625.4	160.2	413.4	141.6	597.3	684.5	124.8	92.2	92.9	304.9	253.6	499.2	1158.8	1216.1	417.7	425.5	510.4	208.2	294.9	203.5	466.9	370.6	393.5	297.4	449.8	347.1	283.1	316.7	130	417.8	423.8	343.4	256.4	528.9	401.7	275.6	430	311.7	513.8	440.3	362.2	246.9
201451_x_at	2.1	33.3	1.7	3	7.4	11.6	3.9	12.6	0.9	5.1	3.3	3.8	9.5	4.5	11.9	3.6	5.9	2.4	20.2	4.7	9.9	37.3	12.3	2.7	3.2	3.1	3.3	1.9	13.7	7.6	3.1	9.6	2.5	5.9	28.9	2.3	12.9	15.5	2.8	14.2	3.1	4.8	1.6	5	2.4	14.4	2.9	18.5	23.8
201452_at	2.6	5.9	19.8	5.9	6.2	2.7	5.1	4.9	14.7	22.2	5.9	3.3	6.3	3.3	6.6	16	3.2	14.2	3.5	13	6.5	12.5	32.3	13.7	3.5	3.6	3.8	3.2	17.5	8.8	3.2	4	9.6	2.3	1.9	3	3.8	3.7	4.4	3.9	4.2	3.1	1.7	1.6	13.4	2.9	4	9.9	14.2
201453_x_at	548.9	1531.7	1112.9	1030	1571.4	612.2	1244.4	1019.6	677	1622.4	1543.2	1272.1	1127.1	458.7	652	662	1013.1	343	1219.7	961	1222.8	1003.6	1302.9	870.8	887	823.8	713.3	788.2	813.9	767.7	811.1	887.3	846.1	637.2	724.2	580.7	847.8	895.9	606.6	729.5	865.6	543.2	575	632.7	683.2	679.4	1029.1	304.9	618.5
201454_s_at	193.7	229.8	269.9	258.1	327.9	165	224.6	322.8	238	175.4	164.5	244.5	212.5	107.3	125.3	135.7	302.7	255.7	165.4	255.4	332.1	217.7	286.7	218.5	112.9	125.9	101.7	171.9	176.2	152.1	125.5	242.9	105.3	202.1	191.1	133.9	244.9	209.9	128	236.8	156.2	146.2	147.9	164.5	148.4	194.9	194.1	162	168.2
201455_s_at	291.4	347.9	294.5	322.7	332.3	146.2	220	275.1	259.3	195	157	252.2	299.6	95	145.5	128.1	281.6	179.8	139.9	323.1	333.3	156.7	356.3	256.1	123.5	185	96.9	132.4	188.8	176.7	141.6	215.1	104.2	149.2	274	92.7	162.6	174.4	156.5	229.6	185.3	151	204	130.7	188.6	263.3	173.6	117.2	199.3
201456_s_at	320.9	716.3	657.6	678	656.7	456.2	638.7	824	492.9	411.9	483.8	573.2	534.1	322.6	282.1	272.9	581.7	206.8	569.1	759.7	870.7	612.1	530.5	426.6	682.8	426	309.7	436.7	484.8	475.5	462.4	575.9	629.4	603.3	390.5	184	543.5	390.9	543.1	496	522.2	281	34.2	574.7	400	524.9	707.8	260.8	366.6
201457_x_at	1041	2177.3	1249.6	2051.6	1587.2	1103.4	1320.8	1241.9	1121	1432.6	1307.5	1830.8	1558.1	990.2	941.9	1023.8	1802.1	634	1486.9	1921.3	1549	1419.2	1784.6	1135.4	1783.3	1067.6	893.3	759.5	952.6	951.6	1133.5	1920.7	1917.3	1542.5	1091.5	394.2	1628.5	906.7	1410.7	1283.4	1281.2	627.8	474.7	1144.7	1264	938.2	2083.2	576.1	762.7
201458_s_at	557	1027.3	952	915.6	1025.7	608.7	571.8	1172	556.4	625.5	369.2	816.6	864.6	455.1	310.9	452	906.4	179.1	661.4	1186.4	1408.7	850.1	925.6	813	835.4	569.9	417.5	627.3	635.2	620.5	759.9	846.5	814	879.6	569.5	121.6	645.2	496.6	646.6	621.3	678.6	418.8	357.8	572	606.6	742.5	1087.2	257.5	410.9
201459_at	545.2	817.4	702.9	482.6	812.4	270.2	703.9	616.3	562.4	649.1	327.5	580.5	558.4	387.4	372.9	403.1	691.1	383	332.7	760.9	561.7	516.2	792.9	691.1	276.6	377.3	192	375.8	328.2	328.5	302.8	738.1	387.4	360.4	467.3	87.1	434.3	322	439.1	463.2	774.1	337.6	431	372.9	448.6	283.1	776.3	251.4	291.7
201460_at	569.8	781.6	472.7	229.8	222	315.9	273	218.4	427.8	392.7	408.5	1204.2	568.3	252.7	333.8	238.7	516	479.9	134.3	870.7	470.1	344.8	488.7	399.5	460.5	341.9	183.9	306.8	278.7	147.6	282.8	467.1	329.9	128.8	446	130.1	469	181.8	147.6	323.9	459.9	396.6	331.9	800.8	383.4	137.2	297	297.8	422.8
201461_s_at	236.5	459.1	248	109.2	117.5	161	123.9	100	101.8	192.8	230.7	559.2	345.6	148	187.7	91.9	308.1	156.3	52.9	524.8	220	184.9	228	211.2	308.4	186	55.4	107.2	109.9	34.1	140.7	285.2	160.3	53.9	258.3	43.1	207.8	64.8	90.4	198.7	137.9	262.6	15.7	270.7	164.5	76.4	149.8	91.2	148.4
201462_at	25.6	21.5	13.6	51.6	15.8	17.7	23	15.1	15.9	20.5	31.7	132.3	110	31.4	10.8	23.2	15	13.9	38.7	16.8	18.1	75.2	24.1	8.8	81.3	35.2	16.8	30.4	21.8	7.4	26.6	10.3	33.8	21.4	18	105.7	24.8	19.1	33.1	8.5	2.6	21.1	12.1	17.1	29.3	41.7	11.7	14	14.4
201463_s_at	1668.7	2700.4	2064.1	2046.1	1664.5	1741.6	1863.6	1198.6	2922.1	2832.5	1396	1916	2588.8	1394.2	1328	1815.4	2106	1301.6	2578.9	2482.1	2413	2024.5	2679.4	1825	2552.6	1882.2	1155.6	980.2	1286.9	1240.5	1608.8	1783.6	2785.3	1207.1	2316.7	3558.1	1122	3074.6	1524.7	2055.2	2389.8	1701	2070.7	1142	1691.7	1852.2	2058	747.2	1689.7
201464_x_at	170.8	342.1	1420.8	308.9	170.4	431.4	172.4	115.1	179.8	187.1	511.6	113.3	320.5	337.9	207.2	719.2	502.9	678.9	1176	237.2	1159.8	441.4	229	262.3	566.4	287.2	624.5	220.7	59.8	472.2	582.4	334	119.6	265.8	205.6	150.5	65.7	855.9	104.6	455.1	321.6	464.9	135.1	1326.5	245.2	340.1	236.5	764.2	3
201465_s_at	23.3	60.5	312	68	14.5	105.7	8.3	17.8	18.6	33.7	83.4	14.8	12.4	19.7	6.7	164.2	81.5	179.2	171.2	4.4	198.9	41.5	20.7	22.7	68.1	31	75.5	51.7	5	110.1	83	73.5	6.8	29.7	36.1	62.1	3.1	171.1	6.6	75.8	37.2	55.9	2.6	263.1	10.1	12.4	32.2	118.9	8.5
201466_s_at	32.6	62.4	659.2	66.2	47.1	108.1	24.2	38.8	39.7	43	120.3	25.2	52.4	81.5	27.6	192.3	97.8	60	219.2	33.3	280.4	106.2	52.7	60	130.5	54.6	129.1	45.9	12.3	142	108.2	84.5	25.1	44.7	39.8	38	17.9	290.1	19.5	70.7	22.9	55.7	82.2	228.2	51.2	75.2	52.8	88.8	3.3
201467_s_at	1.9	3.5	2.1	3.9	2.5	2.1	2.8	4	2.4	3.1	2.3	7.9	5.7	3.2	2	2	4	2	2	2.2	5	12.8	5.3	3.3	1.9	2.5	3.1	2.8	4.7	2	1.3	3.2	3	2.3	1.6	1.1	4.1	6.1	1.2	4	1.9	3.4	2	4	2.7	2.9	3.3	1.5	2.6
201468_s_at	13.2	20.2	12.9	34.2	19.6	22.5	15.8	51.8	32.3	19.5	46.3	43.5	32.3	32.3	42.2	19.6	9.4	14.8	22.8	16.3	24.4	77.1	22.9	18.4	33.1	14.4	40.3	9	6.6	16	20.2	15.6	15	28.5	17.4	26	7.5	26.8	19.1	21.3	23.8	18.3	23.4	27.6	20.3	23.8	25.2	13	27.8
201469_s_at	78.1	155.7	81.6	62.1	41.7	44.1	100	34.6	81.5	97.3	59.1	104.4	120.8	46.3	87.8	92.6	87.7	66.1	37.5	99.9	105.8	97.6	124.2	84.7	59.4	63	46.5	34.5	82.7	18.4	51.9	55.5	46	44	51.5	19.4	56.7	45.7	74.8	96.3	120.7	105.4	7.3	48.3	94.8	70.2	114.4	47.2	57.3
201470_at	861.7	1599.9	991.2	1180.5	1434.7	742	781.9	776.5	939.4	1560.3	1484.9	954.5	1525.8	719.3	460.5	1238.9	1014.1	635.2	1270	947.4	923.2	700.6	1662.4	511.9	1131.9	847.6	640.9	504.6	544.3	883.1	995.5	1353	1087.9	1151.1	842.5	701.2	591.9	1218.3	578.4	737.1	933.1	368.7	1159.8	765.9	919.9	621.5	1412.5	361.8	679.1
201471_s_at	345.3	686.3	324.3	397.7	316.6	285.4	409.4	187.4	340.5	414.5	247.4	438.7	504	217.8	303.4	337.3	338.7	163.6	381.3	320	421.8	431.5	431.9	288.4	275.8	318	224.7	177.3	153.7	175.6	194.8	404.3	319.4	170.5	275.9	175.6	169.1	236	244.1	243.2	342.1	154.7	153	140.7	272.9	254.8	331.5	158.6	210.7
201472_at	529.1	1221.1	1314.6	1137.7	1050.8	1057.3	551.9	1035.1	1380.6	655.2	727	813.3	1106.5	695.7	153.4	248.3	1937.1	878.2	754	1764.4	939.4	513.6	516.9	493.3	680.5	490.9	835.8	669.4	1273	693.2	1756.7	1371.2	1490.8	677.1	1515	771.5	959.6	664.8	434.4	1529.7	552.9	770.8	1252.9	610.2	1167.4	611.1	1604.8	383.5	1042.6
201473_at	126.8	342.6	154.7	326.3	111.4	156.1	211.3	69.4	160.1	154.3	196.6	315.7	833.2	224.1	91.8	635.6	483	1251.3	620.9	330.1	882.9	202.2	72.3	142.2	454.7	205.6	555.7	437.2	67.4	142.9	314.7	271.4	148.8	469.4	289.7	276.6	121.5	160	65.3	653.5	645.2	847.3	73.1	394.1	200.5	256.7	517.8	280.1	46.8
201474_s_at	5.2	3.8	10.7	5.2	17.3	5.7	20.9	1.9	4.6	19.6	4.7	1.7	7	4	7	13.6	4	1.7	13.6	24.6	4.1	73.7	3.3	2.5	1.8	2.9	4.8	12	19.2	3.2	3.5	2.5	2.8	15.5	4.7	4.5	4.5	20.5	7.3	6.7	16.8	6.9	4.2	12.7	5.1	6.9	28.3	10.4	23.4
201475_x_at	371.3	609.3	403.6	482.5	485.5	211.3	518.8	339.1	343.6	442.2	237.4	621	392.7	136.5	282.4	335.2	424.9	205.1	224.6	510.8	685.9	318.4	710.1	374.3	272.3	273.5	194.2	336.2	244.7	213.2	223.6	266.7	224	230	415.8	167.7	610	211.3	226.1	366.2	550	332.9	302.3	336.9	467	302.9	572	286.3	230.5
201476_s_at	192.1	311.6	383.1	439.1	472.7	224.3	169.8	301.4	320.4	141.8	187.3	316	244.6	182.3	123.6	86.5	388.1	127.1	257.5	566.1	557.9	286.5	347.8	286.6	278	202.3	123.7	201.7	255.5	227.3	307	380.3	325	213.2	305.1	98.3	390.7	191.2	347.9	376	335.2	264.9	17.3	242.5	341.3	208.3	438.6	201	244.7
201477_s_at	574.3	729.1	1166.5	815.5	2123.7	523.1	403.4	985.1	787.3	409.4	358.1	826.9	468.2	333.7	224.3	253.8	855.2	670.9	537.8	1665.5	1171.5	756.3	748.2	798.7	422.7	435.8	369.3	416	698.7	734	995	1205.3	1098.8	629.5	787.9	421.9	1186.5	435.2	524.1	704.2	562.2	400.4	1001	611	688.1	331.1	1090.8	434.6	587.8
201478_s_at	459.9	901	837.8	443.4	678.4	483	452.3	559.1	702.8	437.2	628.4	353.2	554.6	293.6	123.4	162.9	885.8	323.7	433.9	800.9	428.4	363.7	423.7	395.1	329.7	328.1	421.4	249.7	464.3	408.5	724.7	581.1	382	319.1	611.1	140.3	340.5	385.3	247.2	828.6	368.6	488.9	261.9	264.6	713.8	388.3	1020.3	177.5	455.4
201479_at	704.4	1285.7	1211.7	524.4	967	607.9	607.6	803.4	937.5	624.5	611.3	630.6	726.7	511.4	248.7	318.6	1215.6	618.5	452.6	1100.6	733.5	375.7	635.4	605.9	327.1	402.5	569.8	395.5	748.2	456.1	836.9	917.8	407	422.2	505.4	140.3	485.6	471.4	328.9	791.2	480.7	572.6	794.7	320.8	968.5	405.9	1399.8	278.3	691.8
201480_s_at	217.3	224.2	159.7	185.6	192.9	137	208.7	145	150.2	224.7	182.7	276.4	274.1	117.5	191.5	127.9	192	130.3	172.1	249.9	241.9	223.2	273.4	199.3	137.1	162.9	121.3	146.1	115	125.2	130	144.5	137.6	145.5	150.8	102.3	94.2	142.2	140.8	178.5	203.4	233.6	146.3	138.8	204.1	139.6	184.8	151	119.2
201481_s_at	50.4	67.3	26.8	7.5	72.6	6	34.4	4.8	39.6	69.3	13.8	94.5	41.2	53.3	9.1	21.2	19	19.7	10.7	6.7	4.2	20.8	50.3	5.6	35.6	5.8	5.3	2.1	6.4	8.3	51.6	3.9	10	30.3	42.8	6.7	11.3	13	17.1	28.5	74.8	4.5	14.3	37.7	53.1	4	43.3	5.4	10.8
201482_at	3.2	42.8	63	51.4	85.3	51.4	60.8	49.4	53.4	60.9	88.2	108.1	94.7	67.7	43.5	76.4	27.2	46.6	55.1	52.7	33.3	65.9	46.9	10.1	87.5	48.6	23.2	25.3	36.1	25.2	69	55.3	34.7	56.1	13.2	141.2	31.6	58.9	31.7	57.5	53.1	25.4	48.5	40	47	34.7	50.7	41	35.9
201483_s_at	428.7	619.5	617.7	533.7	480.7	362.6	573.8	294.9	352.9	657.9	336.5	496.9	592.2	237.2	212.4	352	506.6	268.3	413.8	385.8	509.1	526.7	740.6	505.9	418.9	262.1	282.8	249.4	336	392.5	491.3	551.1	337.4	393.6	482.6	183.1	450.2	505.6	418	441.3	567	449.1	193.3	287.2	320.4	539.7	470.8	144.6	430.5
201484_at	208.2	274.9	231.3	294	237.1	208	284.2	154.8	250.2	267.4	190.8	205.2	325.2	143.5	138.3	199.6	301.5	149.8	244	182.3	266.8	168.4	256.3	194.1	247.3	223.3	115.7	134.7	131.2	172.7	297.7	303	147.8	164.3	220.8	205	175.6	270.6	175	287.5	245.1	237.4	79.9	141.7	156.9	247	218.2	96.4	207.9
201485_s_at	772.9	657	638.7	327	544.2	232.2	434.4	375	459.2	436.5	195.5	417.3	321	325.6	296.5	390.7	473.2	431.6	172	943.4	744.1	397	713	706.8	278.7	326.7	562.3	620.9	529.6	178.1	237.6	537.1	247.7	322.4	368.6	85.8	713	194.7	562	405.3	672.3	465	112.5	357.3	507.3	239.2	547.8	363.6	412.4
201486_at	1122.4	1159.5	1061.2	520	993.3	511.5	891.3	710.9	276.8	1028.9	397.2	696.9	514.7	386.3	390.2	235.3	818.3	459.4	340.2	1478.2	1153.7	730.8	1047.7	1100.8	314.8	611.3	928.3	823	699.8	433	559.7	791.3	568.5	371	611.1	81.5	1000.3	381.8	732.8	616.8	823.5	636.7	443.6	364.4	585.6	402.3	934.2	387.3	477.6
201487_at	51	204.8	163.7	244.9	166.4	131.3	194.5	315.9	136.7	152.8	122.6	407.5	623.5	52.1	30.6	214.9	60.7	52.8	160.2	48.6	40.2	24.4	263.6	23	324.2	94.8	96.7	43.6	54.2	210.7	242.4	71.5	194.8	143.7	38.1	297.4	45.4	207.4	75	144.1	83.5	32.1	98.9	110.3	243.7	169.3	68.7	3.9	44.6
201488_x_at	910.9	1445.9	1357.3	697.4	1403.9	678	1278.8	1106	762.6	984.8	685.5	1232	625.8	554.7	382.5	482.8	1132.7	666.1	446.3	1396.4	1150.7	1060	1291.3	783.1	658.1	581.8	566	758.3	793.4	772.7	739.1	931.9	555.1	582.6	711.4	358.6	694.9	551	564.9	668.3	664.5	641.7	293.2	549.2	746.4	394.8	807.9	425.1	585.8
201489_at	63.1	321.1	124.8	152.3	221.6	64.3	110.1	194.4	125.1	237	173.9	211.5	283.3	102.1	74	141.1	140.4	80.1	207	139	176.6	99.5	141.6	110.8	183.1	78.6	83.1	57.6	95.9	137.3	141.5	150.4	238.7	90.7	106.7	194.3	87.3	223	53.1	68.3	97.8	79.3	122.2	105.9	161.6	77.8	217.8	39.9	101
201490_s_at	60	207.2	126.6	156.3	173.6	55.7	77.3	133.4	121.2	153.4	125	201.1	242.6	47.3	17.4	110.5	129.5	45.7	143.9	123.6	155.5	89.2	84.6	95.7	154.5	86.4	61	48.1	92.7	97	131.9	135.9	181.2	101.8	70.2	55.5	72.2	130	57.3	45.5	67.3	40.2	15.4	75.2	136.8	84.7	228.6	26.7	94
201491_at	943	1088.5	492.3	802.7	688.8	832.9	748.5	591.6	521	807.1	522.3	780	998.1	393	623.6	411.4	884.6	564.2	532.3	491.2	609.4	449.5	1052.9	760.8	448.7	662.9	396.2	236.3	346.7	502.7	435.6	933.8	484.9	506.3	584.7	184.5	496	438.3	500.2	835.7	572.9	239.4	277.6	358.7	528.3	299.8	1397.4	201.6	654.3
201492_s_at	10875.2	13133.7	11135.6	13831.1	12077.6	10979.7	11900.7	11443.1	11351	11858.4	11562.9	11414.4	14284	7752.6	8737.4	10640.8	11142.5	10292.5	12679.9	12196	13842.5	10566	13058.3	12027.4	11587.5	10047.5	10800.3	9760.9	12093.3	11108.6	10783.7	9880.4	10268.9	9767.7	10619.6	8664.2	8867.9	10342.4	10068.9	11152.7	10614.2	10979.9	9747.7	9642.3	9504.7	11131.9	11414	8224	11470.7
201493_s_at	566.9	803.6	1043.1	1086.3	1211.1	557.9	655.2	995.9	547.1	498.4	525	890.1	990.8	340.6	322.8	307.6	1015.1	325.5	691.8	1394.5	1328.2	583.9	766.7	854.7	514.3	583.9	538	779.3	724.3	538	654.8	803.2	570.4	564.5	668.6	332.4	695.3	543.5	757.4	859.1	665.3	529.3	360.4	522.7	593.9	762.3	1017	414.6	578
201494_at	263.1	254.3	133.5	327.2	298.8	159.5	182.3	116.5	197.6	318.8	130.5	415.7	634.9	92.8	188.9	139.9	213.7	55.7	225.4	228.5	153.3	219.9	403.3	210.4	265.9	182.6	65.7	197.5	204.7	155.1	112.8	189.9	115.4	236.1	197	245.7	57	140.3	205.3	206.9	65.7	195.8	160.5	192.7	112.7	164.2	180.3	87.6	169.7
201495_x_at	1.9	2.1	1.8	2.9	1.2	1.1	2.8	2.2	1.7	1.8	2.2	2	1.8	2.8	5.6	1.6	2	1.8	2.5	4.1	1.9	17.5	2.4	1.7	13.7	1.7	5	1.2	2.1	4	1.5	2.4	2.2	1.1	5	1	1.2	3	2.5	2.2	2	2	1	1.7	1.3	2.5	1.9	1.8	1.6
201496_x_at	11.8	20.4	14.2	11.5	10.9	6.3	20.4	15	1.2	12.6	7.7	9.8	7.8	6.3	22.5	16.1	2.7	13.1	12.1	18.4	17.7	48.8	4.2	17.3	7.2	3.3	3.4	1.5	6.9	16.1	10.9	9.7	12.8	5.2	1.4	14.9	10.6	5.6	2.8	20.3	17.3	32	5.6	22	1.8	12.3	10.6	4.9	14.6
201497_x_at	4.1	33.6	15.1	7.2	19.3	2.8	6.4	36.1	2.9	24.1	11.5	17.5	4.5	12.1	58.3	24.9	4.4	3.2	3.3	2.9	24.1	44.6	2.9	6.3	9.5	23.4	3.1	7.9	8.1	22.5	22.9	2.6	25.3	22.8	10.6	1.8	10.5	3.7	13.4	20.6	4.1	7	2.6	14.7	6.2	6.5	9.1	4.9	40.4
201498_at	611.7	662.1	784.1	529.2	1005.5	459.3	694.9	655.5	480.4	351	366	665	574.9	222.5	191.9	335.9	583	519.5	366.9	952.3	691.5	519.7	471.5	498	446.6	419.6	341.7	510.4	422.7	449.5	493	773	499.8	392.9	643.5	326.7	495.2	515.8	379.3	490.1	375.8	557.3	435.9	384.1	337.4	433.6	619.7	338.3	317.9
201499_s_at	471	652.5	678.8	602.5	919.3	442.3	694.3	702.6	591.8	443.4	430.8	683.7	736.7	349.2	315.5	283	848.7	468.1	465.7	765.6	891.6	867.1	660.4	566.3	574.4	494.1	330.9	446.5	450.6	476.6	596.7	737.6	379	423.1	719.2	384.7	495.9	547.8	445.2	649.6	669	724.9	205.6	552.5	508.1	524.7	696.6	403.7	616.4
201500_s_at	768.3	862.3	482.1	474	568.7	290.5	892.5	495.7	314.9	715.5	332.2	512.1	635.3	314.4	342.3	520.7	757.4	206.8	347.1	456	355.9	569.9	681.1	495	354.9	485	318.3	252.5	210	284.3	228	340.9	430.8	225.6	531.8	309.7	213.7	444.2	289	320.5	283.7	163.9	276.5	124.4	390.7	260.1	264.7	147.6	248.3
201501_s_at	238.9	264.1	342.8	267.3	415.5	122.3	319.6	356	142.9	210.3	286.5	374.3	381.8	152.2	103.4	104.2	436.9	186.4	188.9	373	513.2	136.5	389.5	285.8	172.9	206.1	195.2	235.1	171.4	237.1	99.4	280.8	171.3	201.7	233	70.5	176	248.3	201.5	302.9	250.7	235	352.8	158.3	263.6	207.5	338.7	128.3	174.5
201502_s_at	2594.8	2939.6	1249.9	1331.1	2245.5	1363.1	2018.9	832.1	1514.8	1944.5	789.9	1437	1367.2	1323.6	1423.1	1768.1	1830.8	5750.7	1376.3	2532.6	3542.1	2330.3	2311.5	1826.6	2075	1250	1967.3	1411.2	795.7	822.2	1313.3	3205.7	804.8	1054.2	1922	868.6	388.5	1073.4	1539.6	1639.9	2411.3	3770.4	1696	1991.8	1677.5	905.2	1308.4	2424.3	1028.3
201503_at	889.2	1182.6	841.1	891.1	1477.3	679.4	976.9	1098.7	630.6	735.6	896	1053.1	998.9	413.2	570.3	441.4	1002.4	554.5	975.4	1133.5	1011.8	696.5	1098.4	879.5	480	659.3	498.7	577.5	602.6	506.5	818.1	1256.4	637.6	792	888	258.8	934.4	617.9	653.6	688.7	638.7	318.8	762.6	576.8	744	500.2	1132.6	305.2	545.3
201504_s_at	144	302	218.1	281.1	190.1	156.8	210.5	196.1	184.3	190.8	134.2	221.1	212.7	99.5	118	108.8	254.1	68	150.8	283	308.3	187.6	323	303.3	164	180.3	114.4	233.8	194	152.4	171.7	222.7	105.7	166.8	184.6	56	193.7	180.3	201.9	200.2	258.8	151.8	38	104.6	217.6	175.4	377.5	84.3	129
201505_at	0.4	0.5	1	0.4	2.2	8.4	9.3	29.8	0.2	4	0.7	0.7	5.8	11.2	17.1	0.3	0.4	0.2	9.8	15.6	89.7	16.8	15.1	24	2.3	0.9	2.8	7.8	17.5	11.5	2.6	0.6	12	1.2	5.5	10.5	2.1	0.4	10.3	0.4	6.7	48.1	4.4	0.3	5	1.2	1.7	0.7	6.8
201506_at	1.6	161.5	23.8	61.8	8.5	38	193.8	34.1	2.1	28.1	21.2	75.2	123.9	55.7	6.5	117.7	25.9	50.1	36.6	2.4	38.2	23.8	34.5	2.2	153.8	33.1	36.5	18.2	30.2	28.2	54	87.7	73.1	50.1	45.4	244.4	14.9	86.3	50.6	45.7	21.7	12.6	36.5	25.5	29.7	40.9	7.1	17.1	30.2
201507_at	253.4	348.9	172.8	180.9	128.6	58.2	271.4	153.4	239.3	422.6	185.2	285.5	332.3	142.2	144.1	244.5	220.6	87.6	250.2	295	295.2	281.6	487.3	172.9	191	309.3	161	141.8	122.3	153.1	173	288.2	196.7	165.6	323.8	88.3	77.7	204.7	225.8	257.7	253	170.7	149.8	143	286.7	207.4	222.1	144.6	137.7
201508_at	29.4	430	495.1	140.7	260.8	128.3	20	18.5	183.2	190.4	75.9	77	56.3	129.6	20.3	69.2	199.4	301.4	131.2	61.3	149.9	26.4	105.2	45.9	49.5	55.7	82.4	61.7	12.3	32.9	99.1	335.3	86.2	109.4	164.2	17.4	7.2	13.4	3.4	244.3	34.7	40.7	98.4	62.9	107.5	8.4	118.5	13.8	132.2
201509_at	238.7	298.8	204.5	182	246.2	78.3	235.1	168.3	178.4	240.8	142.2	226.2	207.1	110.3	189.7	139.7	205.6	211.3	107.9	229.1	273.4	315.8	286.9	225.7	135.5	135.5	96.1	144.6	143.5	125.8	153.6	184.8	127.5	145.2	148.9	51	97.3	110.1	159.9	190.6	229.5	220.9	194.8	170.5	175	174.2	153.7	157.9	118.3
201510_at	7.7	12.3	6.4	36.5	19.4	9.4	15.6	2.9	1.6	21.9	21.4	27	7.2	19	42.4	2.6	9.4	11.6	14.9	14.9	26.7	17	4.2	17.6	15	5.3	4.2	7.8	9.3	3	7.1	11.4	12.5	27.1	11	26.7	2.8	3.4	27.2	31.7	3.1	26.7	25.3	13.8	10.6	20.9	3.1	9.5	8.4
201511_at	229.2	356	226.2	206.5	213	152.2	297.3	127.5	195.3	253.1	191.8	218	282.1	118.9	206.7	153.4	203.7	126.3	230.5	212.6	295.7	235.8	301.5	210.4	134.8	145.3	138	120.1	107.5	148.5	156.9	193.6	152.5	140.4	143.8	60	125.2	169.2	158.7	172.3	295.5	177.2	69	125.2	195.8	153.6	285.8	125.8	149.7
201512_s_at	171.1	233.7	199.5	234.3	196.3	122	112.2	174	117.9	114	157.4	230.4	347.2	54.1	42.5	100	204.1	80.6	152	228.4	169.9	131.4	213.7	160.3	105.4	130.8	100.9	117.6	145.3	133.1	158	168.9	114.4	107.2	125.3	32.2	160	139.1	155.8	135.5	123.8	109	101.1	109.1	147.4	136.7	284.3	64.6	114.8
201513_at	80.5	131.2	160.4	89.6	144.5	105.9	57.9	127.9	70.3	35.1	45.1	100.2	91.4	56.1	51.2	35.5	141.8	80.4	75.6	132.8	177.2	107.3	82.8	110.8	43.8	53.6	67	110.1	102.2	73	90.1	127.1	67.1	67.9	71.7	39.9	101.6	78.2	47.4	78.7	81	80	134	62.2	80.3	83.3	142.6	63.9	55.1
201514_s_at	191.2	356.9	225	426.8	338.8	239.4	342	397.4	297.4	238.1	212	331.7	408.8	187.7	240.2	153.7	306.8	135.7	348.9	355.3	351.4	197	419.9	366.2	299	263.2	196.6	199.6	239.2	228	267	379.1	220.8	237.2	311.6	80.5	269.4	244.6	289.7	354.9	352.5	221.1	37.5	267.8	238.8	267.4	419.9	175	225.1
201515_s_at	670.9	1075.1	1051.5	987.9	981.4	639.7	949.5	890.6	640.9	665.8	621.9	866.4	819.7	391.8	313.5	399.9	865.4	318.5	669.5	1128.8	1176.8	769.8	1047.7	1022.3	543.1	767.5	564.2	784.7	702.8	629.8	686.6	876.3	662.1	460.8	749.1	351.7	790.9	670.6	691.9	629	832.4	445.8	601.8	356.2	716.8	537.2	982.6	301.4	542.7
201516_at	186.1	450.5	284.9	176	433.6	163.7	273.4	419.1	257.2	296.1	378.9	327.2	455.7	118.7	169.8	201.7	308.8	219.2	171.9	213.6	273.8	239.6	434.9	285.5	204.1	160.5	127.2	141.4	157.1	161.2	219.6	110.6	233.2	177.7	164.8	46.1	223.4	216.7	107	181.8	291.5	139.6	73.9	159	275.7	184.9	401.9	76.2	223.6
201517_at	336	364	405.1	499.9	562.5	343.9	482.4	593.1	362.4	305	420.6	1054.1	609.7	213.2	239.3	159.6	469.4	191	389.2	629	1011.1	369.6	416.9	413.5	534.8	366	355	380.2	389.9	336.3	426.7	240.9	333.7	277.8	287.6	95.3	301.4	343.2	397.8	470.8	405.4	135.6	228.9	776.7	338.8	352.2	525.1	279.8	289.1
201518_at	631.2	784.5	1185	258.2	41.4	29.7	731.6	670	318.6	45.5	405	1216.3	565.6	277.7	215.5	324.6	1296.9	386.6	297.5	1188.6	1246.8	650.7	607.7	604.9	574.3	307.9	207.9	566.9	546.5	54.8	84.9	480.1	87.2	465.8	871	203.1	618.1	110.5	547.5	733.2	18.9	287.4	428.8	531.4	182.5	197.9	441.7	244.9	304.7
201519_at	403.4	622.1	729	523.9	909.3	422.2	587.5	658.7	506.3	312.4	643.1	478.7	656	362.3	250	294.6	809.6	356.3	545.8	572.9	541.7	693.9	567.6	475.8	282.2	355	336.7	366.6	438.9	452.7	525	605	434.2	395	519.8	148.3	435.4	286.2	368.1	421.9	274.8	200.3	537.3	255.6	415.1	328.2	644.8	191.1	359.1
201520_s_at	397	471.9	512.2	470.4	527.8	281.1	504.4	554.9	341.4	420	543.8	634.4	678.1	248.8	338.6	245.3	575.9	198.2	340.5	522	590.3	380.5	595.6	513.9	399.9	458	310.5	416	346.3	393.5	126.7	400.5	377.7	385.3	409.8	142.8	233.9	427.1	363.4	698.5	359.9	415.5	446.8	324.9	493.8	369.6	404.5	258.8	278.4
201521_s_at	107.8	173.9	179	239.5	142.2	135.1	207.1	186.6	209.7	152.8	177.8	666.2	354.9	82.1	114.8	85.3	281.1	47.4	128.9	228	471.5	119.3	169.1	183.6	372.4	152.5	145.4	137.3	180.3	136.4	156.9	113.5	124	121.7	109.6	26	208.2	164	175.4	224.1	150.9	66.2	47	334	130.5	155.3	308.5	149.1	143.1
201522_x_at	1261	1727.2	952.2	765.2	645.5	954.7	1617.8	640.9	838	983.2	697.6	1194.4	1306.8	654.1	935.9	846.7	1064.5	1376.6	281.7	1786.4	1475.3	845.3	1783	1873.5	918.2	1094.1	488.2	979.6	709.5	377.2	111	801.6	692.7	541.4	863.7	151.7	773.6	547.1	1172.5	984.4	896.9	845.9	207.5	776.3	862.3	598.4	838.1	892.4	491.4
201523_x_at	381.8	887.9	428.8	723.9	538.1	348.1	685.3	411.1	498	817.2	536.5	695.8	830.2	246.5	356.5	417.4	614.5	202.5	459.3	527.4	666.6	470.2	1098.2	642.1	450.2	500	441.2	327.5	238.4	371.1	446.7	514.4	322.2	559.5	557.6	133	452.3	411.8	465.4	543.6	666.4	438.7	49.8	346.8	690.7	445.3	849	231.4	293.6
201524_x_at	1168.3	2072.6	1252.8	1710	1669.9	851.7	1855.2	1105.7	1141.3	1933.7	1400.5	1799.7	1554.3	523.2	611.6	863.5	1466.5	689.6	1316.7	1376.1	1600.1	1011.4	2106.3	1363	1243.4	1184.9	960.5	895.4	796.5	1059.9	1123	1175.9	944.6	1167.8	1465.8	406.7	1150.4	1040.3	1009.2	1113	1416.3	987.3	571.1	830.3	1393.1	1005	1836	566.7	835.7
201525_at	13.7	19.3	13.9	32.5	13.6	7.9	35.4	2.3	4.9	17.5	29.5	19	16.6	38.2	60.8	6.4	24.5	23.1	1.5	20.9	35.8	21.1	17	26.2	15	23.2	15.5	14	29.4	15.7	6.4	15.6	9	7.3	13.2	20.1	36.4	16.2	22.8	20.2	13.5	21.7	10.4	7.6	6.8	8.6	13.5	13.9	22.3
201526_at	245.4	311.4	218.7	241.1	189.6	225.2	195	182.1	245.2	291	208.8	306.4	335.5	131.9	178.9	186.1	217.5	215.4	220.3	250.7	349.1	271.6	406.2	256.9	281.3	164.5	166.3	221.3	167.4	179.6	181.7	201	183.4	160.8	181	193.7	164.2	248.4	147.1	251.3	244.1	172.6	92.9	156.2	205.8	190.3	221	112.6	184.4
201527_at	848.5	1329.3	710.9	563.6	725.1	510.1	856.4	483.6	752.5	1149.7	705.4	782	587.8	400.6	805.5	602.4	814.8	461.3	589.4	675.1	575.4	811.1	955.6	608.2	369.2	549.7	453.3	282.6	585	435.4	566.7	346.7	407.4	525.5	357.5	376.9	451.7	437.9	595.9	677.7	605.3	413.6	278.7	287	546.5	466.3	782.1	309.1	459.3
201528_at	768	939.3	1293.4	736.5	1048.1	533.7	753.5	742.1	753.6	550.2	412.6	1030	610.9	399.5	472.9	376.7	1188.9	540.7	414.2	829.3	1046	643.9	880.4	714	488.6	566	429.9	450.3	561.2	513.2	528.6	752	647.9	476.6	774	338.5	594.2	640.2	600.9	794.8	613.8	406.7	636.9	431.9	533.4	364.9	700.3	330.9	684
201529_s_at	417.9	606.2	731.4	480.4	541.8	270.1	404.5	347.6	391.5	299.3	228.5	563.5	337.2	266.6	310.7	230.8	675.8	272.7	249.1	551	651.5	408.5	544.2	406.7	294.4	357	254.1	319	261.4	235.3	297.6	450.9	335.3	261.9	557.1	157	351.8	340	403.6	583	446.6	342	71	307.8	399.3	314	518.7	213.5	433.3
201530_x_at	2325.3	3608.1	3713.8	2793.1	3544.4	2154.2	4312.1	3790.1	3056.2	3680.4	3665	3455.3	4380	1991	1863.8	2274.8	4595.8	4537.1	2531	2757.3	3442.5	2409.9	4749.1	3301.6	2594.2	1813.2	2232.8	2017.8	2086.8	2822.3	2726	2788.7	2589.2	2290.9	3159.1	1219.2	2682.9	3727.9	2065.4	3816.1	3076.9	3186.1	1215.5	2453.2	2324.6	2561.9	3887	1652.9	2738.7
201531_at	611.8	941.4	246.5	450	321.6	591	430.1	248	526.8	466.9	670.3	881.1	1250.3	313.3	292.2	656	788.6	830.8	1261.6	433.2	789.9	331.6	309	319.3	835.9	370.2	521.3	379.8	220.3	271	642	413	289.6	433.9	340.4	658.8	156.5	376.4	278.9	724.7	472.4	967.4	97.3	641	408.2	349.6	440.5	268.7	214.4
201532_at	348.8	866.4	608	969.2	953	937.8	584.1	963.3	803.2	594	750.5	939.1	965.5	791.7	159.9	260.9	1457.9	545.3	720.6	1330.4	1209.2	554.7	659.7	666.8	502.7	373.5	536.2	672.4	645.5	699.7	723.4	1614.6	736.8	556	1132.3	300.7	901.1	621.7	488.1	783.4	565.7	410.1	554.3	519.7	1309.6	670.5	903.7	367	846.1
201533_at	474	637.4	813	431.8	674.6	384.1	657.4	463.7	238	403.6	380.2	554.6	578.4	184.1	254.5	265.5	496.8	350.3	299.4	617.3	720.1	690.3	739.2	548.8	376	425.7	359.1	397.5	435.5	385.9	361.3	518.6	323.8	300.9	467.2	210	336.1	555	408.3	390.3	451.8	343.3	296	333.3	322.5	387.1	619.5	291.2	243.1
201534_s_at	408.4	1087.7	1383.8	648.4	490.8	577.9	298.1	548.8	306.1	449.1	86.2	330.5	461.2	584.8	186.5	63.5	1194.3	567.1	116.4	869.6	488.5	191.9	237.3	386.6	110.5	141.7	201.5	510.8	336.4	203.6	403.5	1045.5	187.7	387.9	548.9	109.6	300.8	416.1	360.4	1461.9	430.2	358.6	70.8	101.9	661.1	407	696.3	166.9	314.8
201535_at	230.7	632.6	1096.3	443.2	357.2	565.8	378.8	449.7	782.8	240.6	377.3	269	393.3	731.7	149	125	1053.9	533	283.2	687.4	481.3	319.4	182.1	257.6	250.4	240	436.5	347.1	298	315.5	430.1	589.8	348.3	296.2	603.3	206.1	197.3	514.9	244.8	1310.3	282.7	263.4	389.9	154.8	690.7	360.6	485.1	138.1	464.5
201536_at	55.8	237.7	181.8	80.5	117.4	166.8	78.5	81.4	90.1	175.3	54.6	79	129.4	130	69.3	176.6	277.2	351.5	67.2	26.2	130.8	137.4	127.9	94.7	60.3	113.4	111.5	105	52.8	103.4	254.6	302	100.5	74.5	145.5	105.7	26.3	226.7	38.1	200.1	151.1	62.9	259.5	50.9	144.8	98.1	289	39.2	159.7
201537_s_at	29.2	103.5	55.6	21.5	31.3	45.4	3.3	22.5	28.7	60.7	16.8	19.8	31.4	33.5	33.4	56.7	80.4	41.4	20.5	1.5	47.9	18.3	49.9	48.2	28.9	41.3	25.6	22.3	1.3	24.8	75.2	87.8	28.4	15	53.7	6.5	1.6	67.3	23.7	60.4	40.8	26	19.8	8.4	63	20.3	83.8	9	54.4
201538_s_at	15.3	48.8	23.1	28.6	21.8	44.9	25.5	18.5	10.2	33.7	16.1	25.3	19.8	34.9	12.2	25.6	43.1	26.8	26.2	9	19.8	79.1	38.2	30.9	20.6	24.4	15.5	21	13.7	17.8	30.8	34.1	22.1	17.8	26.8	5.2	8.7	38.6	1.9	49	32	19	6.3	2.9	17.8	15.3	52.9	1.9	30.1
201539_s_at	739.5	798.9	491.3	219.1	177.8	289.1	188.3	52.6	432.4	590.7	112.6	78.3	95.3	121.6	135	396.7	312.3	142.9	97.3	715.7	273.5	131.7	694.9	229.6	57.9	292.3	142.3	196.3	174.2	95.7	502.7	520.4	77.5	133.2	363	14.7	61.7	33.1	142.7	322.8	436.1	422.1	20.1	49.6	592.6	125.5	511.1	78	198.6
201540_at	4786.6	5021.2	3865.4	1332	2018.4	2633	2035.8	344.7	2803.8	5094.5	1000.9	291.2	512	693	613	1909.8	2819.2	2457.4	964.6	4828.9	2178.2	776.6	3661.6	1575.3	432.9	1896.1	1392.2	1963.2	2179.2	700.2	4804.7	4082.4	841.4	958.6	2932.1	162.7	158.1	177.1	844.8	2243.6	2802.4	2179.4	2153.9	330.7	3076.7	789.8	3327.6	855.1	1180.9
201541_s_at	562.9	789.7	593.5	352.4	426.7	253.5	467.1	258.4	321.5	643.4	240.5	508.3	359.3	256.3	236	289.6	378.2	246.4	290.2	481.2	607.6	366.5	838.7	519.7	316.9	313.6	289.5	332	269.7	239.8	221.8	359.6	257.3	288.2	288.4	146.1	263.1	298.8	281	285.8	361	309	199.7	358.3	278.4	241.5	485.7	236.9	217.1
201542_at	485.4	576	719.1	540.8	624.5	434.4	348.4	425.5	344.1	345.1	254.1	543.1	473.6	523.5	208.4	226.5	412.6	452.1	202.3	787.5	724.8	509.4	507.8	422.9	386.3	387.9	275.1	459.7	428.2	334.4	289.6	580.2	683.4	480.1	438.8	187.2	297.5	347.4	599.9	372.3	417	259.8	602.6	387.1	352.2	372.2	411.9	308	290.4
201543_s_at	116.2	190.9	129.5	187.2	131.9	81.8	137	111.4	97.6	138.1	80	244.2	194	161	173.3	70.2	119	78.6	94.3	168.3	222.5	248.3	198.9	182.8	142.3	126.5	70.4	130.6	131.7	77.5	39.6	117.7	195	120.5	107.9	70.8	198.7	84	218	56.2	159.3	77.5	91.4	109.4	125.6	154.1	147.6	71.1	48.4
201544_x_at	1037.5	1274.8	857.9	660.9	957.3	1220.5	1113.5	878.5	983.2	1215.2	702.1	983.5	1015.1	548.1	757.8	646.4	1233.4	901.7	590.7	1250.5	1257	978.3	1421.6	981	589	571.7	457.6	665.5	663.8	698.4	498.1	1141.7	583.7	509.3	937.1	286.4	607.7	611	733.6	996.2	1082.7	890.2	119.5	606.9	769.6	639.5	926	586.5	830.7
201545_s_at	282	368.5	286.1	264.1	284.8	290.9	330.7	283	281.7	462.3	208	282.4	358.7	219.8	245.6	212.8	352.4	312.6	212.1	462.9	479.5	337.7	498.9	363.8	214.8	234	168.5	260.2	213.8	223.1	221.1	382.1	206.5	168.6	287	103.5	190	185.2	237.6	348	369.7	289.7	95.8	217.8	305.6	250.7	349.6	255.7	282.7
201546_at	513.7	364.7	734.9	1003.4	1003.9	559.2	477.2	748.3	714.2	197.3	670.6	810.6	915.5	258.5	251.4	191.3	946.5	461.4	591.2	695.2	808.6	355.2	476.4	448.4	529.4	417.4	451.7	531.4	472.2	508.2	604.1	627.8	632.7	569.2	666.4	588.2	668.4	568.7	478.2	776.2	636.3	458	519.2	583.2	672.4	588	798.6	355.6	525.2
201547_at	1.8	8.1	14.6	5.4	1.7	8.4	12.1	13.1	8.4	3.3	5.9	17.6	1.8	3.4	6.2	5.2	2	9.5	11.2	1.7	1	20.5	10.2	16.2	10.4	13.3	17.7	11.1	6.2	1.5	0.7	11.5	0.8	8	12.7	9	2.5	11.3	12.3	1.4	3	17.3	1	10.9	11.5	12.3	12.5	2.7	9
201548_s_at	184.1	313.3	275.5	271.3	308.5	163.7	119.3	398	79.6	136.8	177.9	330.5	493.3	141.8	167.5	232.8	148.8	126.6	205.6	516.2	408	315.3	245.3	347.1	191.6	194.7	64.1	163.1	209.7	53.9	98.8	164.4	265.6	195.9	188.3	47.3	244.1	193.9	249	122.8	288.5	214.2	87.4	241.7	233.9	291.9	54.9	124.2	117.5
201549_x_at	186.6	411.9	411.4	324.1	393.6	198.6	185.9	533.1	81.5	204.1	223.5	346.3	547	210.2	164.9	242.1	200.5	235.7	284.1	642.2	510.8	380.8	275.2	379.3	254.2	239.6	124.4	257.9	334.1	74.7	140.8	221.7	349.7	272.3	257	98.1	238.6	257.2	329.2	232.1	355.9	347.7	209.9	253.3	284.4	425.7	69.2	166.1	111.5
201550_x_at	7357.3	8701.1	8080.1	10274.4	9279.4	6596.6	8529.5	7848	8125.1	8731.2	8440.8	9238.9	11358.1	4907.8	5066.2	5442.2	8531	6910	5749.3	8367.8	8546	6305.8	9149.5	6788.3	7315	5953.1	4281.1	5914.6	5757.5	6871.2	7290.1	7431	5731.4	7203	7619.1	4443	5565.3	7321.9	5914	7510	7727.1	4595.7	5685.9	5975.1	6168.7	6840.7	8056.6	3941.8	7025.8
201551_s_at	164.1	145.8	406.6	146.4	134.2	119	126.7	93.3	341.5	121.6	69	95.9	270.1	140.8	166.9	163.1	204.1	92.3	79.7	168.4	154.4	209.1	347.2	139.5	115.4	109.2	73.8	127	100.4	57.2	90	202.7	120	104.1	149.1	17.7	61.5	97.2	171.7	173.2	407.8	173.8	1.4	75.9	206.9	82.7	247.4	49.7	134.2
201552_at	762.1	1117.5	1390	612.2	607.7	495.1	682.8	334.7	988.5	777.3	265.9	524.6	590.2	406.6	361.9	580.8	880.2	564.6	216.2	742.2	770.9	665.3	824.3	582.3	406.5	403	286.7	457.6	366.5	231	340.4	644.8	365.4	370.3	397.6	299.8	314.6	363	523.7	554.8	831.7	396.4	298.5	216	743.4	363.8	670.4	265.8	436.5
201553_s_at	1851.4	2697.6	3276.2	1348	1695.7	1588.3	1663.9	1141.9	1954.5	1798.5	779.8	1116.3	1612.2	997.6	948.8	1598.9	2217.9	1141.6	845.1	1463.3	1583.7	1717.1	2098.6	1422.9	1054.8	1051.5	901.3	1321.2	789.9	757.5	1260.8	1843.6	1191	1070.8	1173.2	1317.3	908.9	1212.2	1283.8	1746.5	2098.4	1106.8	1921.8	639.8	1589.9	896.9	1609.2	763.2	1024.2
201554_x_at	632.1	472.3	242.5	394.8	192.1	243.2	415.8	371.1	248.9	346.7	415	584.9	566.2	238	303.3	490.2	243.8	191.8	233.7	185.1	156.8	319.6	464.8	267.5	573.3	243.8	184.7	90.8	270	563.5	205	109	150.4	252.1	160.9	483.8	409.1	800.3	332.5	293.2	625.2	205.5	105.9	190.1	222.8	346.7	560.2	100.7	210.5
201555_at	572.3	1184.3	1562.2	738.5	1703	455.3	664.2	693.2	815.6	793	397.3	759.4	633.5	519	490.8	400.9	1373.6	760.5	456.5	1436.1	1175.6	691.3	1072.5	794.3	385.6	577.9	373	551.9	554.5	484.5	594.3	1365.8	1051.8	595.2	868.2	192.8	600.9	512.5	608.3	1009.7	715.1	398.7	751.5	454.4	1095.8	454.2	836.7	297.1	780.1
201556_s_at	109.6	140.5	110.2	49.8	119.8	69.7	192	55.3	77.3	117.2	51.7	105.9	160.3	59.1	152.2	115.9	87.6	79.9	87.8	157	119.6	118.2	124.5	121.5	77.8	145	102.5	40.8	45.2	28.1	13.8	87.5	29.3	86.4	92.3	38.5	26	20.5	68.1	51.2	89.3	180.6	23.8	54	57.4	40.5	59.1	56	52.8
201557_at	170.4	176.3	143.4	82.1	187.3	87.4	205.1	63.3	94.1	174.8	107.2	122	167.6	136.2	151.6	141.2	146.7	124.2	177.5	185.6	168.4	161.6	181.6	172.8	125.2	114.8	89.6	81.9	50.2	74.6	78.3	134.7	70.2	99.5	104.3	43.5	30.9	64	96.4	111	136.1	203.3	53.1	61	105.3	111.1	82.9	76.4	75.4
201558_at	876.8	969.1	751.9	715	705.8	514.7	744.6	555.8	541.6	682.6	322.2	649.6	488.3	301.1	381	448.3	605.3	549.4	287.3	742.2	973.2	755.7	892	656.1	473	616	426.7	439.6	443.4	491.4	605	564.9	378.9	543.4	565.6	328.6	508.4	433.8	635.1	514.9	585.7	465	729	530.8	565.6	485.2	845.3	441.9	556.8
201559_s_at	70.6	273.3	146.8	52.1	66.1	72.6	247.1	75.8	68.4	72.5	142.5	131.7	49.7	38.7	28.4	18.6	126	25.6	105.1	241.6	61.9	98.8	172.4	116.8	103.2	79.8	44.3	115	117.6	92.1	82.5	133.4	99.9	13.5	77.8	22.6	149.3	75.3	101.7	120.9	58.6	83.7	27.6	55.4	165.9	81.5	261.3	63.7	55.3
201560_at	367.8	1170.3	693.5	191.5	445.2	340.8	1461.7	433.8	363	408	468.7	673.3	114.8	118.2	64.7	79.6	576.7	231.5	315	1004.1	420.9	401.7	619.1	612.8	276.6	362	149.7	542.5	607.1	323.2	345.6	612.7	392.4	23.5	343.5	113.3	650.5	387.8	243.4	452.4	175.9	325.2	274.5	267.6	544.2	281.1	682.7	206.9	244.2
201561_s_at	737.4	596.9	427.9	461.5	648.2	240.9	336.7	254.1	281.2	494.9	203.6	343.2	280.6	248.8	411.4	268.5	389	288.6	237	783.3	435.6	387.2	725.5	633.8	193.7	327.3	246.2	500.9	237.7	221.2	264.2	454.1	210.2	285.9	275.4	100	202.3	166	391.4	333.3	382.1	333.2	142.1	163.6	351.8	264.7	340.4	230.6	220.8
201562_s_at	42.8	107.2	77.4	94.2	123.3	85.4	63.2	119.2	62.3	87.4	104.1	90	128.4	17.8	9	48.7	85.2	64.1	80	6.1	62.9	17.7	59.7	52.6	71.3	26.8	47	29.7	34.8	71.7	57.2	92.6	59.8	67.2	44.9	24.7	56.6	64	28	62.8	52.4	27.3	21.7	67.5	75.7	68.7	69.4	33.6	65.9
201563_at	39.3	202	156.3	140.9	330.8	132.7	143.6	309.2	95.7	178	189.9	213.1	235.9	51.4	43.8	73	169	108	152.5	27.5	80.1	95.9	62.3	76.5	109.7	34.6	40.2	46.7	39.6	156.6	166.7	176.2	127.2	115.5	102.4	52.2	130	183.7	28.8	79.1	78.7	20.9	191.7	78.5	125.4	82.5	153.6	15.3	67.8
201564_s_at	65.3	179.9	251.4	37.4	34.2	51.8	30.7	1.9	30.4	6.6	52.9	24	54.2	53.5	5.6	41.5	75.5	24	43.4	319.2	196.8	32.5	107	161.8	7.1	147.8	103.1	77.9	119.9	6.8	71.1	128.5	86.4	14.5	95.2	54.4	29.9	23.4	53.4	100.7	116.2	98.3	10.7	5.6	81.2	5.6	51.3	48.5	38.9
201565_s_at	370.4	581.1	371.5	312.9	218.1	521.7	378.2	284.3	150.3	921	415.8	736.8	971.3	281.3	359.7	1599.9	484.2	481.8	281.7	246.6	1824.6	718.3	1041.2	818.5	625.7	653.7	1599.1	834.9	233	901.2	1050.6	256.1	351.7	383.6	762.4	542.1	309.4	2516.7	430.8	385.2	1544	927.9	48.2	483.4	429.4	678.9	802.6	676.3	111.5
201566_x_at	46.7	123.5	56.4	50.3	42.7	120	64.2	103.5	17.9	127	99.8	123.1	124.8	33.6	78.5	225.1	110.5	80.2	55.9	76.1	420.5	81.8	164.2	108.3	61.9	97.5	285.8	142.6	37.1	184.8	158.6	53.8	74.6	55.4	142.5	102.9	55.6	767	55.7	37.8	241.2	146.4	29	59	75.7	102.6	134.6	80.6	20.3
201567_s_at	51.2	82.7	72.7	263.2	185.9	50.6	107.8	201.8	114.2	53.1	58	98.7	223	111.5	73.1	51.2	143	70.1	144.6	190.6	222.6	137	63.8	61.9	54.5	40.9	61.7	98.6	85	65.1	106.4	111.8	86.2	28.3	68.4	122	71.4	65.7	80.2	99.8	58.1	87.9	193.6	61.4	80.2	142.7	126.3	68.3	90.5
201568_at	979.5	2181.4	1080	1103.6	1084.7	539.9	1420.3	775	825.6	2218	1154.1	1665.7	1751.5	514.9	560	847.1	1005.5	629	967.6	1274.3	1436	963	2326.3	1164	778.6	815.6	565.7	720.5	661.2	764.9	587	1234.7	858.4	670	1026.6	329.3	1143.2	941.3	812.6	1000.6	1700.3	594	726.6	1073.9	1271.4	700.2	1430.7	448.2	819.5
201569_s_at	220.9	321.7	230.6	187.9	209	136.3	272.4	242.1	273.1	337.3	238.3	291.3	262.7	118.6	238.8	150.9	257.9	189.4	138.9	275.4	214.1	283.6	392.2	297.9	145.5	144	155.3	180.3	144.9	200.7	189.6	265.9	166.8	159.7	187.6	118	189.7	190.3	158.9	208	315.3	202.3	216.2	224.7	206.6	180	270.8	161.8	128.5
201570_at	313	412.8	381.2	259.2	303	173.2	369.9	306	256.4	396.2	185.1	254.6	318.9	229.6	236.6	242.3	339.3	234.5	235.7	297.8	250.5	358.8	434.2	314.7	159.6	205	199	264.5	230.7	223.3	221.5	262.6	259.6	209.6	228.4	146.9	212.9	261.6	215.5	293.5	331.9	255.9	197.5	143.2	254.4	156.3	341.3	165.9	179.8
201571_s_at	184.7	318.1	264.1	158.1	199.2	101.2	147.6	187.1	143.4	178.2	83.2	193.3	188.9	121.6	95.1	96.1	246.3	78.6	62.6	188.4	190.6	79.9	310.4	140	87.4	143.5	87	94.5	96.7	131.8	96.1	152.5	85.9	117.3	153.7	3.7	122	133.9	118.3	269.1	193	108.7	55.4	134.1	241.4	97.1	180.3	74.2	217.9
201572_x_at	233.7	470.8	340.1	192	258.7	129.8	205.6	239.5	218.1	340.2	163.4	293.6	268.6	173.4	203.9	174.1	307.4	124	171.7	229.1	227.2	178	438.7	193.7	139.4	218.7	132.8	130.6	107.2	186.8	170.9	239	131.3	155.1	221.3	39.6	139.1	164.6	148.1	310.1	239.4	139.3	128	143.7	314	148.4	226.2	108.6	217.2
201573_s_at	93.9	118	171.8	198.7	251.7	166.5	103.4	188.7	137.5	107	159.8	251.4	252.4	86.9	60.6	101.4	202.4	186	212.6	155.6	206.2	168.1	157.9	115	206.9	114.9	112.8	150.1	110.6	149.8	177.6	181.2	210.6	146.8	185.4	120.9	201	204.4	98.3	181.4	168.5	170.8	131.4	181.8	151.8	114.4	181.2	108	98.5
201574_at	306.9	482.7	410.8	485.1	622.6	297.3	477.7	527.1	467.1	247.9	717.1	542.5	871	189.6	168.5	227.1	585.6	289.5	736.6	565.7	711.1	281.3	595	396.3	555.1	429.9	391.4	355.2	305.8	392.8	567.1	609	379.8	295.8	641.8	288.2	537.3	470.7	287	577.7	536.2	429.2	230	461.6	478.8	413.4	744.5	199.4	252.1
201575_at	530	711.9	873.5	824.7	1039.8	994.9	692	788.7	621.6	345.6	655.1	850	892.3	582.1	222.2	239.7	1086.4	763.3	554.6	843.4	906.3	684.3	628.7	549.3	482.8	582.5	494.6	544.1	701.3	703.8	541.4	1124.1	587.8	546.4	875.9	411.8	566.8	628	423.1	722.5	552.7	347.4	1516.9	519.4	683.1	579.6	780.2	351.8	571.9
201576_s_at	252.5	334	260.9	367.2	266.4	194	345.9	168.9	286.2	361.6	217.9	259.4	423.9	138.4	263	248.9	325.9	150.7	247.1	266.8	371.7	223.6	369.3	262.6	208.2	199.7	206.6	193.6	174.3	168.6	269.2	264.5	248.5	165	229.5	186.1	160	253	196.6	283.2	329.5	223.8	99.6	131.7	260.8	236.5	309.6	117.4	250.6
201577_at	430	1151.5	943.4	516.6	1222.2	474.7	921.5	1357.7	1069.5	1290.3	1063.1	1238	1511.6	385.9	200.6	396.2	1222.2	510.3	557.3	474.8	814.3	372.1	1420.9	781.5	678.5	398.5	342.9	459.7	424.8	612.4	670.7	786.4	562.1	497.6	663.8	142.9	1228.4	627.3	287	864.5	725	283.7	673.6	816.3	792.2	457.1	1387.8	209.9	768.1
201578_at	19	16.1	7.4	38	50.6	14.9	41.3	63.7	16.6	25.1	40.8	55.2	40.9	27.9	44.2	20.2	22.2	23.5	19.9	15.9	26.2	80.2	35.9	34	49.7	40.7	27.8	15.7	18.3	33.1	23.7	7.6	19.8	28.3	17.3	12.7	13.1	16.9	17.2	32.7	12.7	9.4	6.7	62.7	17.5	33.8	35.5	18	15.9
201579_at	15.4	49.5	3	429.5	1075.1	6.2	10.1	215.1	12.9	2	816.7	1021.5	864.3	27.4	118.2	9.3	8.4	4.5	548.7	16.3	3	30.7	37.8	69.4	397.4	278.5	23.3	25.2	14.4	6	13.9	4.7	16	217.5	123	8.9	435.9	42.1	132.7	8.8	4.4	10.2	7.9	656	6.1	37.8	4.3	42.6	6.4
201580_s_at	365.5	609.8	696	335.5	168.4	277.4	172.8	264.7	330.9	393.3	233.2	500	405.1	186.7	108.4	183.2	518.3	201.2	158.3	232.5	294.6	313.3	544.2	187.4	395.6	274.7	139.6	293.7	238.5	148.6	256.2	401.1	167.9	256	447.4	309.7	399.8	197.8	259.7	450	313.6	328.3	282.8	388.1	253.5	148.2	362.2	128.4	188.6
201581_at	471.1	1219.1	1602.9	423.4	621.6	360.7	281.9	438.2	909.1	882.5	436.9	1036.2	539.5	407	178.1	248.9	1038.4	443.1	363.5	788.9	724.5	511.6	685.6	499.9	634.8	510.7	273.8	543.4	473	322.4	735.8	1076.2	396.4	529.8	944.4	487.5	978.1	293.3	386.9	992	419.1	467.6	522.4	280.2	731.3	467.4	730.7	243.5	427.1
201582_at	109.3	108.5	87.6	101.2	94.2	64.1	150.3	102.2	88.5	106.5	64	116.5	69.2	57	33.5	60.7	93.2	57.1	45.6	92.5	109.3	100.5	120.4	100.9	44.9	77.4	67.2	46	69	81.5	69.8	78.8	60.5	72.8	71.6	68.4	72.6	109.2	59.7	64.2	55	32.2	53.4	44.9	49.8	61.7	105.6	49.5	53.8
201583_s_at	229.3	327.6	273.8	271	271.8	137	324.8	234.8	215.9	254.7	128.9	326.2	268.7	177.7	164.4	223.9	282.2	122.5	150.7	251.5	274.7	156.4	398.5	233.1	209.2	180.5	174	134.6	131.4	120.5	142.1	221.4	172.9	184.8	210.7	91.8	183.4	182.5	191.9	189.6	188.8	119.4	77.2	118.1	209.3	146.1	328.6	89.6	127.5
201584_s_at	789.9	1290.7	1017.3	1208.5	1487.8	493.9	1306.2	840.2	832.7	1277.3	447.8	1229.4	946.3	368	362.6	438.3	1054.8	716.7	543.4	1420.7	1672.7	727.9	1570.9	1123.2	639.5	665.8	288.7	838.4	663.2	603.5	644.5	772.4	530.1	765.7	405.5	159.9	954.2	530	735.9	669.7	1060.2	1159.7	255.6	825.2	630.6	582.5	1538.6	510.4	570.9
201585_s_at	494	757.2	615.7	617.4	745.6	322.4	489.2	834.8	390.6	557.7	366.6	767.5	605.5	295.7	323.8	248.8	574.3	277.9	524.5	940.9	1093.8	748.9	915.5	639.8	517.7	350.4	319.7	614.4	443.7	463.6	460	577.2	348.6	558.2	425.9	211.7	643.2	353	469.4	620.3	705.9	1040.3	104.4	768.9	422.6	451.7	851.1	435.8	354.2
201586_s_at	1557.4	2042.2	2402.8	1637.8	2602	1590.2	1579.2	2677.2	1357.5	1444.4	1620.5	2050.9	1240.1	851.7	516.3	966.3	1761.9	1687	1603.9	2935.6	3409.2	1983.4	1910	1887	1944.1	1201.8	1481.7	2384.6	1732.8	1906.2	1808.3	2072.3	1557	1866.6	1777.2	930.2	2008.7	1674.1	1030.8	2433.9	1580.1	3357.7	923.7	2667.5	1539.2	1491.2	2227.9	1575.8	1324
201587_s_at	990.1	1231.7	644.9	445	907.5	505.4	366.5	501.1	799.2	1244.3	407.1	574.3	429.6	477.4	278.8	280.8	730.5	593.4	338.5	888.5	546.4	290.1	697.2	417.2	285.6	290.1	223.9	299	457.4	203.7	557.5	481.9	276.9	391.3	426.6	157.4	282	260.6	230.5	645.3	477.5	365.7	766.1	306.8	774	231.3	1018.9	264.8	507
201588_at	943	1430.2	1785.3	1391.5	1720	1723.9	1312.4	1408.5	882.2	1358.3	1100	1345.4	2079.9	888.8	499.4	664.3	1955.5	743.8	1123	1205.2	1320.4	1318.1	1353.3	1062.4	974	910	873.1	716.9	1016	1240	1240.1	1676.1	1598.3	906.3	1412.8	780.2	1140.3	1173.2	958	1350.8	973.3	873.8	1497.4	824.2	847.3	775.6	1379.6	477.5	1012.3
201589_at	797.5	2296.8	1648.2	754.9	1359	948	897.9	965.1	984.7	1478.2	349.1	1219.4	758.9	693.2	348.2	415.6	1758.9	815.1	426.8	1797.9	1554.4	691.8	1278.6	830.5	400.6	438.2	354.5	619.7	554.3	766.7	995	1626	707.9	814.4	1104.2	350.3	908.7	808	484.3	1281.7	934.5	341.3	688.4	318.1	1124.3	383.1	1498.4	287.1	1178.2
201590_x_at	825.1	671.3	363.4	739.3	703.6	658.6	189.9	424	990.4	721.1	2334.3	1388.4	3541.3	596.7	241.8	295.6	814.9	874.9	446.7	101.8	326.5	225.7	1872.1	58	1272	328.9	219.4	139.5	99.2	613.4	531.2	712.3	337.1	1100.4	482.2	633.2	675.5	993	184.4	679.3	405.9	137.4	631.8	611.2	1027.5	516.1	985.8	120.9	370.1
201591_s_at	885.4	877.2	567	701.3	1554.3	416.2	718.4	372	511.9	644.6	271	635.6	467.6	347.7	1075.3	535.2	592.3	449.5	358	950.5	780.2	510	751.1	937.7	313.4	609.4	483.8	411	365	288.7	650.3	463.5	520.6	532.5	417.2	211.2	278.3	303.4	791.3	519.5	932.2	526.1	392.4	316	573.8	302.4	614.9	522	319.3
201592_at	1355	1873.3	1854.2	3194.8	2512.8	2400.5	1654.1	2491.8	2539	1079	2033.5	2715.4	2779.7	1250.2	632	1142.6	2467.6	1858.8	1515.7	2286.5	2405	1292.2	2039.9	1906.9	1411.8	883.6	1390.7	1501	2503.8	1820.6	1908.1	1801.7	1266.7	1922.1	1416.3	725.2	1327.5	1508.3	1547	1390.7	1680.2	1830.4	2265.2	2547.1	1538.5	2078.3	2474.2	1147.9	914.8
201593_s_at	200.2	248.3	515.4	809.1	547.8	492.6	186.6	1045.2	719	120.5	375.4	467.1	948.5	286.2	73	121.5	748.2	618.7	560.2	826.7	876	243.6	188.7	211	302.5	101.9	420.5	667.6	649.6	503	714.8	607.2	434.6	483.6	485.7	388.3	518	291.8	229	613.7	359	458.8	267.4	692.6	345.9	541.5	818.5	465.4	527.6
201594_s_at	668.7	837.8	962.3	507.8	774.7	651	518.9	596.3	453.9	564.2	324.1	709.1	580.2	563.2	329.5	324.4	909.3	482.3	255.3	811.7	1077.5	687.9	913.1	590.5	400.1	507.3	259.6	506.6	429	307.4	458.4	998.4	537.3	413.7	682.7	333.3	403.4	324.1	446.6	837	589.4	493.8	1006.6	368.1	559.1	372.5	556.6	322.8	502.6
201595_s_at	146	199.5	358.7	598.2	463.3	315.8	144.9	692.1	341.6	133.4	293.6	297.6	772.1	212.3	56.6	84.6	579.6	223.6	417.4	512.2	645.4	170.3	142.8	160.2	212.9	111.7	242	412.6	305.2	358.9	489	365.1	327.6	272.6	339.6	235.5	320.8	211.3	110.2	397.6	243.2	256.2	487.4	317.8	251.3	428.1	481.8	189.7	286.6
201596_x_at	19.6	25.6	32.8	36.6	28.5	25.8	16.4	49.1	28.1	28.6	6.2	36.3	15.1	1.9	5.2	26.1	30.6	69.6	7.1	18.6	31.5	26.8	25	11.4	5.7	5.3	5.4	5	5.6	22	73.7	29.3	5	20.4	1.5	11.9	25.7	52.6	7.5	30.5	19.2	6.8	21.8	36.9	5.3	30.6	5.6	15.4	20.3
201597_at	2926.4	4007.4	4099.6	2456.5	2849.1	1590.1	3356.6	2171.1	1902.5	4105	1895.5	2646.9	2896.8	1694.7	1270.3	1639.9	3428.8	2409.5	2143.9	2824.7	2876	2738.8	4309.9	2971.8	1767.8	1974.8	2177.9	2041.6	2002.9	2085.8	1732.4	2949	2661	1626	3170.2	1261.2	2348.9	2581.5	1784.8	3342.3	2064	1660	4212.7	1564.7	2482.3	1640.1	2591.9	875.6	1886
201598_s_at	129.1	138.8	75.9	143.8	113.6	51.4	148	50.6	65.6	101.5	66.2	118.4	99.9	91.2	147.2	107.9	112.7	53.3	80.8	174.2	227.5	24.9	189.7	158.9	83.4	127.9	44.3	97.6	62.9	66.3	65.2	73.6	56.5	56.6	77.9	44.8	44.2	44.6	106.3	104	139	138.1	22.1	94.1	120.1	75.1	78	174.5	74.6
201599_at	214.3	895.6	793.8	458.9	376.3	525.8	241.4	509.3	652.8	429.8	372.2	551.7	1265.4	387.7	187.2	274	574	292.2	838.5	223	383.2	895.6	229.5	561.7	483	459.7	431.9	153.3	415.3	716.8	676.4	591.2	1511.9	324.6	470.5	833	963.2	809.4	436.1	438.3	272.9	406.6	527.4	259	401.4	381.8	688.8	146.8	395.8
201600_at	3056.4	3903	2476	2974.6	3139	1474.7	2975.5	3040.2	2490.4	4170.5	2581.8	2913.9	3229.6	1111.9	1424.1	2268	2668.7	1355	1478.2	1576.1	2838.6	3207.9	3466.6	3266.1	1857.8	1146.5	1787.6	884.5	2308	2017	2235.1	1541.4	1969.4	1972.6	2358.6	677.7	1677.5	1979.8	1627.4	2000.4	2619	2131.1	723.8	1541.9	1921.8	1973.2	2688.1	879.9	1510.1
201601_x_at	362.8	1889.1	672.6	1174.8	1645.3	596	618.6	473.3	1106.1	3982.3	1911.9	1120.6	1739.3	1774.3	388.3	4960.8	981.6	421.4	1220.7	478.6	717.3	383	478.1	454.2	1323.6	610.2	2584.2	368.5	212.3	658.3	383.5	880.6	2244.1	1191.9	514.1	630.2	245.5	649.4	570.3	607.4	1594.7	252.4	1082.8	126.2	3523.2	1029.2	2102.1	379.1	376
201602_s_at	125.5	111.4	501.9	441.8	425.4	305.1	135.9	514.8	353.3	48.1	140.9	252.7	239.3	239.5	32	59.8	512	600.9	276	637.9	701.4	89.7	80.1	131.3	133.5	71.7	201.5	434.3	404.8	209.5	228.2	447.3	203.3	223.4	336.5	438.9	256.7	132.2	132.6	453.2	242.3	386.8	109.9	470.7	178.2	286.5	418.5	377.7	308.6
201603_at	412.7	418.6	1003.3	1250.3	1112.2	672.4	495.9	1083.3	761.8	263.9	372.2	769.5	706.1	364.7	49.8	185.3	1278.7	684.7	580.8	1472.1	1669.7	512.9	412.7	478.5	307.7	275.6	502.6	801.1	874.7	473.2	684.6	962.4	604.5	480.9	1018.8	731	631.7	320.8	327.8	888.2	525.3	648	948.5	565.7	520.2	684.6	946.7	478.2	558.1
201604_s_at	90.3	123	306.8	542	290	339.4	144	368.4	417.3	76.2	140.9	239.2	287.1	176.3	39.3	56.2	430.7	184.6	265.5	577.5	617	183	184.9	170.2	128.5	103.1	224.8	337.1	272.1	170.1	198.3	306.6	198.8	214.6	509.2	231.2	209.9	107.7	175.9	389.3	212	451.2	94.3	264	324.7	368.3	452.7	182.4	234.3
201605_x_at	199.2	261	216	370.6	264.6	237.4	171.1	116.8	154	313.3	185.6	219	346.1	218.6	273.2	295.2	269.8	230.2	334.1	124.9	133	83.9	182.4	309	191.3	163.9	161.9	264.5	153	128.1	232.6	244.8	290.5	186.5	218	335	79.7	207.5	193.6	195.8	382.6	232.1	67.3	72.1	124.4	204	274.4	143.7	84.2
201606_s_at	667.2	725.1	790	647.1	967.6	631	680.6	1056.3	689.2	635	750.8	948	816.1	366.8	279.3	297.7	848.5	659.5	495.2	853.9	935.8	581.5	778.3	530.8	525.3	465.2	464.2	605.8	612.3	666.2	597.2	704	570.4	559.8	790.9	246.2	528.3	654.1	484.7	543.5	595.8	520.9	507.1	580.5	542.4	627.6	897.5	364.6	435.1
201607_at	112.9	113.2	187.4	195.4	168.8	109.6	94.7	175.3	78.6	65.6	113	120.2	159.9	51	13.7	50.7	159.2	101.7	95.2	180.1	200.6	77	117.8	97.9	68.5	74.8	86.6	100.3	101.1	87.2	137.2	110.3	82.8	99.6	134.8	45.9	67.3	110	67.6	137.9	117.6	73.2	96.1	82.1	95.5	104.9	201.5	90.6	71.7
201608_s_at	213.7	322.5	349.5	360.2	478.6	249.5	256.6	390.3	386.5	184.5	388.8	424.6	438	180.8	116.5	151.9	309	251.4	239.7	394.4	481.1	298.7	417.3	252.1	305.3	218.2	182	266.3	276.1	255.1	291.4	295.3	237.9	301.1	322.7	93.6	274.4	239.8	228.5	257.6	321.5	253.1	304.6	247.3	373.7	322.9	502	147.2	165.7
201609_x_at	117.2	158.5	121.8	132.9	193.6	85.4	193.7	111.3	152.7	178.2	123.7	152.4	195.2	55.7	85.1	95.8	149.9	108.4	142.6	157.7	178.1	90.8	248.9	155.7	82.7	135.8	78.2	95.5	100.4	75.7	97.3	78.4	104.8	91.9	96.9	57.6	138.7	120.2	79.1	82.8	144.7	65.3	56	81.2	113.7	54.6	112	76	113.7
201610_at	4.5	1.5	8.4	8.6	1.1	5.2	4.3	7.8	16.9	2	12.1	1.5	1.8	1.3	3.4	7.3	0.8	1	14.8	5	2.3	10.6	11.7	2.4	3.4	2.4	3	6.2	6.8	3.1	0.7	9.4	5.5	3.5	1.4	1.5	3.5	1.2	21.4	5.3	2.1	11.2	7.6	4.7	1.2	9.8	2.5	1.4	11.2
201611_s_at	135.1	185	149.5	146	189.9	68	138.5	128.7	121.2	187.8	81.3	136.2	145.6	66.5	78.5	94	150	112.1	112	182.8	179.5	49.6	223.2	127.6	74.4	123.1	52.5	105	89.4	89.3	64.1	115.3	72.9	105.5	112.1	47.3	125.8	101.8	102.5	127.7	149.2	97.9	78.9	84.7	114.5	82.8	171.6	64.9	96.9
201612_at	241.3	399	212.3	333.1	589.3	408.9	365	385.1	164.5	255.6	580.1	666.5	508.7	131.5	187.8	277	295.4	138.7	207.7	320.2	226.1	251.1	267.2	252.4	527.3	211.8	161.2	125.4	194.7	290	263.4	208.3	366.2	244.6	336.5	162.5	177.8	326.3	212.2	225.3	120.2	135.1	190.3	216.8	263.6	247.4	181.1	93.3	198.9
201613_s_at	544.6	541.8	383.6	306.9	271.8	230.4	139.1	169.9	486.9	519.4	114.3	190	299.3	234.4	310.3	196.5	560.7	370.1	105.6	401.8	726	329.6	979.7	420.9	111	223.1	167.4	221.2	159.6	134.1	164.9	627.6	144	272	223	40.3	89.3	89.1	217.6	358.5	518.5	397.4	266.7	200.8	479.1	201	422.9	308.2	322.4
201614_s_at	265	369.2	355	246.3	468.8	211.8	294	371.8	238	371.8	269.8	371.6	230.5	152.6	199.4	129.6	420.1	112.5	234	330.5	263.9	185	423.4	279.2	149.4	162.8	145.3	130.3	151.9	262.3	232.9	241.5	233.8	168.3	246.9	38.7	233	252.5	174	247.9	275.9	149	112.2	187.2	230.7	173.1	441.8	100.6	174.3
201615_x_at	2.9	15.4	2.5	3	5.5	1.6	50	33	3.6	8	18.7	1.9	6.4	20.2	15.5	0.9	1.1	3	32.8	51.9	6.6	21.2	5.9	20	52.5	18.3	31.6	5.9	48.5	1.9	18	1.8	11.8	3	15	4	21.5	4.5	3.6	5.8	1.5	7	0.9	83.8	4.7	18.2	4.5	6.5	3.1
201616_s_at	18.3	13.9	7.1	19.4	0.8	9.4	95.2	66.5	10.6	2.5	168.1	55.8	14.6	3.3	21.6	2	13.8	0.9	43.3	241.4	128.1	63.9	11.1	27.2	110.3	14.3	13.9	33.4	159	2.3	64.6	1.7	8.5	48.2	19.5	11.8	54.6	9.4	6.9	3.1	1	64.8	6.1	408.9	4.5	24.3	2.4	30.5	1.4
201617_x_at	16.1	5.6	0.3	23.6	5	3.9	99	44.6	5.1	9.1	99.4	46.8	6.9	22.7	16.8	2.9	28.7	8.4	37.3	210.7	94.5	76.9	3.1	27.5	103.2	16.4	17.5	21.5	101.2	4.5	64.8	5.6	5.5	19.2	13.2	14.8	47.7	1.1	0.4	9.4	1.9	54.6	3	274.8	8.7	20.3	3.6	14.6	5.6
201618_x_at	361.1	399.8	274.4	195.3	280	199.4	333.7	235.5	249.6	357.6	136.9	322.9	195.9	161.4	206.7	353.2	231.4	233.5	171.2	469	377.6	238	426.8	409.5	149.2	236	239.1	305.4	138.1	123.7	134.9	171.8	161	174.3	106.1	112.7	91.3	130.5	253.1	192	351.8	282.4	56.1	142.6	283.3	118.9	317.5	120.8	165.4
201619_at	514.4	1303.8	898.4	1033.3	987.5	573.5	735.7	725.4	796.8	916.6	803.2	1031.8	1174.6	594.1	310.6	694	1061.5	386	561.7	1081	989.7	685.7	1017.4	767.1	732.6	639.7	501	519.8	691.1	598	817.4	1084.1	1053.9	598.5	772.5	353.7	1078.2	648.5	610.4	823	701.2	310.8	501.1	530	891.8	511.1	1088.9	269.2	657
201620_at	303.1	315.1	224.5	243.7	242.2	202.1	393.1	223.1	205.5	225.9	198.1	237	252.5	127.4	259.9	156.2	198.1	168.4	181.5	346.5	247.9	312.5	308.2	341.9	209.3	301.2	169.2	197.2	186.8	286.7	207.8	275.4	160	164.1	266.7	121.7	139.5	312.2	308.9	237	233.7	301.3	103.3	145.4	219.2	364.4	260.1	200.8	280.9
201621_at	3.9	4	4.5	4.9	30.3	1.9	6.1	2.6	1.7	5.1	5.2	20.8	10.2	5.8	11.1	25.7	5	3	4.8	2.9	3	28.9	6.4	15.2	4.7	3.7	13.4	1.8	3.7	3	2.9	4.7	2.2	1.8	2.9	3.6	1.9	2.1	6.6	3.4	24.5	3.5	2.9	7.1	2.7	2.8	3.5	4.2	3.1
201622_at	273.4	253.7	180	264.2	331.6	152.3	482.1	265.2	268.5	328.9	248.4	287	428.1	185.7	178.8	303.6	197.4	203.4	168.1	272.8	279.3	285	450.8	294	140.3	194	158.4	141.9	215.2	163	242	190.6	174.6	192.6	186.5	122.1	151.6	150.8	174.4	147.4	243.1	193.6	165.9	279.3	260	141.6	332.3	148.2	181.2
201623_s_at	307.5	405.4	637.4	901.6	845.9	414.7	429.8	1087.7	598.9	259.7	865.9	542.3	659.9	276.9	241.1	149.8	774	483.7	530.4	593.4	730.7	497.8	521.1	461.6	430.4	362.7	466	286.3	417.6	514.4	450.2	643.6	651.7	608	479.8	274.7	785.1	528.4	397.3	465.4	486	267.2	267.2	396.6	437.9	371.2	597.2	189.6	372.8
201624_at	198	280.2	454.2	432.8	643.9	259.1	235.9	511.7	232.9	195.1	315.5	424.6	528	140	112.8	74.8	498.9	206.4	251.5	436.6	557.9	259.2	349.4	308.9	185.7	149.4	198.1	226.8	272.7	296.6	292.2	411.4	353.7	274.9	239.8	77.3	379.5	255.4	186.2	211.4	233.1	180.4	110.1	153.3	213.6	207.1	397.6	93.9	258.8
201625_s_at	60.8	87.1	62.8	66.9	65.6	34.3	37.5	44.9	65.7	103.5	98.2	84.4	140.6	39.9	148.4	78.1	148	29.8	37.6	77	84.3	96.4	97.8	81.9	63.2	71.7	42.7	78.2	32.2	34.6	72.8	70.2	54.4	41.7	55.6	15.4	32	44.3	72.9	91.1	147.2	94.4	13.5	55.2	42	63.4	132.1	36.7	36.2
201626_at	352.8	625.6	524.7	353.2	516.1	272.9	173.7	265.1	277.5	662	437.9	540.4	479.7	176.7	458.3	316.9	665.2	190.3	297.9	530.4	659.1	372.7	532.2	555.2	323.6	388	280.8	466	171.2	290.3	477.3	641.2	367.1	301.7	276.2	102	321.8	263.9	357.2	434.2	425.4	333.5	224.5	287.1	209.4	236.6	693.5	124.2	134.5
201627_s_at	165.6	424.1	347.8	270.3	295	108.2	113.6	123.5	267.4	377.5	341.3	456.7	412.1	91.7	311.2	218.7	498.5	78.6	159.2	356.1	328.2	221	382.3	432	209.3	326.5	197.9	318	120.5	170	285.9	290.4	245.4	215.4	264.3	48.7	157.5	161.4	243.5	312	390.9	334	34.5	190.6	151.6	183.7	393.7	90.9	69.6
201628_s_at	714.7	1008.9	597.4	498.7	435.8	363.7	408.1	307.5	514.3	361.5	404.2	667	467.5	322.9	405.2	287.7	589.9	248.9	250.5	615.1	529.4	430	816.6	462.8	376.6	516.9	381.1	350.7	233.1	319.7	413.4	646.8	438.1	198.9	534.6	206.5	273.9	417.8	398.6	415.2	506.1	166.4	352.5	246.9	487.5	342.6	460.9	162.7	307.4
201629_s_at	203.9	580.3	347.5	288.1	447.8	162.3	285.7	271.5	258.5	410	286.3	274.2	410.3	173.4	217.3	248.9	354.2	132.3	420.1	346.9	543.7	257.6	560.2	474.1	379.4	337	193.1	251.8	195	270.7	267.7	218.1	303.2	294	255.4	159	314.2	379.3	361.6	312	388.4	213.7	35.2	389.3	254.3	307	555.4	47.4	135.8
201630_s_at	710.3	885.5	773	684.3	922.6	447.5	660.8	615.1	526.8	800.1	542.1	650.2	831.6	335.6	352.2	390.4	618.3	291.4	670.3	867.1	1191.9	846.9	1042.5	880.6	680.1	662.9	465.9	576.6	555.5	639.6	631.1	462.3	569.5	524.6	478.4	286	338.6	649.7	662.5	622.2	738	843.8	299.8	520	511	709.7	676.2	383	383.2
201631_s_at	51.6	122.7	110.1	107.3	40.2	45.1	264.4	69.2	55.9	85.6	51.3	117.6	132.7	79.2	28.4	197.3	67.4	660	115.9	210.9	354	78.3	38.6	69.9	102.2	44.9	48	186.3	107	56.9	74.3	142.5	62.3	19.1	65.6	293.2	85.6	151.6	57.8	130.5	87.6	104.8	135	283.2	38.6	92.9	110.1	172.1	54.4
201632_at	546.3	822.6	548.3	526.7	726.3	289.9	499.6	439	401.4	503.9	341	583.3	440.8	284.3	260.2	349.3	626.5	297.5	334.6	612.8	716.1	455.9	967.9	579.9	309.3	331.8	302.2	394.4	317.1	296.5	366.9	366.3	358.8	345.1	582.9	136.6	305.5	407.6	367.4	538.7	639	332.2	120.9	335.3	492.2	373.7	651.6	278.7	294.9
201633_s_at	223.1	300.8	255	314.3	252	214.2	228.5	152.9	192.1	335.4	84.9	249	190.6	118.6	133	165.6	207.6	73	195.1	278.2	287.9	258.7	400.2	240	157.2	154.7	157.1	166.5	128	190.5	148	346.8	151.8	163.1	255.6	65.5	191.4	170	184.3	209.1	189.2	130.5	25.3	136	228.5	174.7	304.3	89	133.4
201634_s_at	261.1	373.6	359.6	180.6	379.8	143.8	176.7	193.7	150.5	384.6	80.8	277.2	184.2	105.2	118	63.8	242.1	69.8	134.1	271.9	241	176.9	466.8	215	131.9	151.7	124.7	192.6	204.3	168.7	152.7	359.3	159.8	142.6	236.2	43.8	274.9	214.3	127.2	114.2	180	79.4	101.4	98.1	173.6	112.5	357.7	55.7	91.7
201635_s_at	153.6	219.2	346.1	605.3	307.9	410.7	203.9	578.2	381.4	122.6	244.3	303.4	667.8	215.6	122.9	121.9	342.9	242	404.7	553.5	610.1	290.5	162.5	237.8	322.2	124	317.2	362.8	445.3	347.1	343.1	409	300.4	315.1	313.5	296.2	336.6	290.7	308.3	515.1	329.5	318.2	31.6	491.5	232.2	545	638.2	294.2	238.4
201636_at	163.4	219.2	363.4	838	391.5	221.7	156.6	420.9	255.5	131.9	151.4	289.9	553.8	198.9	87	68.2	378.6	240	358.3	701.1	769.3	206.2	165.4	251	138.7	125.3	260.6	371.9	382.5	215.6	355	394.5	260.7	289	258.2	136.6	243.9	94.1	245.6	416.4	355.1	184.5	236.6	326.4	226	461.9	574.4	264.6	278.3
201637_s_at	256.9	243.9	623.5	1215.6	654.2	665.1	205.8	954.4	779.7	180	504.4	479.6	1026.5	346.5	104.9	172.5	782.3	591	656.2	969.2	1118.8	339.6	282.3	411	451.2	219.8	518	653.1	841.9	594.7	747.3	645.7	550.7	564	564.7	438.2	623.7	370.6	432.5	745.6	580.5	413.2	635	826.4	383.9	978	936.2	347.3	488.9
201638_s_at	21.6	24.1	28.6	37	3.6	67.7	38.3	4.7	43.4	13.5	17.3	50.3	48.1	12.5	58.7	19.1	33.8	17.6	53.3	44.9	33.6	52.3	44.5	44.9	18	26.8	28	13.1	24.7	40.7	28.4	36.3	15.9	28.6	28.9	20.1	16.5	15.3	35.7	38.6	30.3	44.8	7.1	30.8	35.4	26	50.3	19.8	25.8
201639_s_at	332.4	521.5	437.1	465.2	434	496.3	426.8	458.8	350.1	566.5	273	593.2	324.2	269.5	235.9	294.6	437.6	209.4	260.6	566.5	552.3	439.4	458.5	488.2	194.9	372	173.6	191.9	259.7	221	456.6	276.3	308	274.2	260.3	118.7	165	327	343.8	363.4	672.9	416.8	205.5	247.4	327.5	235.3	375.5	185	247.8
201640_x_at	43.3	82	42.7	44.3	43.9	14.9	55.3	5.5	50.8	34.6	35.4	60.6	58.3	51.4	45.1	26.8	61.2	41.6	15.2	48.4	31	27.8	88	45.7	27.9	15.3	37.6	2.8	7.6	3.7	8	62.1	21.3	23	15.5	20.7	23.7	28.7	47.6	56.3	100.2	68.9	2.2	19	55.9	6.4	42.8	32.6	42.3
201641_at	727.3	836.4	220.4	461.9	343.3	443.7	270.6	341.5	348.6	371.4	402.9	377.7	347.1	375	447.4	592.9	328.2	258.2	204.5	206.6	36.4	431	665.9	511.6	95.8	420.4	238	217	212.1	372.6	184.4	336.3	400.4	249.3	177	75.6	73.9	333.5	290.5	219	385.3	170.6	241.9	132.9	719.9	230.5	632	177.8	208.1
201642_at	564.9	1115.4	714	754.5	550.8	628.5	664.1	229.7	857.9	839.7	281.2	804.9	1019	403	475.3	554.2	623.8	422.8	270.6	549.2	758	505.1	870.2	533.1	508.1	452.5	398	257.1	393.8	258.5	282	597.9	427.4	240.9	434.2	757.4	116.7	286.4	464.3	594.2	379.6	308.4	414.6	207.9	786.2	443.6	990.7	215.4	632.6
201643_x_at	334.7	605.3	474.7	524.3	349.2	309.3	607.4	335.8	447.6	548.6	337.7	743.3	488.7	266.7	357	393.3	592.7	348.4	411.9	737.4	689.4	413.3	733.1	524.8	302	417.6	291.9	388	325.5	311.1	245.7	511.9	300.8	374	492.5	215.4	225.6	373.1	454.1	369.9	632.4	438.8	208.4	359.3	572.7	336.7	512.6	391.9	323.6
201644_at	217.2	387.4	244.5	297.1	283.2	406.2	643.6	403	241	382.5	423.4	490.2	402.4	211.4	343.8	191.1	246.3	146.1	801	201.9	288.1	364.3	347.1	275.7	569.5	310.5	500.6	132.9	142.3	263.5	313.9	212.6	489.3	160.8	479.2	171.2	112.2	582.9	225.8	248.5	433.3	280.1	108.5	207.8	226.7	169.9	421.9	169	200.3
201645_at	3.3	50.7	1.4	11.2	1.6	2.2	34.6	0.8	5.3	1.2	9.2	1.4	4.5	20.1	15.9	16.8	18.7	1.9	15.3	1.8	5.7	14.3	0.9	3.6	9.2	2.1	19.4	4.7	1.5	5.6	11.2	8.1	21.4	2.3	10.7	22.3	15.5	14.7	36.1	2.7	1.4	0.8	8.8	1.1	7.9	11.5	1	2.8	2.6
201646_at	142.7	286.7	259.1	188.1	107	117.8	149.8	140.2	84.8	84	81.5	122.9	132	52.5	72.7	98.4	173.3	53.7	81.3	346.2	294.7	91.5	193.5	198.4	98.4	117.1	115.7	148.1	182	113.3	96.7	282.4	109.7	103.4	118.1	57.9	267.7	75.6	165.7	187.6	145.3	160.3	21.7	53.1	181.1	139.8	225.9	71.2	96.2
201647_s_at	82	127	100.3	106.8	54.1	76	80.8	51.9	36.9	79.6	45.8	66.5	77.1	37.4	28.2	62.2	80.6	26.3	46.7	122.3	121.9	97.9	98.5	98.3	67.4	44.2	54.3	72	59.6	36.3	34.5	99.5	49.1	62.2	38.8	36.8	140.7	36.6	100.6	89.4	76.9	86.3	26.9	42.5	94.5	70.9	113.5	38.8	43.7
201648_at	1230	1157.7	1346.9	2323.4	1524.6	802.9	1075.4	1064.4	1084	851.2	1047.4	1424.2	1515	645.5	810.6	744.1	1260.7	609.4	1272.6	1491.7	1585.9	1159.7	1430.3	1113.4	944.5	854.5	959.5	894.1	707.6	711.1	801.4	1034.3	829.1	912.1	1039.6	852.8	517.2	835.5	1380.3	1255.3	1042.3	1311.9	727.6	498.9	879.4	1327.7	1368	485.4	594.5
201649_at	1367.9	2261.9	743.3	1073.7	1065.9	769.5	655.8	710.9	632.3	1236.1	839.2	897.1	878.2	630.6	583.3	822	907.7	453.1	811.7	836	1204.4	787.8	1734.2	1136	481.6	665.7	521.1	603.7	387.7	778	400.2	746.7	1099.7	752	602.1	191.4	338.9	674.6	533.9	407.3	1011.7	560.3	550	386.1	1576.8	551.1	835.2	522.9	414.1
201650_at	0.6	0.9	2	0.7	0.7	0.8	0.7	0.8	0.7	0.7	1.3	0.9	1.3	0.8	1.8	0.8	1.1	0.6	0.8	1.2	3.9	17.7	3.8	1.1	1.3	0.6	0.7	0.7	0.5	0.7	1.1	0.5	0.7	0.5	0.6	0.7	0.5	0.5	4.6	1.1	1.1	1.3	0.4	0.6	6.9	0.6	0.5	0.7	1.1
201651_s_at	1606.4	1764.8	1742.8	1333.4	1701.4	689.8	883.2	534.4	1080.5	1672	551.6	751.9	609.5	641.7	818.6	954.1	1117.7	1072.5	576.2	927.2	1046.6	621.1	1733.9	969.7	419	802.5	833.7	1104.9	482.9	567.1	956.4	1351.3	756	891	910.7	254.8	406.7	493.9	819.7	980.8	1655.8	631	493.2	387.7	1086.7	395.8	1602.4	453.6	600.8
201652_at	515.1	897.4	738.9	774.7	738.6	851.6	466.8	706	458.1	325.7	445	1021	862.9	411.6	165.8	232.6	840.1	352.6	471.7	913.5	909.9	599.7	582.3	544.8	332.5	393	349	563.7	467	597.6	690.6	703.9	655.3	502.8	584.7	248	674.7	532.7	378.4	500	510.7	418.2	493	520.9	484.9	514.1	846.8	247.5	331.6
201653_at	969	1026.7	1062.5	1118.4	1266.5	1327.6	975.3	806	626.2	1125.8	511.1	1201.8	1141	567.9	293.6	428.2	1292.5	737.6	626.6	869.4	1037.4	862.9	1265.8	911.6	527.8	491.4	556.9	633.3	799.8	757.8	837.2	1356	595	602.7	812.1	203.3	694.3	706.1	547.1	826.7	768.8	603.9	740.8	510.3	926.5	541	1112.5	258.7	743.7
201654_s_at	11.6	1.9	19.6	9.7	19.6	8.8	22.2	4.5	2.8	4.7	7.2	1.4	6.7	5.7	4	14.2	1.8	6.4	2.8	27.2	5.4	16.8	2.5	4.3	10	3.8	1.8	2	2.8	2.5	13.7	2.4	1.4	3.6	8.3	3.8	2.3	4.2	8.5	4.5	25.8	27.9	1.2	1.2	2.3	2.6	1.8	2.4	5.4
201655_s_at	93.9	78.7	101.6	4.6	52.3	47.9	34.8	2.5	42.5	40.8	3.9	4.4	21.8	3.8	52.1	14.3	18.1	74.8	4.3	27.8	89.7	22.1	22.3	35.1	2.6	22.7	2.6	23.1	7.8	36.1	53.2	51.9	5.6	3.1	3.9	2.6	1.3	4.6	9.2	9.8	55.2	38.9	30.9	2.9	10.8	4.2	40.4	6.5	11.6
201656_at	471.6	126.1	262.1	79.2	68.3	136.9	1940.3	1839.7	103.2	59.6	43.1	47.4	138.1	161.7	111.9	345.6	144	459.9	52.1	394.6	611.6	152.6	182.2	447.4	39.4	318.8	623.9	152.9	265.2	1075.6	442.9	88.5	39.2	50.5	65.7	49.1	260.2	611	163.5	285.2	226	682.1	93.2	27.1	76.1	1205.1	742.5	154.3	41.5
201657_at	35	103.5	114	86.4	97	75.8	70.2	86.4	66.1	67.1	57.1	87.3	103.6	55.6	36.2	30.6	121.8	31.3	49.5	93.4	127.7	58.4	109.1	90.4	33.3	44.9	47.8	58.2	74.6	80	57.2	68.5	41.3	57.1	86.5	26.2	66.6	64.1	77.4	75.1	72.4	43.5	43.3	47.4	75.2	81.3	141.4	31.6	50.9
201658_at	126.9	214.8	276.8	174.5	197.4	189.9	247	196.3	160.8	160.7	143.2	227.5	230.4	189	84.2	117.1	254.3	146	173.1	197.2	243.5	224	196.9	209.2	85.9	164.5	132.2	161.1	211	158.8	155.5	200.2	160.7	131.1	250.7	74	141.1	174.7	194.5	172.9	196.9	124.2	189.7	80	159.2	141.9	232.4	112.1	131.4
201659_s_at	120.6	258.9	206.3	177.1	150.6	102.2	134.5	152.5	109.7	166.3	117.6	225	243.4	110.5	58	116.4	187.6	78.5	127.3	195.3	240.3	167.6	238.3	202.3	105.2	141.2	96.3	149.4	150.3	106.8	137.6	143.3	128.7	103.6	182.8	55.3	189.8	111.1	130.9	125.8	154.1	123.9	71	106.4	138.2	104	272.4	64.6	70.3
201660_at	47.9	101.8	110	202.6	261.5	104	116.6	165.5	131.1	64.4	63.3	66.6	299.2	88.7	27.3	46	171.7	59.9	147.1	178.9	186.5	82.6	50.9	67.5	68	45.2	35.1	106.3	156.8	57.2	181.6	208.8	128	88.9	138.2	119.1	62	83.1	96.8	148.8	80.2	37.5	182.7	51.7	91.1	98.6	236.2	80.1	90.2
201661_s_at	29.6	73.9	128	259.2	246.8	69.2	73.2	101.2	120.1	70.2	35.9	74.8	208.9	71.6	14.7	37.2	160.5	103.4	69.2	175	224.1	98.5	45.8	84.3	24	55.8	32.4	128.1	141.1	42.1	110.2	184.6	85.4	81.2	117.6	76.3	63.6	61.9	54.9	87.3	103.2	52.6	92	78.3	84.8	92.9	185.2	110.9	86.9
201662_s_at	126.6	226.4	203.3	316.6	375.9	143.4	101.9	111.8	144.2	127.4	63.6	147	330	99.8	44.8	105.1	204.5	138.5	119.1	333.4	356.5	173.1	176	228	77.4	167.6	88.4	253.5	181	81.6	202.1	271.1	172.8	188.5	176.4	75	129.9	134.5	114.7	178.1	161.8	160	128.2	119.3	192.1	96.3	275.3	120.6	84.1
201663_s_at	119	203.1	373.6	877.9	362.1	151.6	105.6	435	524.3	75.8	69.7	159.2	476.5	198	67.1	55.8	497.5	285.9	375.5	1107.5	924.6	132.6	109.1	142.2	120.9	93.1	179.6	474.6	494.5	216.2	383.2	551.8	268.9	231.2	246.3	329.4	586.2	85.5	222.4	521	237.4	203.9	115.3	403.3	314.2	367.3	589.7	282.7	383.1
201664_at	222	462.6	686.1	1197.3	957.5	406.8	325.1	826.3	734.9	235.7	151.8	420.9	707.4	295.2	85.9	167.2	990.8	581	621.3	1826.6	1686.3	281.7	200.1	295.9	156.9	152.7	309.9	765.3	827.9	408.2	783.2	956.5	578.1	371.6	467.3	413.8	721.9	153.3	349.6	730.3	487.4	240.3	491.8	654.5	527.6	505.4	914.5	457.4	783.5
201665_x_at	8814.6	10780.6	9321.5	10830.5	8860.7	6953.9	9999.7	9416.1	9264.6	10741.1	8782.3	8611.9	12332.5	4863	6574.7	8671.3	7366.9	7715.9	7656.8	9575.4	9938.9	7468.3	10341.2	10076.8	7476	5905.8	7996.8	6539.7	10443.4	8699.7	9153.6	7004.5	7148.7	7661.4	6859.4	4375.2	6383.2	7646.3	8252.8	6900.6	8006.4	7576.5	6339.1	6659	6635.6	7949.1	9083.7	5826.6	7475.9
201666_at	311.1	902.7	641	148	40.6	277.6	137.5	51.3	590.8	279	218.8	179.2	542.2	230	73.3	266.6	654.1	850.7	88.2	289.8	429.7	459.1	884.8	264.2	191.5	185.8	215.9	244.6	67.6	71.7	137.6	80.4	100.7	154.5	345.9	245.8	43.5	475	47.6	471.4	408.4	140	211.8	49	514.4	377.5	532.2	107.2	124.8
201667_at	7.2	66	14.4	26.3	5.6	7.7	14.5	2.1	6.5	0.6	134.8	356.9	17.4	26.1	12.3	11	13.9	10.2	10.1	12.4	19.2	33	4.7	13.6	493.7	0.5	20.9	2.1	20.2	9.3	20.2	12.4	56	8.4	20.8	43.5	7.4	11.6	9.1	9.1	3.7	11.7	17.9	26.6	0.6	8.8	9.2	1.4	10.9
201668_x_at	43	26.2	173.2	21.4	9.9	16.7	59	17.7	15.7	7.3	14.7	219.9	33.5	30.4	28.1	26.7	73.9	21.1	18.6	193.6	17	178.8	78.4	15	125.4	22.2	16.1	47.8	2	1.3	7.5	72.3	12.9	1.9	55.6	19.5	30.3	3.4	24.3	61.9	1.4	96.3	1.5	67.2	6.8	11.5	2.9	20.5	12.3
201669_s_at	538.5	370.1	1717	182.1	295.2	80.4	233.1	79.3	164.7	80.2	134.1	1580.3	344.9	266.3	72.3	246.9	818.1	86.8	76.9	1545.7	54.2	577.5	588.3	64.4	748.5	183.2	90	682.2	79	38	41.6	1010.5	214.2	33	844.2	354.3	379.7	168.5	223.1	752.6	2.7	669.4	733.7	354.5	60	91.4	112.1	57.7	38.4
201670_s_at	136.9	116.7	593.1	63	100	53.5	152.5	39	98	38.5	80.4	551.5	156.3	134.5	3.7	108.9	430.5	90.2	36.1	574.1	14.6	465.7	233	42.3	460.2	58.7	58.9	287.8	38.8	8.9	27.6	492.1	74.7	29	458.4	219.1	126.6	55.6	72.8	328.7	9.8	351.6	58.9	241.5	30.6	38.4	52	21.3	13.1
201671_x_at	249	150	534.6	304.2	537.3	531.7	173.3	330.5	274.7	142.5	203.8	269.7	220.9	199.1	54.3	103.4	452.9	221.9	167	426.2	588.5	285.7	245.4	253.2	118.6	186.6	147.4	272.3	246.9	234.3	271.1	591.9	317.7	186.1	437.8	92.9	216.9	170.7	109.9	346.1	146.2	200.6	195.9	119.5	275.9	156	257.5	139.3	363.1
201672_s_at	562.8	696.6	1024.1	861.3	961.8	944.4	648.9	706.6	566.8	636.5	651.7	776.9	929.1	541.1	314.6	327.3	1135.3	379.6	652.1	776.5	1001.6	590	829.8	601	539.8	522.2	502.1	532.5	522.5	557.3	594	1038.2	792.6	447.4	843.6	471.3	749.1	613	385	888.1	520.5	492	386.7	391.2	584.7	448.7	816.3	302.9	736.9
201673_s_at	207.8	231.9	155.1	200.3	157.1	82.1	177.7	87.8	192.8	242.2	137.8	161	236.8	130.8	301.7	197.2	150.9	116.3	73.6	236.8	200.6	225.2	284.8	255.7	112	179.8	78.5	137.8	155.5	56.2	95.5	120.5	78.9	110.6	111	106.8	81.5	111.8	151.1	112.6	228.1	223.3	49.9	78.4	150	125.1	183.1	113.3	96.5
201674_s_at	165.5	163.1	297.3	184.6	516.8	127.7	251.2	365.5	229.7	190.7	241.6	220.9	329.4	102.1	60.3	99.7	244.3	234.6	264	142.8	178.3	212.4	174.9	112.7	98.2	112.1	73.3	57	134.9	189.8	210.8	219.7	138.5	153.3	155.4	50	126	160.8	63.3	196.7	117.8	66.2	195	155.7	117.4	175.5	163.6	81.4	141.8
201675_at	173.8	187.6	322.9	235.5	605.4	200.7	352.6	467	185.3	271.4	281.2	404.8	403.7	133.2	75.1	113.8	284.5	347.3	330	250.8	318.7	162.9	233.5	173.2	163.9	144.3	106.7	150.9	164.1	247	261	225.6	176.6	204.7	244.2	72	135.4	229.4	95.4	170.4	188.7	113.4	202.5	167.7	174	229	294.7	97.9	255.1
201676_x_at	1002.3	2123	1690.1	1267.6	1580.9	1054.8	1391.1	1387.6	1352.6	1486.7	1103.9	1557.8	1600	797.6	800.4	995.5	1728.1	748.4	864	1594.3	1563.3	1232.3	1651.8	1432.8	1131	1108.4	780.1	1192.6	1185.7	1063.7	1285.1	1064.2	928.5	1308.6	1318.9	546.4	1214.4	1357.4	1050.9	1230.7	1289.1	1007.8	951.6	853.9	1509.8	987.7	1715.7	728.3	974.4
201677_at	412.8	532	248.3	92.4	279.4	156.3	179.2	168.1	291.9	430.6	126.1	353.4	100.8	110.9	153.5	198.1	268.5	175.1	177	502.3	307.2	279.7	354.7	299.1	185.2	205	105.6	239	141.7	143.3	137.5	140.5	144.9	83.6	148	24.1	76.2	114.7	232.8	183.4	361.3	182.4	100.1	192.3	189.4	108.4	206.8	154.9	103.4
201678_s_at	998.4	1379.8	547.5	312.2	583.2	359.9	367.3	411.1	599.5	1147	392	1227.7	372.4	240	458.9	449.9	722.7	381.1	499.8	759.6	548.6	686	1066.9	631.1	408	465.4	253.6	809.8	348.8	330.9	370.6	310	324.3	234.2	173	58.9	333.4	272.6	692	427.9	988.3	492.7	278.3	475.3	475.6	299.9	614	404.7	226.1
201679_at	57	91.4	47.9	44.6	74.1	13.9	46.9	22.1	47.8	46.1	35.5	73.8	66.7	48.5	38.9	42.3	75.3	35.9	29	90.8	91.6	81.9	51.3	66.8	37.1	17.5	32.7	22	43.8	28.3	37.1	34.3	31.9	33	33.1	5.2	40.2	22.1	34.3	63.4	64	55.2	1.4	58.4	50.7	30.1	91	32.6	43.1
201680_x_at	665.2	711.1	511.2	649.4	1058.6	340.3	703	419.3	375.2	458.1	385.9	630.5	608.8	210.8	342.7	365.3	518.6	373.6	423.1	613.4	699.6	562.6	531.9	539.5	420.4	504	276.2	405.1	283.3	334.4	380.9	372.5	375.1	413.6	313	174.7	364.6	292.9	359.9	403.4	595.4	431.9	447.8	464.1	374.4	242.1	414.3	386.8	280.5
201681_s_at	89.4	161.2	215.8	107.8	110.8	56.8	35.9	81.3	41.4	34.1	11.5	51.3	35.2	50.7	61	48.2	79.2	97.1	14.8	116.3	124.2	160.3	122.7	96.3	48.7	73.9	53.4	62.2	24.6	25.8	76.6	123	42.1	54.7	73.1	7.5	107.9	21.6	59.8	105	60.1	40.5	243.8	36.4	75	46.6	76.4	24.3	30.3
201682_at	449.3	610.3	750.5	763.2	746.3	621.1	487.2	894.8	740.2	275.1	747	891.8	830.7	288.4	128.4	307.5	901.1	450.4	491.7	888.2	921	430.3	781	582.3	540.2	404.5	326	445.9	749.6	649.2	517.9	693.5	480.3	617.5	574.4	251.7	547.4	572.2	520.1	559.4	645.4	675.3	521.3	754.1	765.2	763.4	850.8	360.1	445.4
201683_x_at	271.1	286.5	164.7	133.3	189.3	282.9	278.1	189.8	255.4	211.3	157.1	204.7	208.1	187.9	165.8	168	221.3	134.8	163.6	175.2	166.3	241.8	275.7	173.6	188.9	156	116.5	131.4	133.2	113	105.9	258.7	145.8	101.5	163.3	112.1	105.4	146.5	206.4	176.7	212.5	166.3	23.6	127.9	197	135	259.2	112	167.9
201684_s_at	261.7	397.7	231.7	264.7	283.2	318.9	310.5	217.2	262.8	345.8	216.3	269	383.6	247	328.4	140.3	341.5	214.4	311	278.6	319.7	341.4	391.5	276.6	265.7	230.2	181.6	161.5	153	158.6	163.7	284.5	206.7	217.6	271.7	102.3	157.9	237.1	263.6	392.1	293.2	299.4	155.3	168.7	257.3	207.9	265.1	188.3	264.7
201685_s_at	238.6	300	257.9	187.2	306.9	263.1	187.1	158.8	210.5	192.3	116.2	243	159	162.4	102.4	127.7	216.2	181.3	156.9	222.9	238.9	184.4	241.8	214.8	109.6	122.3	142	114.1	142.8	131.1	99.4	299	112	102.2	202.7	65.9	78.8	123.1	110.5	164	223.1	122.6	128.5	111.7	134.1	122.9	178	82.6	119.9
201686_x_at	80.6	164.7	203.7	204.2	131.1	147.7	138.6	124.5	160.5	85.9	106.5	138.8	241.5	84.8	95.8	67.6	174.5	48.4	197.4	184.3	220.1	121.2	193.9	168.8	161.4	130.4	122.5	118.5	93.8	124.6	117.9	162.8	104.8	123.1	126.7	50.3	112.2	102.2	137.6	219.4	144.7	108.6	33.8	122.2	160.9	176.6	210.3	94.1	150
201687_s_at	411.3	640.2	795.8	696.2	1023.1	475.1	536.1	650.7	382.2	338	323.6	547.7	597.5	307.6	177	225.1	779.8	387.6	414.8	730.8	889	436.8	581.5	515.8	263.9	349.6	311	412.4	434.8	493.2	585	627.5	439.7	395.3	472	196.6	530.2	376.6	314.6	500	469.1	240.2	517.2	269	500	417.8	726.2	263.7	402.2
201688_s_at	146.9	125.1	118.7	290.8	163.7	25.1	247.6	173.2	198.5	123.2	170	340.9	254.9	14.9	8.5	97.9	201.4	3.5	192	307.7	138.2	64.5	220.1	177.6	187.7	197.4	145.8	120.9	124.2	166.1	129.8	11.7	31.7	153.8	175.7	24.7	192.4	158.2	99.3	166.6	129.1	148.1	7.9	140.9	130.6	292	256.8	111.3	96.4
201689_s_at	225.1	193.9	200.3	317.7	358.9	23.7	276.7	319.1	161.5	160.9	163.3	378.3	299.6	22.5	19.2	65.9	273.6	10.4	233	427.8	277.9	56.8	237.4	210	142.1	172	175.7	169.7	173.1	287.6	160.3	21.1	29	190	219.5	21.1	271	226.7	95	176	120.9	157.8	13.8	138.6	89	287.6	309.5	86.7	102.6
201690_s_at	357.6	241.6	237.5	484.4	539.2	49.7	554.1	606.8	376.9	220.5	292.9	646.4	428.1	31.5	30.7	136.8	430.6	41.3	414	779.2	383.7	120.4	332.5	352.9	214.3	315	310.7	326.5	365.8	506.5	296.4	27.7	67.4	326.3	371.9	70.9	434.9	371.5	142.9	327.2	197.9	297.8	39	241.8	159.4	506.5	436.7	174.2	200.5
201691_s_at	26.2	21.1	17.3	42.3	53.2	1.1	42.1	30.7	30.6	8.7	21.3	31.6	36.9	11.7	0.8	11.2	28.3	8	25.2	71.7	26.8	39.4	23.9	26.2	16.9	21.5	38.2	27.6	45.3	27.3	38.5	5.8	8.2	18.3	35.2	5.3	30.5	13.8	10.7	14.4	25.9	23.1	4.1	28.4	25	46.1	37.1	23.5	14.3
201692_at	113.2	121.7	92.9	52.4	152.9	38.5	217.6	146.7	86.6	89.1	102.3	95.8	81.2	37	54	68.4	117.2	60.1	38.9	87.7	85.8	126.8	133.4	109.6	78.9	81.7	46.4	79.7	44	29.2	105.4	101.3	74.1	50.7	65.8	42.3	60.4	86.5	54.6	73.8	87.4	78	60.2	45.6	92.3	49.5	111.5	42	58.8
201693_s_at	27.7	260.6	32.3	54.1	20.3	112.8	17.6	81.4	60.1	27.6	104.4	232.2	266.9	167.9	29.1	181.2	147.2	191.7	1401.7	35	35.1	190	13.7	25.7	40.2	66	150.6	42.4	16.3	91.6	150.6	238.1	42.8	85.6	100.6	176	63.8	104.4	13.5	32.3	55	29.3	16	308.8	62.1	119.8	61.6	60.9	11.3
201694_s_at	68.7	608.7	149.8	133.2	121.9	532.3	44.2	165.2	174.6	78	207.7	775.3	1524.8	270.3	44.6	406.3	606.6	264.7	2466.4	81.2	110.8	329.3	13	155.4	175.3	304.1	490.1	158.9	42.4	453	624.3	526.9	145.3	324.3	174.1	577.9	179.7	568	76.5	132.9	78.1	42.4	115.4	519.4	236.9	415.2	370	92.4	10.2
201695_s_at	636.2	798.8	538.3	450.3	511	916	584	867	706	701.5	1552.7	3057.3	1156.3	665.4	678.2	347.2	693.6	310.2	1108.6	333.8	582.1	799	1053.7	392.4	890.5	880.9	600.3	231	258.2	760.7	607.5	631.3	836.3	238.6	536	499.7	404	1028.8	457.2	721	469.1	445.5	261.2	1731.8	658.4	538.5	617.4	170.9	476.2
201696_at	994.4	1349.7	915.9	758.4	1115.8	596.9	896.1	660.8	683.3	899	481.8	823.2	700.5	408.6	511	593.1	897.4	641.1	439.4	911.1	1194.3	820.3	892.5	774.4	546.5	624.8	422.2	666.7	544.3	495.8	625.6	684.9	577	550.1	713.2	319.8	719.7	496.4	515.7	518	748.3	771.7	514.6	474.5	676.7	482.2	767.9	508.3	545.8
201697_s_at	834	892.4	796.3	680.8	1403.4	471.5	568.7	650.9	678.8	639.1	355.9	930.3	522.6	197.8	238.1	314.2	675.6	250.9	295.1	1068.6	935.9	740.1	852.1	770.2	328.4	449.2	368.5	466.8	494.4	382.2	479	675	684.5	449.7	540	124.1	530.9	472.2	512.6	406.6	502.9	297.6	272.7	281.2	564.2	342.4	609	269.1	440
201698_s_at	1028.4	2086.1	1006.3	966.1	897	574.1	1426.9	961.3	1207.8	1454.5	961.3	1394.7	1136.2	668	944.4	1017.2	1164.2	586.3	852.7	1425.4	1219.2	899.9	933.6	1370.3	1143.5	1149	726	1038.5	658.3	647.8	648	757.5	766.4	726	1408.9	549.2	805.6	740.2	1007.1	993.5	1010.9	866.9	629.5	591.8	967.7	671	1151.1	631.4	692.5
201699_at	261.4	344.1	656.5	793.9	801.9	832.1	325.5	897.7	573	175.3	376.3	540.1	843.7	448.5	75.2	109.3	1010	641.8	650.8	1160.2	1171.7	274.9	270.9	328.3	306.6	197.9	363.6	643.7	701.4	581	610	1300.9	604.3	378.8	957.6	378.6	692.9	346.1	341.9	781.3	494.8	418	941.7	551.3	700.3	648.3	762.8	343	631.7
201700_at	4377	5190.5	5056	2895.2	2713.5	3178.6	5967.6	1056.9	3897.1	3200.2	1511	4087.8	3391	2246.3	2146.7	1512.5	5932.9	3691	1639.4	3860.4	3113.7	2232	4187.5	2073.4	2645.1	2167.5	1826.6	2618.8	841.6	1296.4	2538.8	3929.5	3590.4	2498.7	4740.4	964.4	1542.1	1437	2044.5	4559.7	3053.8	1975.2	3378.6	2150.3	4619.2	1228.2	2394.8	1559.1	2752.4
201701_s_at	193.6	324.3	331.4	130.3	186.5	117.9	131.2	121.3	76.1	162	74.4	158.1	165	147.4	99	47.2	209.8	89.7	78.1	184	176.7	178.1	200.5	138.2	79.9	96.4	74.6	75.5	94.8	109.3	100.3	191.2	124.9	52.6	134.1	56.4	96.8	107.3	108.1	229.9	85.6	71.8	232.8	55.2	116.8	89.3	179.3	51.2	135
201702_s_at	143.7	211	169.5	27.9	76	96.3	176.5	79.2	121.5	81.7	43.4	174	113.9	115.9	119.3	95.4	286.4	146	39	97.9	23.8	104.7	112.8	46.2	46.7	42.7	62.7	58.3	71.7	61.9	46.8	132	100.7	41.5	134.2	33.6	88.5	65.4	104.8	93.1	126.2	60.5	1.6	132.7	54.5	64	154.1	85.4	106.4
201703_s_at	272.2	367.9	290.9	223.4	295.1	199.3	403.7	209.5	249.6	246.8	185	459.2	412.6	183.2	166.9	236.7	512.1	186.4	227	359.9	300.4	239	322.5	214.1	85.9	129.3	141	151.6	174.5	149.1	95.3	262.6	256.6	111.5	223.9	84.6	130.1	92.2	207.5	175.9	224	117	157.8	116.7	215.9	146.7	230.3	150.9	189.4
201704_at	90.7	134	55.7	60.1	70.8	69.2	58.2	30.1	110.5	88.6	87.3	108.3	74.7	49	101.2	56.2	78.3	77.3	46.4	35	90.8	59.8	112.4	46.4	46.4	81.9	7.5	26.1	40.5	49.2	93.6	32.5	31.6	60	45.3	22.8	41.9	39.7	37.3	82.7	76.2	48.9	70	60.5	87.1	50.8	66.6	35.9	41.4
201705_at	595.6	922.1	717.2	571.8	749.6	428.3	547.1	536.6	489.3	371.8	406.5	751.2	462.5	349.4	333	257.9	740.9	287.5	380.9	712.1	920	553.7	836.5	589.9	389.6	490.9	293.1	564.5	410.7	411.1	380.5	758.7	417	441.1	827.9	298.7	439.1	431.7	406.2	587.1	488.8	346.6	473.5	341.6	557.9	281.1	626.4	240	380.8
201706_s_at	193	285	154.9	195.6	199.3	112.5	235.4	116.1	155.6	204.5	86.9	193.2	193.1	84.5	151.1	115.4	202.5	97	121.9	191.3	191.1	181.5	251.3	185.4	167.3	156.5	121.3	86.8	43	127.7	110.8	129.3	95.1	106.8	129	45.5	45.3	129.8	137.2	194.7	194.9	130.8	40.7	89	168.6	103.7	177.6	69.4	82.4
201707_at	196.1	258.1	205.1	96.3	156.7	81.4	165.6	107.7	114.1	136.9	39.5	137.3	145.3	41.9	76.3	133.8	158.9	83.9	59.2	160.1	155.9	248	218.4	203.5	80.5	92.4	76.4	109.1	80.1	77	104.6	104.1	70.2	71.4	83.7	38.4	57.8	86	93.2	97.8	120.2	101.9	51.2	32.9	114.1	77.6	112.8	40.8	40.1
201708_s_at	111	158.9	116.1	122.1	92.5	85.8	33	177	141	152.6	92.1	150.5	192.7	60.4	145.6	99	112.9	102.7	120.9	168.8	120.2	94.6	185.6	163	134.8	127.8	63.7	113.9	95	95	83.2	115.1	83.3	90.9	101.6	8.6	59.6	84.5	143.3	133	123.6	147.4	22.9	84.1	121.5	53.6	89.4	78.1	94.2
201709_s_at	226.6	375.9	279.6	222.8	296.7	165.8	61.9	388.7	411.9	405.1	191.1	346.9	424.6	209.1	275.9	286	396.3	279.3	181.9	405.5	268.2	293.8	351.9	404.3	186.3	338.1	195	242.1	280.8	212	283.5	295.6	211.1	176.1	366.2	42.2	142.8	194.8	258.7	277.7	326.8	225.5	155.6	227.8	333.1	167.5	200.5	179.1	250.3
201710_at	120.1	248.2	194.3	284.2	273.7	97.3	343.2	193.3	131	308.4	86.3	184.4	100.4	63.9	169.3	58.5	204.9	64.4	146.9	397.3	325	253.9	182.8	152.6	232.5	172.1	70	119.5	95.4	111.1	116.6	202.7	508.1	156.9	180.7	100.4	922.2	95.6	191.6	158	176.8	73.5	68	137.5	158.5	69.9	259	46.7	161.1
201711_x_at	50.4	95.3	216.6	677.3	164.3	137.5	63.7	271.6	247.6	53.7	91.5	310.6	405.3	188.7	36.4	48.9	314.2	248.5	279.9	219.9	395.7	65.7	42.8	46.4	96	32.7	110	167.4	180.1	108.2	288.7	271.3	107.2	128.9	189.8	135	110.4	33.3	111.2	261.9	144.4	180.8	15	230	128.2	247	208.5	159.2	228.6
201712_s_at	32.1	50.6	86.6	276.2	137.1	57.2	54.8	152.3	81.3	35.9	50	65.9	173.2	64	62.5	36.5	108.8	61	159.9	192.4	263.8	81.3	54.3	50.6	48.9	43.7	73.4	79.7	112.6	97.1	171.3	139.2	62	70.3	94.3	53.6	62.3	43.4	77.7	100.2	95.4	65.1	56	86.4	75.1	171.7	83.8	89.1	75.7
201713_s_at	104.4	173.8	314.4	1406.2	552.3	202.2	93.2	450.8	372.4	88.6	166	205.8	579	167.2	18.9	76	519.3	358.7	474.1	653.9	891.8	114.4	145.4	187.1	131.8	78	227.3	385.7	375.1	257.9	663.2	489	306	163.8	329.5	254.9	228.6	108.2	132.2	287	337.1	254.1	392.4	281.6	190.5	503.9	397.5	266.4	332.2
201714_at	176.1	326	391.4	193.3	368.4	92.4	271	133.4	121	212.8	210.4	235.1	207.8	127.6	128.9	132.5	248.7	88.1	389	267.9	197.2	235.6	266.3	183.5	163.9	147.2	140.9	125.4	128.9	139.5	169.6	217.1	330.1	88.6	190.5	164.9	181.5	185.8	122.2	208.2	187.2	118	115.1	94.3	204.8	66.4	201	44.7	150.1
201715_s_at	328.1	430.4	268.1	352.5	367.6	246.6	368.1	292.9	316.5	314.7	169.2	309.8	285.4	263.6	316.2	191.2	340.8	216.7	209.6	360.4	408.1	346.4	376.7	337.9	221.6	295.2	166.3	203.6	149.6	199.2	239.5	320	193.1	196.8	268.4	108.7	162.2	171.2	194	329.3	345.5	267.2	66.4	201.9	369.1	220.3	242.9	185.7	245.5
201716_at	501.6	604.1	324.5	543.5	428.6	210.4	428	222.1	374.6	413.4	279.2	531.6	490.9	186	342.4	263.9	471.1	200.1	212.4	349.3	413.6	209.7	632.7	368.4	292.8	288	174.5	210.4	167.7	201.2	181.9	315.6	246.3	254.2	299.1	129.2	272.3	230	342.9	335.2	457	193	179.2	254.2	448.5	296	436.1	126.3	238.3
201717_at	680.7	876.6	561.9	467.3	551.5	291.7	600.1	321.1	406	657.3	308.9	639.8	471.5	326	485.1	512.1	450.3	313.8	308.4	665.9	713.1	773.9	711.4	579.5	414.5	532.8	445.5	428.3	280.1	272.8	283.5	347.6	390.6	298.7	387.3	142.3	236.9	335	490.4	437.4	712.1	399.7	231.1	246.1	440.1	319.2	441.3	286.3	250.4
201718_s_at	104.7	79.7	133.1	311.8	131.9	75.5	102.9	110.2	83.3	37	146.9	277.5	85.8	10.9	69.8	41.6	167.8	26.2	106.2	171.7	212.7	37.1	147.5	32.2	226	93.1	24.1	75.7	67.2	90.5	85.2	63.7	40.9	149.7	92.7	1.6	72.6	67.9	44.2	108.7	8.9	64.6	19.7	190.2	76.4	99.7	65.8	51.8	86.7
201719_s_at	227.9	141.7	267.6	680.1	435.1	73.7	178.4	223.9	210.9	63.7	216.1	655.2	94.3	20.5	98.5	110.4	255.5	60.2	189.7	307	398.8	107.5	319.8	33.6	334.4	169.5	50.3	159.1	113.1	204.8	157.1	50.5	82.7	403.5	182.5	29.8	91.7	98.5	41	139.1	16.4	80.2	154.6	440	90.7	178.6	92.1	80.2	116.9
201720_s_at	6523.1	7513.8	5356.7	5270.4	2261.9	5351.2	5934.1	672.4	5543.7	6111.5	2308.8	5711.2	3860.6	3117.1	4418.9	4816.3	5418.2	2605.1	3104.4	4742	5260.4	4601.9	7327.6	5646.7	3878.9	4616.4	3804.2	3101.6	3554.1	1304	4535.8	4458.7	2908.8	2408.1	4969.7	926.1	2082.9	1524.4	4357.1	4773.7	5841.7	5367.3	628.4	3861.1	4264.2	2474.6	4893.4	3717.2	3321.8
201721_s_at	9800.6	10470.8	9103.6	8362	5036.7	8276.5	9623.3	1413.7	8905	9478	4754.7	8960.7	6178.3	4987.4	6184.6	7528.5	8793.9	7838.3	5962.5	8361.9	9101.4	7903.2	10604.5	8675.2	7252.8	8084.1	7409.2	5963.2	6467.7	2670.3	8089.6	8065.9	6533.6	5139.1	8908.1	3415.9	3729.3	3123.3	7644.8	9755.4	9249.8	9110.8	3497.1	7798.4	7268	4614.6	7776	7126.7	5765.6
201722_s_at	227.6	299.5	908.8	716.1	688.5	920.1	402.9	773.2	415.2	235.4	191.8	256.7	526.5	594.9	181.4	149.3	1309	308.7	374.1	859.1	846	230.7	342.8	330.1	230.1	284.7	425.5	570.2	435.2	461.8	662.4	1031.5	547.2	495.8	653.2	235.3	356.4	417.1	286.1	1101.7	417.9	441.4	539.8	249.7	517.1	664.7	764.2	337.4	630.8
201723_s_at	204	314.7	788.4	570.9	539.3	707.5	297	559.7	510.4	137.1	167.3	264.7	360.7	496.3	159.7	170.2	1088.1	454.3	222.9	653.9	711.8	266.9	311.7	304.6	151.7	165.1	252.4	577.1	384	312.5	405.5	1008.9	366.9	423.8	442.6	149.2	338.8	272.8	225.3	808.5	385.4	367.7	209.9	261.6	401.2	516.2	660.6	394.4	531.4
201724_s_at	166.7	246.2	825.1	485.9	493.6	697.1	329.6	597.1	523.4	147.5	183.9	173.3	334.5	404	57.3	109.2	1063.9	375.8	213.7	750.5	767.4	200.3	240.1	266.5	142	187.2	299.1	543.5	415.4	326.2	490.1	935.2	390.4	324.1	549.4	198.6	240.9	282.2	186.6	870.6	317.5	302	710	160.8	420.9	571.5	590.5	284.2	586.9
201725_at	534.3	970.8	581.4	575.5	823.7	410.2	665.3	553.4	698.4	785.1	627.5	900.4	610.5	376.2	316.9	473.4	656.5	341.2	280.4	760	847.3	626.6	1058	753.3	403.4	490.6	490.6	426.2	386.3	527.7	293.6	729.8	593	399.5	574.6	155.9	473.5	556.1	407.3	402.5	587.2	385.4	497.5	395.9	594.9	388.7	916.6	258.6	359.5
201726_at	1143.3	1997.4	1100.2	1148.6	1307.8	669.5	1163.9	970.3	862.6	1367.3	813.4	1302.7	1353	426.9	730.8	831.1	1356.1	674.8	702.3	1469.1	1295.3	895	1721.3	1224.9	926.3	1100.2	538.8	787.8	611.7	611.7	656.3	933.3	790.4	694.4	851.3	265.5	908.5	670.5	774.5	1095.2	1253	741.8	593.6	715.1	950.6	509.3	1297.5	516.6	861.6
201727_s_at	175.9	372.2	202.8	238.2	203.5	213.5	263.6	156.5	237.7	269.2	240.5	187.7	288.5	94.8	189.6	163.7	286.1	73	167.8	319.9	283	262.1	312.7	173.7	232.7	251.6	176.3	152.7	149.4	135.5	181.7	207.1	159.3	112	214.6	51.9	237.4	167.5	208.5	296.4	270.7	249.8	42.5	114.4	213.6	154.5	273.1	103.2	213.6
201728_s_at	85.1	130	125.5	56.9	73.5	96.4	90.2	94	71.6	112.6	95.5	117.7	178.4	72.7	117.6	130.2	147	122	90.9	98.9	122.6	168.8	83.3	73.5	87.7	65.5	67.3	82.4	71.3	70.2	74.2	107.4	97.8	71.2	59.6	58.5	98.5	109.6	60.4	133.3	99	89.7	11.6	46.9	77.4	50.5	91.5	87.2	85.7
201729_s_at	419.5	367.7	462.2	246.1	391.2	203.1	466.1	347.9	358.1	389.1	271	403.8	471	172.4	242.3	224.6	525.4	346.1	218.7	359.9	470.3	314	431.8	390.8	246.1	227.9	168.2	234.4	231.2	211.3	211.4	312.9	210.2	202.4	350.7	130.4	204.6	280.5	229	441.6	446.6	267.4	84.2	215.4	277.1	254.1	365.8	254.1	342.8
201730_s_at	157	157.1	350.5	572	525.7	241.2	143	906	558.8	70.5	211.7	273.5	504.8	387	63.1	117.6	455.5	665.8	307.6	828.3	837.7	222.5	102.2	117.6	147.7	81.2	203.7	444.5	555.9	306.4	297.1	565.4	245.2	299.9	288.3	506.1	285.5	135.9	218.9	518.2	311.8	336.6	521.8	888.7	232	472	375.8	515	477.5
201731_s_at	213.9	276	300.7	477.5	328.8	203.3	278.6	360.4	392.3	201.6	280.4	372.8	716.3	243.2	148	107.3	356.4	354.7	347.8	586.1	534.4	178	277.3	194.1	258.3	179.7	204.3	290.2	229.4	217.8	197.4	359.3	150.3	207.5	256.1	230.2	187.6	121.6	243.8	337.8	299.9	352.8	147.4	460	255.4	358.5	250.9	344.4	329.1
201732_s_at	34.8	87.2	100.4	97	68.1	46.2	84	110.3	74	7.4	58.4	73.3	106.2	76.9	43.9	20.8	89	51.1	63.8	71.3	83.8	68.2	64.9	45.1	69.6	84	47.7	64.7	70.6	88.3	48.3	111.9	100.8	67.3	78.5	63	36.6	105.9	62.9	183.7	77.3	34.5	37.7	74.9	62.9	95	73.4	45.3	79.5
201733_at	50.6	55.1	123.8	71.8	73.8	45.1	36.5	75	38.3	13.1	39.9	43.3	62	39.3	12.7	24.8	99	42.9	82	65.5	94.2	81.8	42.2	31.6	24.6	30.2	48.9	55	37.9	67.4	55.7	150.4	67.5	40.4	60.5	48.9	49.8	79.8	26.9	223.8	55.1	43.6	22.5	40	78.2	74.7	71.6	29.3	74.5
201734_at	179.1	291.8	555.5	353.2	326.4	182.6	292	314.8	262.7	119.3	260.5	219.8	427.3	235.1	104.8	89.4	458.6	205.4	502.7	348.8	390.1	277.1	240.6	218	213.8	285.9	301	238.1	244.9	279.3	314.1	480.5	436	219.5	368.9	273.1	185.3	372.1	186.7	746.1	219.9	270.9	221.5	122.2	298.9	356.8	344.7	144.4	251.4
201735_s_at	128.2	179.7	179.4	186.7	147.8	73.9	155	161.3	112	75.2	129.9	129.8	277.6	126.9	59.5	67.4	197.9	59	171.5	154.6	203.7	187.4	169.9	108.7	100	183.5	110.3	118.9	132.8	138.8	108.4	272.6	233.4	114.6	174.1	101.1	116.4	153.8	123.8	230.9	121.5	100	82.2	113	148.4	155.4	157.6	72.6	99.2
201736_s_at	435.2	466.7	420.3	440.7	354	466.2	500.1	384.1	351.7	433.4	284.5	533.7	443.9	200	398	259.9	279.6	228.9	429.4	676.8	646.2	450.9	692.7	650.9	482.6	376.9	279.4	335.1	333.7	288.5	202.6	398.1	262.9	282.1	429.9	280.3	287.7	299.8	450.1	342.7	579.8	594.5	171.4	399.2	497.7	475.5	400.1	301.4	321.2
201737_s_at	985.7	1376.3	1187.7	946.6	814.4	1027.5	1262.6	1304.8	651.3	1141.4	376.8	887.5	946.4	530.2	437.2	717	895.7	752.2	995.4	1650	1636.2	1015.9	1147.6	1186.8	526.4	659.1	680	833.5	754.9	627	561.8	1296	687.9	583.8	1161.5	383.2	549.9	644.6	966.1	979.6	877.4	886.5	152.5	656.8	800.6	1006.6	914.3	686.6	669.2
201738_at	1700.8	1643.9	1238.6	1205.6	1149.6	1160.6	1360	1172.4	576.6	1794	971.7	1792.8	1419.3	483.2	581.4	538.3	1090.2	510.6	1683.1	1650.1	1596.6	1700.7	1879.4	1686.9	1258.2	1231	908	1136.1	1342.1	1361.7	1095.6	969.6	1483.3	844.4	1151.3	1183.5	781.8	1651.3	1043	931.4	895.7	1307.4	693.9	698.5	599.2	884.2	1277	418.9	544.4
201739_at	74.7	165.6	64.4	173.8	33.2	46	150.2	49.3	57.8	89.2	55.4	164.5	188.3	83.8	71.8	60.7	191.6	459.8	54.8	86.4	141.3	108.3	51	68.4	121.8	109.2	97.2	41.9	56.2	82.6	56.4	94.4	74.5	46.6	72.8	465.7	60.4	160.5	105.5	91.4	41.6	79.6	104.3	98.7	142.8	45.8	146.5	111	59.7
201740_at	640	1242.5	742	772.6	843.4	465.7	808	547.1	610.3	1127.1	673.6	937.8	843	421.8	408.5	643.1	746.1	403.1	480.8	857.4	956.2	956.5	1357	1015.4	580.2	711.2	523.5	619.3	533.1	433.4	442.6	726.3	418.4	458.7	506.8	169.9	565.3	574.7	693.2	598.6	843.1	577.4	523	499.2	839.5	457.1	908.1	341.2	500.7
201741_x_at	29.3	55.7	79.5	55.1	59.9	39.6	44.8	83	22.1	39.1	25.3	40.2	70.5	19.8	23	25	55.7	17.7	54.6	65.9	50.5	40.3	64.5	54.1	27.4	29.3	28.2	30	48.1	13.4	25.9	46.2	24.4	29.1	31.6	15.7	71.8	16.9	32.8	40.6	24.7	15.1	1.1	21.5	13.9	38.6	98.9	23.7	33.9
201742_x_at	699.8	1555	1057.1	973.4	770	548.2	1084.2	845.7	817.7	1129.7	691.8	1230.9	1172.7	353.4	567	495.1	1059.7	226.6	751	1053	1145.6	590.9	1590.1	961.7	847.1	656	497.8	441.8	457.5	569.8	806.8	951.2	512	531	826.6	185.3	878.8	575.6	911.6	1161.8	914.5	608.7	28.4	728.5	719.6	659.3	1481.7	347.4	717.7
201743_at	8.8	84.6	2.4	96.2	26	31.4	262.7	50.2	37.2	52.4	99.8	266	592.3	43.8	39.3	96.9	20.8	15.9	69.4	31.7	62.7	93.8	30	15	448.8	52.3	54	2.6	43.6	20.2	22.3	30.8	20.1	36.4	68.1	503.8	39.3	96.1	33.9	54	24.8	45.1	22.1	36.1	34.1	124.5	52.7	18.1	3.4
201744_s_at	1.2	38.6	0.4	17	0.4	0.6	15	8.9	0.2	7.2	0.2	0.2	0.6	10	7.1	0.9	15.8	0.1	1.1	7.9	0.3	2	0.4	3.6	1.3	2.4	24.1	0.3	0.8	0.5	11.6	11.2	53.7	8.8	14.4	1	0.4	2.1	0.6	1.5	0.2	0.2	25.3	0.7	0.2	5.6	7.7	0.1	4.4
201745_at	42.9	64.4	105.3	198	133.3	81.1	66.4	131.5	75	30.8	106.8	110.4	203.4	84.8	24.9	13.6	136.1	275.1	173.1	192.3	258.6	79.7	44.7	67.2	97.9	51.5	95	140.1	106.2	74	134.5	114.2	88.6	91.1	126.9	90.9	82.4	88.3	53.7	135.3	90.9	164.1	73.5	136.6	95.9	159.5	112.6	82.5	79.2
201746_at	347.3	543.7	625.4	222.4	487.4	205.4	409.6	450.5	276.3	537.6	227	456.3	392.4	139.5	151.4	198.2	607.6	314.5	211.3	604.3	506.5	220	421.6	364.8	197	212.4	154.9	182.8	182.1	173.9	233.8	433.8	256.9	211.3	341.1	59.2	301.5	241.1	143.2	328.7	221.7	183.2	167.9	168.1	329.7	209.2	306	97.5	354.5
201747_s_at	135.6	222.2	141.9	142.4	134.7	64.7	155.2	69.2	154.9	107	96.5	174.9	119.7	140.7	125.4	130.3	160.5	122.1	48	215.3	217	68.3	208.5	163.9	65.2	63.9	37.2	96.8	84.8	67.2	78.7	162.3	55.6	71.3	74.9	19.2	89.1	57.2	133.5	160.6	183.9	96.5	4.8	90	120.2	99.4	184.8	89.6	71.8
201748_s_at	374.4	403.4	355.9	370.7	433	313.1	458	329.8	302.6	307.2	255.5	359.6	325.4	328.3	333.2	278.1	371.2	315.4	255.9	544.2	444.9	385.4	351.4	416	298.2	306.2	161.9	250.6	237.1	196.2	302.2	332.3	237.9	255.9	270.7	138.9	268.8	225.8	312.7	376.3	374.6	258.7	327.5	314.1	313.1	242.2	393.1	301.3	239.9
201749_at	30.1	33.9	15.4	58.3	41.4	31.4	50	26.2	24.3	41.2	31.4	57.4	79	51.8	46.7	34.4	20.1	55.9	46.7	74.2	45.3	124.5	29.6	24.5	64.2	28.5	24.2	27.1	28.4	38	26.8	50.9	23.9	35.1	26.4	58.7	35.3	30.6	39.3	60.5	52.5	39.4	10.7	51.4	50.7	55.4	48.8	25.1	50.3
201750_s_at	4	16.3	8.2	13.8	2.5	4.7	5.9	8.4	2	3.7	12.9	25.2	38.2	7.3	22.8	5.8	7.8	20.3	7.5	7.7	6.3	23.3	25.1	6.7	13.7	3	7.1	4.1	8.3	2.7	6.8	8.6	2.5	4.9	6	19.6	3.4	9	4.1	7.3	2.1	7.6	3	19.5	6.4	8.5	6.4	5.6	3.6
201751_at	469.8	570.6	458.5	326.6	394.9	196.2	407.7	174.6	281.6	292	221.3	305.9	452.8	154.3	319	277	406.8	184.5	233.6	389.4	431.7	241.3	482.4	352.8	277.6	329.5	174.1	301.1	238.5	181.7	296.3	234.3	298.4	263.8	246.9	94.4	268.8	168.5	234.7	297.9	323.4	341.8	103	183.3	323	157.9	345.9	195.1	194.6
201752_s_at	971	379.7	1036.9	1471.1	1427.3	556.4	1273.6	469	1020.6	250	691.7	950	1626.8	569	393.1	584.6	983.7	789.2	1140.5	2482.5	1919.8	1218.5	1158.5	1047.5	742.3	698.5	371.5	1850.7	1253.9	447.3	445.4	2097.7	1557.7	134.4	840.4	639.5	1068	349.8	1222.7	884.4	1070.4	1288.9	127	559.2	1157.4	861.5	1120.5	1245	413.7
201753_s_at	1533.3	681.7	1922.4	2304.6	2703.2	843.9	2255.5	838.5	1332	508.6	1041.5	1322.9	2328.5	837.9	536.6	560.6	1477.7	1333.2	1989.3	4150	3308	2074.6	1796.9	1686.4	997.2	893.4	575	2160.8	1770.8	833.3	674.9	3010	2603.5	192.2	1079.5	1159.6	1525.6	653.1	1520.1	1118.6	1410.3	1653	880.7	682	1204.6	1333.5	1672	1389.6	601.8
201754_at	1568.5	4514.8	2533.6	2657.5	2891.5	2297.8	2587.6	1886.7	2201.3	3087.1	1565.2	5067.1	3578.7	2190	1230.1	1536.3	2517.8	1541.9	1406.2	2639.5	3873.5	2540.9	4489.8	2573	1732.1	1264	1361.9	2098.5	2269.3	1441	1720.5	2029.7	973.7	1969	1926.6	607.8	3037.6	1344.4	1614.6	2195	2522.9	1650.3	3412.2	3108.6	2269.8	1277.1	3074.6	1272.6	1678
201755_at	309.5	435.3	322.8	364.2	533.6	215.1	189	195.9	401.5	294.4	92.5	266.2	122	129.8	231.4	182.5	277	201.9	165.4	559.7	593.8	436.3	453	410.8	145.3	236.9	119.5	327.4	148.9	138.9	239.9	373.6	426	220.8	181.6	56.9	218.7	158.9	306.6	270.5	295.7	200.8	52	173.4	401	146.9	192.6	107.1	310.7
201756_at	556	832.9	558.2	662.8	605.6	429.3	489.6	274.3	391.6	658.9	190.3	530.8	415	196.3	340	354.2	492	312.2	331.7	518.2	800.2	471.6	790	542.7	317.8	364	334.9	280.5	337.7	228.3	358.2	528.2	400.1	277.8	319.8	119.7	279.3	342.1	417.5	353.2	376	242.9	283.4	240.4	515.5	278.5	559.1	159	300.3
201757_at	1028.5	2304.9	1213.6	838.6	1096.9	869.5	1943	387.9	1180.2	1646.8	1047.6	1136.9	1099.2	650.7	549.2	766.7	1592.4	1184.4	744.4	1414.4	1837.7	1256.5	2087.3	1409.3	1171	1140.8	664.1	704.9	692.4	899.2	1202.1	1328.8	949.2	1081	1082.1	456	1505	1093	949.1	1368.1	1584.4	780.7	1241.8	1236.4	1104.6	653.8	1112.1	711.1	947.1
201758_at	717.5	797	553.5	678.9	579.4	369.7	827.1	448.7	474.1	619.8	461.7	614.5	700.1	244.8	355.7	526	566.3	198.5	599.3	715.5	772.5	815	1014	602.9	422.6	643.7	460.1	346.5	433.2	397	387.2	343.2	505.6	365.1	500.8	337.8	364.2	562.3	582.6	453.1	452	403.5	380.4	312.3	512.5	417.4	557.1	206.8	269
201759_at	48	96.4	50.8	140.2	201.6	56.1	167.2	81.9	61.7	102	115.8	40	93.4	66.6	149.5	91	118.2	53.3	145.3	71.1	117.2	174.3	29.3	71.5	65	129.2	125.6	33.3	63.4	78.6	151	67.5	82.6	65.3	124.5	45.4	79.9	47.8	98.2	126.1	195.5	71.2	138.5	75.1	68	88.2	68	38.2	104.7
201760_s_at	814.9	697.8	529.2	627.6	1053.4	129.5	363.2	272.8	285.5	931.3	355.3	542	420.9	226.4	538.2	639.2	452.2	224.3	474.7	601.4	690.4	476.5	1189.7	635.7	340	566.3	521.7	626.7	311.4	188.4	248.4	348.6	425.6	502.1	353.8	223.6	388.8	255	412.8	327.2	531.5	218.7	208.8	226.8	318.5	171.5	728.3	190.7	154.5
201761_at	170.3	798.1	561.1	273.8	614.3	348.2	848.1	950.2	269.7	352.7	448.5	922.5	715.1	178.5	117	244.1	482.3	154.3	284.7	439.9	494	239.4	555.5	294.9	337.9	173.1	173.5	225.9	442.5	373.3	511.9	372.4	351.5	312.7	245.3	192	1541.6	535.2	104.3	394	191.1	101	485	245.8	328	299.1	943.8	78.5	290.6
201762_s_at	1725.1	2538.6	1084.6	1686.1	2484.3	1579.9	1012.3	1264.9	1632.4	1938.6	1354.2	1903.5	1236	1371.7	918.1	1080.2	1904.4	946.6	1849.6	1908.7	2603.8	1644.3	2911	2740.4	1107.9	1579.6	1333	1817.8	1084.3	1056	913.5	2685.6	1381.2	1537.5	1984	408.3	881	1458.5	1144.8	1166.8	1753.2	1189.2	2013.9	981.1	2144.4	1070.8	1976.4	1009.1	897.7
201763_s_at	250.4	207.1	223	245.9	215.4	81	168.2	120.6	130.8	245.3	90.5	189.8	186.8	149.5	219.9	165.2	259	223.5	119.7	238.3	248	178.2	238.8	183.9	106.2	161.4	127.5	160.9	103.8	119.9	88.4	251.5	200.1	115.4	182	44.6	87.7	88.5	128.9	192.3	200.5	157.7	68.3	120.2	184.6	109.3	197.6	144.8	161.1
201764_at	197.5	352.7	267.1	253.2	488.6	154.3	225.1	226	280.5	572.8	202.4	163.3	222.6	98.9	214.7	203.1	214	132.6	448.7	404.5	280.9	347.8	645.1	299.7	189.8	276.7	201.1	188.4	267.8	203.4	201.4	210.2	177.1	185.5	306.5	191.2	304	249.7	217.8	345.9	365.5	204	156.5	196.4	161.2	143.3	341.9	110.3	120.7
201765_s_at	188.8	187.7	298.4	163.7	208.3	102.8	209.5	189	190	210.2	112.5	152.4	233.9	152.9	98.7	204.3	200.1	197	171.3	217.4	259.5	229.1	380.8	222.8	181.2	138.4	108.7	163.6	142.3	144.1	143.6	244.6	181.9	132	119.7	100.7	93.2	173.3	222.9	228.4	432.7	220.4	78.3	154.9	167.9	141.6	214	127.8	204.3
201766_at	17.2	13.1	22.6	17	13.4	17.5	14	15.1	3.1	19.7	17.3	7.6	18.8	24	24.7	1	5.9	12.4	20.4	13.9	28.4	51.1	17.4	13.7	24.1	15.4	18.6	6.4	21.4	4.8	2.3	18.2	3.4	23.7	23.1	3.1	8.3	3.6	6.7	1.3	11.8	3.3	8.6	4.4	1.4	18	17	21.1	32.8
201767_s_at	144.3	163.8	263.8	152.8	286.5	139.6	241.9	227.7	223.2	176.5	204.7	219.1	262.8	125	91.8	106.8	217.8	218.6	102.2	189.3	186.4	142.2	231.6	116.3	97.7	114.9	58.7	94.4	97.6	124	128.1	177.5	115.9	136.5	180.1	46.7	141.5	117.9	122.5	223.3	314	135.8	179	205.2	163.7	130.9	191.2	133.1	184.5
201768_s_at	228.6	332.3	338	339	142.6	235.8	277.3	217.6	315.3	149.9	189.7	233.7	326.3	294.9	226.8	122.9	394.8	176.5	249.7	262.9	391.4	306.5	377.7	288.3	348.4	246.3	165.9	190.7	231.6	288.8	236.4	477.5	209.7	180.4	297.4	147.1	175.9	260.2	479.5	443.2	337.8	498.6	32	241.5	347.5	294.9	417.4	244.3	371.2
201769_at	533.6	733	955.4	646.1	541.2	648.6	634	584.8	694	330.5	353.3	544.8	643.4	638.6	280.3	295	973.5	518.4	552.5	753.2	888.2	517.5	678.7	781.9	411.2	591.6	353.5	487.1	622.5	706.4	660.9	1232.6	616.8	363.7	865.9	414.7	450	634.1	821.2	779	657	772.3	492.2	370.2	715.9	594.3	783.2	380	815.2
201770_at	627.9	780.2	720.9	658.8	1210.2	395.8	631.4	613	664.6	912.5	440.7	758	582	220.8	434.5	406.4	580.1	435.1	496.6	810.5	700.2	814.4	1046.9	727.8	459	469.3	308.4	388.9	557.3	519.1	361.1	528.3	428.3	497.5	537.6	86.9	406.2	316.7	473.3	510.8	720.5	506.3	124.7	425.1	551.7	381.5	706	295.4	386.2
201771_at	294.6	339.9	266.4	259.9	319.4	233.2	369.9	228.4	230.1	357.9	227.5	330.4	347.6	132.8	170.9	203.3	250.5	179.4	329.8	240.8	321.7	366	414.4	292.4	189.5	268.7	256	159	139.2	169.1	209.9	222	250.9	192.5	160.7	83.4	164.6	330	201.5	235	369.9	237.1	106	148.9	245.5	200.2	338.4	139.9	169.6
201772_at	472.9	877.1	659.6	611.3	674.6	747.4	572.2	696.8	340.1	477.4	255.1	828.7	551.5	305.9	246.2	134.6	542.6	193.1	370.1	445.1	632.7	454.3	813.6	528.8	403.4	365.8	289	457.7	420.6	528.1	442.4	573.7	585.7	373.7	400.4	320.4	534.8	592.2	437.2	549.9	442.8	437.5	190	442.5	380.5	525.8	1022.4	136.1	282.8
201773_at	798.1	835.5	912.2	1402.6	1530.9	621.3	924.4	984.9	685.7	527	775.5	985.4	1058.2	367	300.2	459.1	991.3	374.7	799	1437.6	1507.2	797.6	892.7	1118.2	424.9	705.8	534.3	738.2	902	722.4	784.1	745.1	709.7	503.2	686.7	258.9	751.4	698.9	755.4	593.5	638.4	563.9	333.5	443.2	646.9	723.3	1012.4	416.5	514.9
201774_s_at	247.1	459.7	385.4	282.1	394.1	104	239.3	311.2	245.9	323	135	312.6	198.8	153.3	181.3	143.9	319	89.3	153.5	270.7	402.3	447.2	282.6	282.1	140.4	132.6	76.4	89.3	281.7	196.5	173.9	344.3	288.2	209.1	245.4	84.9	319.8	150.4	237.6	199.3	270.2	122.8	33	130.7	173.1	127.5	340.8	78.9	178.5
201775_s_at	137	157.9	116.6	205.2	127.9	113.4	173.5	128.6	122.1	94.1	94.3	250.8	177.3	109.3	139.3	96.8	156.2	68.2	103.3	198.3	185.2	168.7	158.7	155.1	93.8	109.1	60.3	92.1	101.8	60.1	98.3	148.6	84.7	109.7	95.6	86	104.2	99.5	134.9	160.4	175.7	138	6	77.4	147.2	161.5	216.6	100.2	97.8
201776_s_at	249.5	299.9	259.6	321.2	250	169.7	244.5	236.7	218	173.5	134.1	382	254.9	104.5	117.8	160.9	264.2	95.8	242.9	279.5	296.4	197.1	308.2	254.3	212.8	229.1	155.7	177.7	161.3	206.6	185.2	248.9	172.1	170.3	207.5	158.5	142.3	236	211.7	267.2	288.3	178.6	94.4	120.1	183.3	263.8	336.5	55.2	132.2
201777_s_at	70.1	104.1	67.2	102.2	57.5	69.8	102.7	92.1	48.8	67.1	39.6	102.4	113.2	39.4	82.8	50.4	81.1	38.5	85.1	86.2	95.5	66	88.5	76.8	69.8	73.4	48	72.6	51.7	42.4	31.4	83.9	58.3	55.4	40.6	47.1	58	67.9	91.3	69.3	99.4	67.4	26.1	46.5	60.9	88.9	113.9	48.8	41.9
201778_s_at	765.8	821.4	635.2	673.9	671	499.5	735.3	573.1	666.2	688.5	426.5	785.1	727.7	333	416.5	452.9	580.2	400.5	444.9	814	812.6	613.3	972.4	627.7	486	627.3	301.9	490.9	459.5	521.2	522.1	515.2	411.1	519.8	472.1	307.6	380.7	540.1	546.7	556	722.4	483.7	348.4	273.1	525.5	689.2	782.5	332.3	378.3
201779_s_at	127.9	181	308.5	449.1	244.6	370.9	138.5	349.7	521.6	142.4	170.8	331.4	587.3	260.7	95.4	159	493.9	420.4	214.8	290.1	404.7	265.3	252.1	168.1	355.1	142.7	188.1	420.4	322.6	183.8	202.7	368.1	147.2	298	265.6	450	158.9	200.2	193.3	452.8	286.8	165.4	120.9	260.9	283.9	435	392.3	285.9	300
201780_s_at	89.8	73.6	216.7	258	167.3	210.3	93.8	226.4	187.1	96.8	91.6	226.6	367	154.5	32.8	65.5	327.9	162.1	130.5	225.3	214.6	68	139.1	110.8	199.4	84.2	118.7	219.3	184.2	145	173.1	190	141.8	140.8	204.1	272.9	86.4	134.2	58.3	227.2	130.5	85.5	190.6	117.7	129.2	238.3	209.7	96.3	178
201781_s_at	367.4	506.8	248.2	298.6	309.9	165.4	359.4	154	268.7	440.5	132.4	373.3	283.7	132.8	227.4	258.3	299.2	199.6	179.6	384.9	281.6	263.7	482.1	319.1	185.3	177.2	149.9	185.3	182.5	174.9	137.6	319.5	171.2	165.1	178.2	43.9	113.8	178.6	252.2	202.2	255.7	165.1	14.7	187.9	232.7	181.6	369.8	155.8	153.2
201782_s_at	518.9	819.3	376.1	470	570.6	257.3	571.8	334.9	446.5	724.1	312.8	482.5	527.9	230.5	260.6	478.3	501.4	390.9	293.7	544.4	453.3	528.5	712.4	507.7	268.4	336	245.9	307.3	288.4	309.5	285.8	485.3	324.3	290.7	301	111.6	189.6	287.9	345.2	309.7	446.6	258.7	202.6	272.3	326.5	287.2	504.1	234.7	266
201783_s_at	369.2	487.2	328	355.4	390.6	169.3	327.8	232.2	279.9	368.2	207.4	365.2	434.1	138.2	245.3	278.1	258.7	286	255.1	429.9	395.1	337.5	372.4	267.8	223.6	239.5	182.5	192.3	181.8	155	204.1	205.4	156	210.8	238.2	91.7	105.6	163.5	196.7	229.8	308.3	396.8	122.1	170.2	231.1	206.9	313.5	231.7	170.8
201784_s_at	742.7	1610.3	1761.7	1518.6	1369.1	1197.3	716.7	1394	985.4	838.6	673.9	1784.8	2045.9	798.7	443.6	699.3	1773.8	605.5	1278.4	1760.2	2360	1318.3	1249.5	1433.3	790.5	785.6	973.3	1376.3	1116.4	1055.7	1400.5	1634.6	1182.2	1093.9	1216.2	575.1	1184.5	1309.5	816.6	1876.1	1498.9	1095.4	741.9	872.4	1062.6	1248.3	1757.9	665.1	837.2
201785_at	20.9	178.6	9.1	54.4	12.4	30.8	74.2	5.2	21.4	26.1	34.8	23.4	90.2	22.5	11.8	18.3	29.4	29.5	58.3	7.2	34.5	55.3	11	4.6	7.2	22.9	7	4.4	27	18.1	78.1	30.8	72.3	24.1	4.6	22.9	9.4	61.6	71.4	49.4	43.6	28	11.2	4.6	22.5	27.8	20.6	22.2	15.5
201786_s_at	1691.5	2793.3	1260.8	1260.5	1765.7	1309.7	1267	1197.6	1374.7	1241.3	927.3	1848.8	1233.8	785.4	747.7	1572.1	1499.6	894.4	853.6	1582.7	1681.8	1051.3	1811.2	1366.8	723.6	944.4	519.2	1031.6	785.8	668.8	696.1	1223.1	1290	843.2	938.1	661.8	577.3	932.7	826.6	943.1	1177.7	758.1	1143.6	527.4	2126.5	736.8	1354.4	736.2	730.9
201787_at	1.3	2.5	1	1.7	9.6	2.6	1.5	1.3	1.1	2	2.5	6.3	3.3	1.9	5.6	7.3	2.7	4.3	1.4	1.8	2.4	23.8	1.6	2.6	17.6	1.7	1	1.1	1.8	4.8	1.1	3	1.1	1.2	2.4	3.1	1.2	2.3	1.7	3.8	1.7	1.8	2	18.9	4.7	2	2.7	1.2	2.5
201788_at	345.7	589.4	668	174	691	212.4	388.1	434.5	479.4	239.9	153.3	476.1	319.8	369.8	148	324	604	384.1	224.3	535.9	701.8	330.4	477.6	377.2	212	269.5	237.9	382.2	299.4	312.6	396	512.8	257.3	207.9	333.1	131.2	228.4	268.9	264.2	345.9	398.5	253.3	538.3	242.3	307.6	249.4	466.3	145.1	220.9
201789_at	1	7.8	5.6	7.4	14.9	0.9	1.8	1.1	11	7.8	3.1	6.9	4	3.3	2.9	0.7	1.2	3.8	0.4	12.2	11.8	57.5	3.7	1	1.5	1.5	7.1	1.6	1.3	6.4	8.3	10.4	0.7	4.7	3.8	7.3	3.9	3.6	0.8	11.9	9.2	10.8	4.1	6.6	3.1	8.1	4.9	3	1.8
201790_s_at	60	99.7	80.8	64.7	68.8	77.8	65	25.1	49.7	81.2	40.1	36.4	108.9	45.1	62	92.6	82.4	36.9	32.1	53.6	78.8	32.6	76.4	70.3	53.7	63.3	32.4	28.9	35.4	10.9	59	41.4	55.7	41.8	46.8	30.6	24.8	43.5	31	73	60.3	26.2	12.3	33.6	72.7	50.8	76	9.7	91.2
201791_s_at	44.2	107.4	79.2	43.9	71.2	46.3	63.7	25.8	36.8	70.3	12.7	24.7	64.7	12.2	43.7	62.4	47.8	30.6	5.6	39.5	67.5	21	54.1	66	41.8	48.3	26.6	52.7	27	15.9	56.8	53.1	64.8	42.9	25.2	20.6	36.2	32.8	14.5	57.5	50	33.2	34	33.9	28.1	16.2	72	9.8	45.8
201792_at	326.1	129.9	97.1	879.1	2372.1	455.9	215	548.7	193.4	453.8	169.4	1289	459.7	290	282.5	367.7	252.3	334.8	316.3	245.6	207.1	94	104.2	338.6	276.7	378	87.1	151	118.5	529.4	75.5	208.1	99.7	944.7	227	19.3	179.5	174.6	105.9	168.1	631	218.1	182.5	1029.6	105.8	263.9	306	212.7	108.4
201793_x_at	35	83.3	37.2	26.9	3.8	21	30.8	35.8	26.6	44.1	19.3	40.5	31.4	9.9	31.9	37.5	52.9	7.4	22.5	53.9	55.3	14.9	25	12.6	25.5	28.7	18.6	37.5	21.4	25	14.2	38.8	33.2	19.7	26.4	10.6	34.2	21.1	42.4	33.4	28.4	21.2	8.3	47.1	29.8	15.4	45.1	29.2	12
201794_s_at	233.4	659.8	282.4	330.9	291.8	126.4	393.5	223.4	187.2	311.5	263.3	332.1	314.2	139.4	335.9	273.3	390.6	205.5	162.5	511.6	443.7	179.5	398.8	334.6	161.1	349.6	104.7	193.9	120.7	203.6	131.9	134.9	199.3	213.3	141.8	57.8	111.7	150.8	254.2	142.9	328.8	146	236.5	332.3	211.5	205.2	210	214.6	232.6
201795_at	2108.7	2227.4	2321.9	1687.9	2538.3	1044.4	1601.4	1254.3	1218.4	2311.3	814.4	2086.2	1307.5	758.1	765.6	583.7	2065.9	1148	849.3	2775.7	2356.5	1446	1956.3	1805.8	1736.6	1421.4	716.5	1069.9	1121.8	769.6	985	1695.2	1115.4	1011.6	1348.2	1570.7	1515.7	1035.3	1395.3	1586.2	1084.3	1037.7	1825.8	825.4	1089.5	929.6	2154.6	521.8	1261.1
201796_s_at	28	58.5	70.4	56.4	51.4	58.4	76.9	66.3	66.3	58.7	77.4	73.2	52.2	52.7	53.8	41.1	84.9	32.1	49.7	64.8	91	22.4	73.6	71.2	59.3	72.9	48.4	19.2	45.2	61.3	21.3	50.2	59.6	31.8	49	15.8	31.9	47.3	38	84.7	64.9	67.2	3	43.9	83.1	32.6	36	54.7	97.1
201797_s_at	122.1	152.8	227.5	86.9	237.7	70.4	125.4	267.8	150.8	123.5	140.4	176.9	212	100.9	76.4	83.8	193.6	190.2	61.1	192.1	132.2	174.5	180	172.3	61.8	68.1	44.4	93.7	98.8	77.2	100.1	158.8	164.2	89.4	140.4	6.7	69.2	95.5	28.6	142.7	171.1	102.5	81.8	94.1	191.2	89.7	132.4	65.2	152.2
201798_s_at	53.5	62.6	14.6	47.1	27	35.2	23.8	67.1	3.8	58.4	7.6	86.5	108.3	23.6	30.8	37.5	22.7	18	84.7	6.9	29.1	22	33.6	25.6	67.3	23.9	21.2	11.6	11.6	102.7	22.7	19.1	17	14.9	17.3	59.6	19.6	264	14.9	20.2	37.4	38.9	22.6	3.9	24.7	28.3	38	26.2	5.6
201799_s_at	185.9	257.5	196.3	253	167.7	108.2	180.9	165.4	192.4	175.1	135.9	212.3	286.6	139.2	125.2	155.9	173	63.8	114.2	217	243.4	115.3	228.5	206.5	148.1	124.1	117	103.1	94	83	134.8	167.8	108.5	123.5	144.4	26.4	115	96.6	187.8	175.4	184.1	131.2	55.4	73.4	183.5	109.5	240.5	79.6	142
201800_s_at	424.8	436.3	462.8	410	411.7	268.6	448	300.8	343.8	301.1	239.2	335	398.9	263.6	260.8	278.8	334.5	246.7	293.2	399	536.7	321.4	418.9	334.2	221.1	307	192.3	241	238.6	222.8	282.4	330.4	245.6	247.6	279.5	131.4	223.3	246	297.2	382.7	314.2	284.3	120.6	231.7	320.1	290.4	434.9	207	206.1
201801_s_at	14	41.8	47.2	32.3	65.1	22.2	82.3	44.5	49.6	39.6	37	69.6	87.4	23.2	35.1	26.6	50.7	23.5	72.6	40.7	42.1	68.6	16.4	20.3	64.2	28	27.8	13.2	24.6	37.9	38.3	54.3	83.2	35.9	16.8	37.5	41.1	39.8	11.5	51	28.4	26.9	1.8	24.8	51.2	20.1	62.8	1.1	40
201802_at	29.3	18.2	40.1	70.7	64.9	31.2	63.1	45.3	49.4	32.8	50.3	82.3	95.5	40.4	65.7	20.5	32.8	23.7	89.1	29.2	34	30.2	21	39.6	45.2	20.9	58.5	9.1	25.2	39.3	34.5	47.5	52.8	27.5	28	51.1	42.5	49.5	30.2	54.4	41.6	22.7	20.3	44.5	57.8	43.7	50.6	30.1	63.4
201803_at	446.2	883.8	1731.5	1199.9	1304.1	630.5	512.7	1106.6	907.6	288.5	649.5	1032.1	1067.3	658.1	346.1	253.1	1705.6	441.9	628.6	1118.1	1397.6	586.6	738.4	592.8	647.4	465	479.5	676.4	673	584.2	695.1	1170	556.9	679.1	1229.2	321	964	579.4	625.4	1708.6	741.4	605.2	1276.5	825.8	1125.3	894.4	1103.2	470.4	974.8
201804_x_at	807	940	552.9	358.1	674.8	245.9	822.1	466.7	559.8	831.5	488	702.5	522.9	316	346	464.9	798.9	374.1	243.3	936.6	959.6	463.5	1088.6	841	324.1	426	263.2	746.6	352.9	166.4	262	508.6	262.6	414.9	372.6	108.3	368.1	253.8	490.7	375.1	532.7	314	637.3	276.7	507.1	276.3	730.9	257.4	347
201805_at	195.1	262.3	183.8	217.6	208.8	145.8	215.4	153.8	191	259	209.3	296.8	277.7	125.5	219.8	184.3	249.5	103.5	193.3	194.7	290.5	203.3	385.6	206	213.1	164.9	162.1	104.7	100.8	208.2	142	131.4	137	149.7	185.6	98.5	93.9	248.8	161.3	193.9	253.3	147.9	41.4	157.8	173.6	199.7	280.8	95.8	116.5
201806_s_at	53.2	87.3	24.1	46.5	71	22.6	39.4	52.8	41.3	45.6	20.6	67.1	74.3	30.6	82.2	44.3	57.6	34.2	36.6	80.3	94.9	109	84.5	74.8	50.8	28.6	21.6	39.7	28.5	8.2	30	79.2	22.4	35.1	51.1	8.3	28.8	20.9	35.2	56.8	67.4	71	5.9	47.9	31.4	57	47.8	42.6	37.9
201807_at	215	516	850.4	931.6	806.2	865.9	508.7	798.7	902.7	300.7	437.7	461.6	979.5	583.5	171.9	230.4	1010.8	599.1	757.8	1068.6	1123.4	508.3	299	327.4	380.7	314.6	595.3	544.2	656.6	533.1	966.8	1265.8	1107	502.5	655.3	530.7	533.3	406.8	354.2	958.4	663.2	376.5	1062.7	467.2	810.6	814.9	968.4	339.4	644.8
201808_s_at	71.3	118.5	138.7	159.9	86.1	70.5	55.5	23.2	102.1	129.2	7.7	51	66.5	29.2	96.7	72.1	140.8	37.6	160.9	187	133.7	26.5	78.5	70.1	29.8	97.7	156.4	28.6	27.1	45.1	41.8	146	24.4	85.7	72.5	3.1	5.2	4.3	69.9	141.9	165.8	76.9	2.4	42.8	54.4	34.2	124.1	26.1	36.3
[truncated: 20,941 more rows]
[truncated: 11 more columns]
